# Supplementary material for: Atg7 deficiency in microglia drives an altered transcriptomic profile associated with an impaired neuroinflammatory response
Source: Mol Brain. 2021 Jun 3;14:87. doi: 10.1186/s13041-021-00794-7 (PMC8173846; doi:10.1186/s13041-021-00794-7)
Supplement: Supplementary file 2 — Additional file 2. DEG lists and KEGG pathways comparing shCtrl BV2 cells with shAtg7 BV2 cells. [file 13041_2021_794_MOESM2_ESM.xlsx]

## Sheet: DEG lists shAtg7 vs shCtrl
DEGs for shAtg7 compared to shCtrl untreated	log2 fold change	FDR			DEGs for shAtg7 compared to shCtrl after 3h LPS	log2 fold change	FDR			DEGs for shAtg7 compared to shCtrl after 6h LPS	log2 fold change	FDR
Arl5c	2.65804	0.0249341			0610040J01Rik	0.955126	0.000201481			Arg1	-1.99465	0.000166361
Zdhhc2	1.24843	0.000412053			Sgsm1	0.506219	0.0320867			Odf2	-1.8486	7.87948e-07
Plcb4	1.21467	0.0323172			Fancl	0.433675	0.00304036			Atg7	-1.66711	4.8047e-11
Plcxd2	1.15282	0.0319874			Ing5	0.400371	0.00196958			Rhoj	-1.54244	0.0137336
Zfp758	1.1105	0.00236071			Wdr89	0.398192	0.046162			Ccdc136	-1.51326	3.28963e-06
Smoc1	1.09866	0.0497801			Bod1	0.384131	0.00476151			Sema4g	-1.50038	0.00200526
LOC115489189	1.08815	0.0332293			Gclc	0.362488	0.0411785			Rgcc	-1.47595	0.0423793
Slc38a4	1.03138	0.0319238			Mtif2	0.312015	0.0155398			Sardh	-1.42832	0.0405146
3110045C21Rik	1.00156	0.01872			Bcat1	0.246797	0.0176864			Spsb1	-1.36907	0.00505373
Gm3604	0.987064	0.0219867			E2f6	0.240806	0.0249207			Ccbe1	-1.24569	0.00785356
Gm7072	0.914485	0.0122771			Itpa	0.22462	0.0489979			Snn	-1.19133	0.0360674
Gm13212	0.911788	0.0402019			Ppp4c	-0.274439	0.0163973			Ntn1	-1.14777	0.0154555
Zfp979	0.908343	0.0100102			Plagl2	-0.278514	0.0332603			Ccl7	-1.13006	0.0486792
Zfp994	0.862446	0.0138916			Ttyh2	-0.280579	0.0238			Napsa	-1.11651	2.2253e-10
Apoo	0.830968	0.0429557			Ehd4	-0.291119	0.00427284			Atp9a	-1.09746	0.0137521
Olfm4	0.823303	0.00471512			Tnfaip2	-0.292153	0.0201822			Il27	-1.07988	0.00290179
Slc40a1	0.795371	0.0451953			Myo1g	-0.295401	0.0107672			Xdh	-1.03162	1.90945e-05
Zfp984	0.785299	0.0190589			Arpc2	-0.315797	0.0320867			Flnc	-1.02406	0.0420776
Zfp947	0.759457	0.0230327			Arhgef1	-0.320479	0.0345173			Smco4	-0.982406	5.0574e-07
Zfp995	0.750293	0.0085531			Erp29	-0.335453	0.0324575			Cxxc5	-0.970373	0.0209087
Zfp976	0.722305	0.00385925			9530068E07Rik	-0.341841	0.000166442			Rhou	-0.953525	9.87323e-05
Katnbl1	0.716318	8.16249e-06			Pfkp	-0.352633	0.0418466			Micall2	-0.943637	0.000155014
Kbtbd8	0.682785	0.00139598			Mgrn1	-0.354168	0.0201822			Aldh1b1	-0.935538	0.0137521
Phf19	0.672316	0.024091			Cul7	-0.355183	0.0320867			Slc14a1	-0.931989	0.0360674
Zfp943	0.664061	0.0113197			Anxa6	-0.357903	0.00272555			Palm	-0.915126	0.0136849
Zfp942	0.662945	0.0398039			Mapkap1	-0.383023	0.00308709			Cyp4f18	-0.903166	0.000166361
Lypla1	0.660136	0.0410084			Marcksl1	-0.389186	0.0320867			Tmod1	-0.892526	0.0223124
Zfp944	0.658846	0.0197337			Pdlim7	-0.393302	0.0392046			Slc47a1	-0.882273	3.09468e-05
Ccne2	0.653531	0.000218134			Eml2	-0.402671	0.0281663			Kif5c	-0.870212	0.0223124
Atp11c	0.649734	0.00617043			Atf5	-0.410428	0.037744			Faah	-0.864431	1.9921e-05
Caprin2	0.634849	0.0315486			Arhgap23	-0.415623	0.0411785			Mtus1	-0.854719	0.00267543
Vamp7	0.627534	0.00301334			Tgfbr2	-0.421735	0.000201481			Fcgrt	-0.836568	0.0495712
Ormdl1	0.619189	0.011164			Nectin2	-0.426633	0.0208633			Il15	-0.835857	5.02521e-06
Lrif1	0.616528	0.0422798			Zfp703	-0.440237	0.0272079			Pirb	-0.81005	0.0139054
Zfp40	0.613663	0.024098			Hk3	-0.441001	0.000344223			Fam102b	-0.747757	0.0474461
Xpo1	0.612619	0.00216555			Metrn	-0.446942	0.0447415			Trim12c	-0.744829	0.00968053
Idi1	0.59818	0.0178847			Ecm1	-0.449351	0.0365321			Apba1	-0.717112	0.00585003
Scn3a	0.59368	0.0497801			Tuba1a	-0.456921	0.00284379			Vwf	-0.716264	0.0122319
Arhgap5	0.585615	0.0128846			Nckap5l	-0.459663	0.0339608			Serpine1	-0.705929	0.00505373
Tfrc	0.58431	7.74672e-05			Cep170b	-0.468777	0.0418466			H2-T23	-0.705092	0.0264391
Zfp946	0.579576	0.0030836			Tob2	-0.478406	0.000320267			Capn5	-0.701189	0.000166361
Cenpk	0.577457	0.0345526			Cox8a	-0.491224	0.0187051			Intu	-0.697041	0.0269899
Dcun1d4	0.574244	0.00050866			Trappc6a	-0.49354	0.0201822			Cemip2	-0.693665	0.00151511
Pgap1	0.570386	0.0488452			Rarg	-0.496284	0.0201822			Baiap2	-0.674212	0.00127548
Scoc	0.565679	0.00286579			Lgals3bp	-0.499078	0.00126443			Slc28a2	-0.665485	0.0142227
Skil	0.556714	0.03038			Ssc5d	-0.512861	0.0320867			B3gnt3	-0.658866	0.0423793
Haus3	0.553947	0.00677023			Map1lc3a	-0.519454	0.037744			Epb41l1	-0.651107	0.0138482
Lig4	0.546846	0.00385925			Rabac1	-0.541789	0.000623898			Asb11	-0.6447	0.00644306
Coq10b	0.546527	0.00299547			Ebi3	-0.553852	0.00651929			C130026I21Rik	-0.631884	0.00425043
Gimap6	0.541311	0.0163586			Bcl3	-0.557782	0.00114655			Dok3	-0.610144	0.0146113
Dcun1d1	0.537279	0.00331275			Lrrc8a	-0.562111	0.0327651			Plscr3	-0.603197	0.0007086
C1galt1	0.535059	0.0315079			Pyroxd2	-0.563193	0.037744			Nacc2	-0.597906	0.00765804
Slc35d2	0.527181	0.0151734			Vim	-0.584035	0.0110895			Hip1r	-0.58846	0.00785356
Sacs	0.512641	0.00141799			Rhob	-0.585914	0.0216648			Cpt1a	-0.57885	0.0486792
Mmgt1	0.509977	0.0201483			Jak3	-0.615735	0.00114655			Rab3d	-0.578328	0.00393464
Rbis	0.508697	0.00974673			Smco4	-0.616381	0.00221117			Evl	-0.578308	0.00585003
Gpbp1	0.505696	0.00141799			Hlx	-0.621611	0.0248676			Ebi3	-0.576392	0.00290179
Trappc2	0.502549	0.0242453			Asb11	-0.633062	0.00710301			E330009J07Rik	-0.562033	0.00644306
Cpeb4	0.501465	0.0363864			Zfp36	-0.652211	0.000201481			Hectd2os	-0.559721	0.0304188
Zbtb41	0.500592	0.0150242			Cyp4f18	-0.657693	0.00139984			Ssc5d	-0.558073	0.0122319
Ly96	0.49366	0.0429142			Trpm4	-0.675948	0.0187799			Src	-0.557724	0.0445728
Zfp958	0.487942	0.0153762			Spred3	-0.680372	0.0489979			Ccl9	-0.55001	0.00290179
Tmtc3	0.484586	0.0320041			C130026I21Rik	-0.694421	0.00401009			Slc2a6	-0.541666	0.000166361
Swt1	0.483452	0.00980407			LOC102638047	-0.705349	0.0176864			Tmem170	-0.536268	0.0193343
Gmfb	0.483306	0.00488468			Sult4a1	-0.70559	0.0187799			Jak3	-0.529186	0.0122319
Rnf139	0.480789	0.000965633			Csf2ra	-0.726436	0.00924786			Mapkap1	-0.514318	5.25888e-06
Ptges3	0.478637	0.00284799			Faah	-0.736687	0.00196958			Col4a5	-0.513894	0.00972602
Matr3	0.477525	0.0229712			Ceacam1	-0.781869	0.00479471			Tmem67	-0.513271	0.0154869
Klhl15	0.472999	0.0442583			Slc47a1	-0.784119	0.000924504			B430306N03Rik	-0.510838	0.0288542
Orc5	0.469654	0.0188671			Cebpb	-0.796627	0.0320867			Lrfn4	-0.502832	0.0161183
Zfp825	0.468911	0.0385804			Chn2	-0.798316	0.00304036			Commd2	-0.502828	0.00232013
Orc4	0.467945	0.0150762			Fcgrt	-0.817175	0.0339608			H2-M3	-0.485834	0.000523036
2610044O15Rik8	0.467831	0.0348223			H2-K2	-0.822661	0.00272555			Mxd1	-0.476695	0.0128251
Lcorl	0.465481	0.0330539			Cp	-0.827485	0.0423061			Spn	-0.46762	0.00326668
Bcap29	0.465292	0.00955146			Junb	-0.833015	0.0332603			Usp35	-0.456431	0.0251049
Itgb3bp	0.463421	0.0422202			Cbr2	-0.833579	0.0100464			Ralgds	-0.453547	0.0277722
Ppp3r1	0.461685	0.0091871			H2-T23	-0.840659	0.00543887			Rab11fip5	-0.446867	0.0474461
Pigf	0.459769	0.0085633			Serpine1	-0.857444	0.000201481			Hk3	-0.446154	0.000128518
Ranbp6	0.458294	0.0399118			Il27	-0.888926	0.0365321			Mapkbp1	-0.435197	0.0283645
Glmn	0.456774	0.0327477			Lrfn3	-0.895095	0.000517362			Dop1b	-0.43245	0.0265088
Esco1	0.456561	0.011652			Hp	-0.927179	0.0121809			1600014C10Rik	-0.43101	0.0122319
Rbm12	0.453647	0.0357504			Micall2	-0.927818	0.000320267			Hipk2	-0.42924	0.0102781
Stk17b	0.450598	0.0104691			Evl	-0.934913	0.000320267			Stxbp1	-0.428639	0.00200526
Hspa4l	0.450578	0.00625897			Sdc3	-0.935234	0.000178261			Arhgap23	-0.428192	0.0302981
Jade3	0.449529	0.00466212			Socs1	-0.937777	0.0201822			Rbms1	-0.426338	0.0406083
Rpp40	0.449411	0.00494884			Napsa	-0.964754	5.77022e-10			Crim1	-0.421152	0.00633141
Nupl1	0.447057	0.0163191			Zfp467	-1.00235	0.0146258			Pld4	-0.42019	0.0257138
Lsm5	0.444953	0.0318765			Crlf2	-1.0063	0.0365321			9530068E07Rik	-0.420002	1.55981e-07
Clock	0.444549	0.00667109			Ccdc136	-1.04672	0.00337199			Kptn	-0.416338	0.0405146
Lnpk	0.443474	0.0468234			Cxxc5	-1.04988	0.000924504			Themis2	-0.416255	0.0216102
Ppp1cb	0.442175	0.0454308			Ifi27l2a	-1.08581	0.00710301			Rabac1	-0.414443	0.0299235
Naa30	0.439644	0.0245703			Palm	-1.25767	1.57636e-05			Jak2	-0.405721	0.0102781
Kitl	0.438843	0.0141861			Lrrn4cl	-1.26373	0.0216648			Eml2	-0.397749	0.0230259
Tmem126a	0.438634	0.000380403			Gm1673	-1.26848	0.00849223			Anxa6	-0.391737	0.000371265
0610040J01Rik	0.437407	0.0060711			Odf2	-1.33449	0.000328683			Cyp4v3	-0.389519	0.03388
Rap2c	0.436568	0.00772723			Sema4g	-1.41041	0.00219331			Pdgfb	-0.38575	0.0210196
Trim23	0.435248	0.0222362			Rgcc	-1.51088	0.046162			Mpnd	-0.383576	0.0136849
Tmem167	0.434352	0.000748622			Ccr10	-1.58587	0.0320867			Agtrap	-0.377528	0.0199343
Otud6b	0.431776	5.93996e-06			Ifitm3	-1.63433	0.0176864			Nod1	-0.374305	0.0203412
Fmr1	0.430068	0.00578916			Ccbe1	-1.78763	0.00196958			Tmem184b	-0.373524	0.00231504
Ube3a	0.429895	0.0197086			Nyap2	-1.90401	0.0201822			Prex1	-0.373303	0.0138482
Cul4b	0.427111	0.00180667			Atg7	-1.94079	4.31829e-16			Grina	-0.372801	0.0163567
Gpr155	0.426591	0.0385804			Fads3	-2.14777	0.0107672			Tob2	-0.372202	0.0128251
Nkiras1	0.426053	0.0403506			Susd2	-4.96859	0.0182219			Selplg	-0.371311	0.00631099
Rasa2	0.426051	0.0123785								Wdr59	-0.362566	0.0136849
Kpna4	0.425395	0.00967774								Tbc1d13	-0.354884	0.0257138
Ppp4r3b	0.424059	0.00739102								Csrp1	-0.350655	0.0299158
Ccnc	0.42218	0.0188094								Lix1l	-0.338478	0.0299235
Usp34	0.420483	0.000605865								Erp29	-0.322561	0.0411796
Exoc5	0.420012	0.00739102								Sept8	-0.322527	0.0122319
Tmem68	0.419814	0.023201								Abcg1	-0.311557	0.0206738
Cd164	0.41951	0.00446728								Clcn7	-0.293557	0.00631099
Ubxn2a	0.419072	0.0159051								Ehd4	-0.291799	0.00290179
Zfp280d	0.418142	0.0162443								Myo1g	-0.29041	0.0123197
Desi2	0.41703	0.000605865								Itm2b	-0.285891	0.00631099
Ublcp1	0.415062	0.0148598								Ext2	-0.271514	0.0474461
Abcb7	0.414775	0.0154488								Polr2c	-0.267345	0.0193343
Selenot	0.413007	0.00612979								Timeless	-0.263416	0.0317954
Xpo4	0.411717	0.00144957								Ppm1f	-0.224618	0.0232061
Chek1	0.409236	0.0302068								Heatr1	0.245246	0.0484812
Uba6	0.409191	0.013461								Prmt5	0.249722	0.0257138
Rc3h2	0.409043	0.0317202								Gng2	0.277742	0.0136849
Ncapg	0.406841	0.0254525								Bcat1	0.279584	0.00359513
Abi2	0.405811	0.0315902								Xrcc6	0.280757	0.0463202
Orc2	0.402161	0.00354587								Rrm2	0.289724	0.0257138
Cul3	0.401682	0.000472309								Nol8	0.336992	0.00644226
Nab1	0.400576	0.000167918								Fastkd5	0.369151	0.0265088
Carnmt1	0.399184	0.042786								Fmn1	0.383998	0.0360674
Hus1	0.397153	0.0302068								Ing5	0.395738	0.00346632
Nae1	0.396791	0.00325473								Snapc5	0.397213	0.0202853
Zfp930	0.396588	0.00487263								Nup35	0.454206	0.00785356
1700094D03Rik	0.39607	0.0185018								Slc5a6	0.46099	0.0351837
Tyw5	0.394964	0.0249034								Gclm	0.525555	5.02521e-06
Nup35	0.394104	0.00824128								Clec4a3	0.536945	0.00175365
Slx4ip	0.393017	0.0428202								Gclc	0.649958	7.67458e-07
Zfp748	0.392615	0.0490783								Meis1	0.707143	0.0457697
Hells	0.390686	0.00246129								Serpinb1b	0.777695	0.00644226
Stag2	0.390234	0.00984282								Olfm4	0.778246	0.0265088
Galnt3	0.389292	0.0128846								Treml4	0.784584	0.000196532
Lrrcc1	0.389188	0.0452413								Slc40a1	0.959995	0.044738
Fam45a	0.387084	0.0283175
Fancl	0.385098	0.00313735
Hipk3	0.384847	0.00568931
Tex30	0.383578	0.0386794
Kpna3	0.382724	0.00166295
Rc3h1	0.378755	0.00139598
Phf6	0.377244	0.04398
0610010F05Rik	0.376066	0.00953067
Zfp868	0.375348	0.047447
Tra2b	0.374963	0.0030836
Depdc7	0.373848	0.0271139
Cbll1	0.373388	0.00772723
Naa15	0.372389	0.00568685
Mterf3	0.371539	0.00421975
Rnft1	0.371038	0.0273521
Rlim	0.370384	0.00444049
Nbeal1	0.369994	0.0453978
Rad17	0.368925	0.000767528
Lrrc58	0.368131	0.0358305
Naa16	0.368062	0.00470315
Vps13a	0.367938	0.0217972
3830406C13Rik	0.367303	0.035318
Cbx5	0.367154	0.0138192
Pcnp	0.365387	0.0373604
Arl5a	0.364721	0.0455695
8430429K09Rik	0.360645	0.0245703
Stag1	0.360331	0.0109179
Ssr3	0.360317	0.00644349
Ap4e1	0.359437	0.0211096
Gnpnat1	0.358486	0.00709835
Apc	0.355713	0.00457634
Qser1	0.354912	0.0332884
Suz12	0.3542	0.0335681
Hspe1	0.353849	0.0060711
Lin7c	0.353826	0.027005
Ywhaq	0.353353	0.00802456
Med13	0.35331	0.00865929
Mettl5	0.353063	0.0468804
Abhd17b	0.352636	0.0150242
Cmpk1	0.351865	0.0283634
Slc24a5	0.351789	0.00377537
Tmed5	0.351271	0.0391974
Otud4	0.350756	0.0287246
Ireb2	0.349629	0.0103068
Taok1	0.34928	0.0452193
Abracl	0.348683	0.0467214
Tmem33	0.346505	0.0147794
Twf1	0.345094	0.00139598
Agps	0.344738	0.000840123
Chordc1	0.344711	0.0318765
Tram1	0.344509	0.00296151
Nucks1	0.343902	0.0225363
Gclc	0.343245	0.0138192
Zc3h12c	0.342461	0.0271139
Fastkd2	0.342321	0.00446728
Abhd13	0.341638	0.0134271
Slc16a1	0.339983	0.0424556
Rif1	0.339978	0.00860253
Psme4	0.339431	0.00457634
Phtf2	0.339405	0.0153762
Zfp24	0.338906	0.00799815
Ddx3x	0.338377	0.0125811
Brix1	0.337525	0.000218134
Sypl	0.337164	0.0420034
Cacybp	0.337015	0.0130727
Ints8	0.336772	0.00299547
Uhmk1	0.336738	0.0167623
Cdv3	0.335257	7.14827e-05
Bzw1	0.333919	0.0027548
Tmem69	0.333743	0.0399118
Ing5	0.333236	0.00572825
Rps6ka3	0.332043	0.00967774
Bmpr1a	0.331872	0.00824128
Arfgef1	0.331863	0.00884842
Tm9sf3	0.331476	0.0403506
Ppp2r3c	0.330798	0.0070228
Phip	0.330245	0.0421106
Ergic2	0.330061	0.00555625
Tmem60	0.329964	0.0382109
Larp4	0.329872	0.0220589
Hmga2	0.329808	0.00190611
Ppp3cb	0.329158	0.0467214
Slc30a1	0.325653	0.034411
Pdcd10	0.325291	0.0491931
Avl9	0.324651	0.0271139
Syncrip	0.323709	0.014753
Atf2	0.323296	0.00607549
Dcun1d2	0.323143	0.00503265
Vps54	0.323132	0.0271139
Siah1a	0.322997	0.0402808
Ndufaf5	0.322776	0.0197086
Zfp280b	0.322709	0.0244925
Uchl5	0.322342	0.00123859
Ppip5k2	0.320988	0.0204137
Spcs3	0.320516	0.0103068
Trpm7	0.320404	0.0126021
Utp14b	0.320384	0.027005
Cstf3	0.319573	0.0372432
Tpp2	0.318696	0.00599826
Cnot7	0.317606	0.0283175
Coa5	0.317044	0.0125553
Etf1	0.316713	0.00967774
Mob4	0.31588	0.0488452
Impa1	0.315804	0.00313735
Cdc73	0.315016	0.00714179
Actr2	0.314158	0.00397418
Epc2	0.313386	0.00884842
Rpa3	0.312423	0.0187979
Abce1	0.311953	0.00797928
Acsl4	0.311535	0.0315654
Ube2e1	0.310046	0.0293233
Cript	0.309826	0.0220589
Actr6	0.308843	0.0488452
Vps35	0.308754	0.0112693
Asnsd1	0.308693	0.0147794
Ppp4r3a	0.30839	0.0197031
Tprkb	0.308092	0.0060711
Ino80c	0.30803	0.0174409
Api5	0.308027	0.00279187
Msantd4	0.307822	0.0130727
Eif3j1	0.307821	0.0491121
Cep76	0.306359	0.0209383
Akap11	0.306193	0.00802456
Camsap2	0.305337	0.00772723
Tada2b	0.305145	0.0184759
Rdx	0.30354	0.02012
Mms22l	0.302935	0.031479
Fam136a	0.302934	0.0122433
Capza2	0.302266	0.0220986
Ugp2	0.302055	0.0110813
Nipbl	0.301916	0.0183505
Etnk1	0.300756	0.0453978
Cldnd1	0.298893	0.0379333
Tex10	0.298579	0.00207113
Dhx36	0.298504	0.0286963
C330007P06Rik	0.298498	0.0244925
Wapl	0.297131	0.0088661
Cul2	0.297029	0.0219867
Sos1	0.296971	0.0482576
Dock11	0.296189	0.0201847
Mdm4	0.296094	0.0316414
Ipo7	0.295562	0.0348223
Plekha3	0.294855	0.0283634
Me1	0.294716	0.0402808
Smchd1	0.293997	0.00578916
Eif2s1	0.293668	0.00987864
Zfp638	0.293007	0.00814715
Nf1	0.292868	0.038152
Atad1	0.291886	0.0281141
Rab1a	0.291372	0.0208985
Ahsa2	0.291181	0.0428202
Ube2e3	0.291019	0.0127375
Memo1	0.290467	0.00446728
Snapc5	0.290316	0.0332884
Celf1	0.290062	0.00301334
Arl8b	0.290018	0.00479
Crk	0.289862	0.0130727
Fpgt	0.289243	0.0258965
Magt1	0.288036	0.011652
Rictor	0.287146	0.0197086
Tm9sf2	0.287079	0.00640501
Shoc2	0.28697	0.0014737
Entpd5	0.285296	0.0172979
Prkaa1	0.285153	0.0222008
Vamp3	0.284021	0.0073733
Rsl24d1	0.28377	0.0105247
Ints6	0.283274	0.0382109
Sacm1l	0.282996	0.0392437
Ola1	0.282859	0.00444049
Rap1b	0.282272	0.0310836
Fam98b	0.281984	0.0140423
Zfp91	0.281605	0.0488452
Tgds	0.281593	0.0241024
Washc4	0.281502	0.023201
Cul5	0.278588	0.0134271
Ankrd28	0.278251	0.0157357
Arih1	0.277821	0.0310839
Slc35a1	0.277816	0.0242453
Nbn	0.277602	0.0348223
Trnt1	0.277555	0.0385804
Baz2b	0.276976	0.00766296
Ddx6	0.276923	0.0122771
Cd2ap	0.276882	0.0494951
Eif4e	0.276511	0.0379333
Gmps	0.276476	0.00446728
Pign	0.276474	0.0267884
Ube2n	0.276044	0.0343821
Ctbs	0.275994	0.0200546
Smarca5	0.275027	0.0165939
E2f3	0.274303	0.00109896
L2hgdh	0.274274	0.0385804
Rars2	0.273742	0.0139636
Pno1	0.273303	0.0348223
C1d	0.2729	0.0465509
Cnot6	0.272012	0.0490934
Tsn	0.271979	0.0080471
Polr2m	0.270578	0.00718873
Crls1	0.270367	0.0231418
Kbtbd2	0.270274	0.0170588
1110059E24Rik	0.270273	0.0409329
Kpna1	0.269945	0.0311739
Lpgat1	0.269414	0.0283175
Snx6	0.268947	0.02012
Plekhf2	0.268107	0.0208985
Hspd1	0.267809	0.0167188
Msmo1	0.267496	0.023201
Cdk8	0.267217	0.0145705
Mtf2	0.267005	0.027005
Rpp14,Htd2	0.266125	0.0185154
8030462N17Rik	0.2649	0.0468804
Rps6kb1	0.264674	0.0455695
Nus1	0.263257	0.0267366
Bcat1	0.262544	0.0020744
Dars	0.261345	0.0157325
Fam49b	0.261089	0.00967774
Commd8	0.260898	0.0254741
Tbpl1	0.260716	0.0338074
Rasa1	0.259052	0.0332293
Trim33	0.258091	0.01872
Supt20	0.257783	0.0060711
Trmt6	0.257622	0.00569308
Ivns1abp	0.256967	0.0159051
Wdr75	0.25658	0.0334431
Dis3	0.255267	0.029852
Poglut2	0.255158	0.0290121
Dennd1b	0.253368	0.0405123
Satb2	0.251846	0.0491931
Arl6ip1	0.251309	0.0391351
Wtap	0.250385	0.0391351
Rnf219	0.249936	0.0211096
Snx10	0.249597	0.0489493
Spop	0.249001	0.0340588
Brox	0.248494	0.0440021
Aasdhppt	0.247746	0.0382109
Dld	0.24754	0.0267928
Ppid	0.247433	0.0400418
Reep3	0.247033	0.0357283
Gtf2h2	0.246844	0.0440021
Rnf2	0.246802	0.0243213
Eloc	0.246495	0.0258401
Kif2a	0.246125	0.0385804
Cog5	0.245763	0.0488452
Tmem209	0.24485	0.0488452
Jpt2	0.243864	0.026448
Pex13	0.242705	0.0293233
Casp3	0.242448	0.0478272
Nkapd1	0.241625	0.0328137
Pcgf3	0.240069	0.0215971
Sc5d	0.239057	0.0476444
Rnf121	0.239015	0.0356649
Arf4	0.238345	0.0380939
Fam210a	0.237761	0.0345138
Btaf1	0.237309	0.0234128
Abl2	0.236918	0.00709835
Cyb5b	0.2369	0.0357283
Eif3e	0.236801	0.0488876
Ahctf1	0.236745	0.0237814
Pik3cb	0.235853	0.0201847
Trappc8	0.234285	0.0310836
Slc25a13	0.234149	0.0380584
Skp1a	0.233923	0.0478272
Utp6	0.233433	0.045341
E2f6	0.233331	0.00446728
Kdm6a	0.233212	0.0431646
Ibtk	0.232977	0.0103519
Sdhd	0.232968	0.0271139
Krr1	0.232733	0.029852
Appbp2	0.232514	0.0453978
Papola	0.232494	0.0269574
Lamtor5	0.232142	0.0217583
Cdc42	0.23202	0.0482576
Uspl1	0.231852	0.0381324
Idh3a	0.231571	0.0240413
Caprin1	0.231559	0.0131958
Agfg1	0.230873	0.0357722
Rfwd3	0.230326	0.00504736
Ube3c	0.229999	0.0261686
Hat1	0.229511	0.0318765
Psmd1	0.229221	0.0328733
Pds5a	0.229098	0.0200546
Nras	0.229029	0.0231227
Mtap	0.228171	0.0404155
Bpnt1	0.227421	0.0144873
Vapa	0.226438	0.0238228
Mtch2	0.226072	0.0162388
Ywhaz	0.225542	0.0189626
Dcun1d5	0.225389	0.0428202
Pdp2	0.225265	0.0431258
Hprt	0.225159	0.0311739
Golt1b	0.224121	0.0209383
Heatr1	0.223355	0.0270034
Hsd17b12	0.22282	0.0170588
Elavl1	0.222705	0.0382405
Ltn1	0.222376	0.0483524
Tmem183a	0.222144	0.00955146
Sbno1	0.221422	0.0363172
Pogk	0.220334	0.00884842
Atl2	0.22031	0.0359218
Zfx	0.219956	0.0382109
Upf3b	0.219076	0.0349597
Ldah	0.219066	0.0413976
Mtrex	0.219052	0.00945007
Tiprl	0.218548	0.0239145
Wac	0.218365	0.0279098
Ezh2	0.2183	0.0211992
Ipo8	0.217753	0.0209383
Myo5a	0.216126	0.0453978
Usp16	0.215091	0.0433611
Dicer1	0.215067	0.0272228
Grsf1	0.21483	0.0302068
Mtx2	0.213993	0.0410084
Trak2	0.213185	0.0422798
Micu2	0.211223	0.0455695
Nup160	0.211004	0.0391351
Slc25a12	0.208761	0.0438121
Fubp1	0.206611	0.0332884
Sf3b1	0.206271	0.0357722
Frrs1	0.205432	0.0494951
Itpa	0.203399	0.0225363
Cnot1	0.203175	0.0428202
Fam20b	0.20255	0.0387402
Cnot9	0.20253	0.0251527
Hadhb	0.201883	0.0217972
Senp6	0.199297	0.0391351
Snx27	0.195105	0.0396009
Fuca2	0.19138	0.0416111
Rnmt	0.189353	0.0455695
Morf4l1	0.185713	0.03928
Ccdc127	0.183078	0.0402808
Cul4a	-0.189436	0.0460127
Coq9	-0.195839	0.0476721
Ehd4	-0.196658	0.036062
Ddx41	-0.203618	0.0241329
Lztr1	-0.210375	0.0328142
Coro1b	-0.212208	0.0310398
Mlf2	-0.214954	0.0428202
Dctn1	-0.21715	0.0426741
Trak1	-0.222952	0.033776
Nubp1	-0.223863	0.0399118
Pik3r5	-0.224699	0.0402808
Maz	-0.226692	0.0335681
Micall1	-0.22683	0.0394819
Runx3	-0.230517	0.0329958
Tnfaip2	-0.231792	0.0380939
Ergic3	-0.232371	0.0282179
Pcif1	-0.233021	0.0428202
Sympk	-0.233389	0.0153762
H2afz	-0.235402	0.0287246
Anapc2	-0.239136	0.0135685
Tmem184b	-0.241742	0.0476721
Nisch	-0.242643	0.0399118
Wdr91	-0.243066	0.0396057
N4bp2l1	-0.244531	0.0359218
Sept9	-0.249271	0.0440256
Serhl	-0.250105	0.0387987
Ndst2	-0.250789	0.0353847
Nelfb	-0.251722	0.0348223
Ext2	-0.252044	0.0125553
Ubxn1	-0.252354	0.0268426
Ciz1	-0.255616	0.0287481
Bag6	-0.257733	0.0357722
Impdh1	-0.258012	0.0171314
Nucb1	-0.258198	0.0141302
Yif1b	-0.258652	0.022236
Tor2a	-0.258939	0.0153762
Pcbd2	-0.259732	0.0333454
Ndufa7	-0.259845	0.0197086
Skiv2l	-0.26047	0.0402808
Gpnmb	-0.26054	0.0356649
Babam1	-0.261444	0.0153762
App	-0.263105	0.025238
Atp6v1f	-0.264021	0.0348223
Slc25a1	-0.265978	0.0201847
Abca7	-0.26598	0.045341
Cnot3	-0.266428	0.0345007
Naga	-0.266536	0.03038
Olfm1	-0.26745	0.0495883
Ndufa6	-0.268432	0.0316414
Tmbim6	-0.268604	0.0172979
Ilvbl	-0.269132	0.0440021
Hps1	-0.269133	0.0110813
Adam15	-0.269473	0.0283634
Ncln	-0.270774	0.0290941
Ehbp1l1	-0.276249	0.0494382
Aatf	-0.277034	0.0468757
Hspbp1	-0.278526	0.0313989
Arap3	-0.279611	0.0204137
Atp6v0c	-0.280448	0.036425
Aup1	-0.281607	0.0349597
Cltb	-0.281884	0.0183505
Itm2b	-0.282773	0.00210322
Arhgap9	-0.283665	0.00884842
Thop1	-0.284086	0.0405094
Coro7	-0.285261	0.03038
Phf2	-0.285948	0.0269372
Fbxo31	-0.286027	0.0236061
Ube2c	-0.286327	0.0134271
Pold1	-0.290508	0.04398
Ctsa	-0.293305	0.0379333
Aldh16a1	-0.293798	0.044077
Rbms2	-0.29466	0.0236255
Mfsd10	-0.295683	0.00818216
Gga1	-0.295806	0.0244925
Fbrsl1	-0.295935	0.0477495
Pitpnm1	-0.296511	0.0491931
Ifnar2	-0.296575	0.0261686
Uckl1	-0.297367	0.0385804
9530068E07Rik	-0.297617	0.000386919
Csrp1	-0.298363	0.029877
Tomm40	-0.29952	0.0215971
Rps2	-0.299901	0.00772723
Grn	-0.300113	0.018926
Mrps15	-0.300979	0.00341261
Fermt3	-0.301381	0.0103519
Rps6kb2	-0.301428	0.011164
Bex3	-0.302273	0.00884842
Pink1	-0.302984	0.0148555
Dgcr6	-0.303422	0.042786
Mpc2	-0.304598	0.0146723
Anxa6	-0.305727	0.00446728
Abhd16a	-0.306967	0.027005
Lemd2	-0.307105	0.0030836
Pgghg	-0.307781	0.0337052
Yipf3	-0.30802	0.0222637
Dnlz	-0.309529	0.0200495
Dolpp1	-0.309793	0.0323615
Bscl2	-0.310487	0.0363505
Arl6ip4	-0.311661	0.0184197
Tprn	-0.312402	0.047447
Sh3glb2	-0.31251	0.0364275
Bckdha	-0.313611	0.023201
Mboat7	-0.313772	0.0060711
Cacna1a	-0.320479	0.023201
Pex5	-0.321825	0.00550323
Cmip	-0.324775	0.0073733
Vegfb	-0.325527	0.0349597
B2m	-0.325959	0.0243076
Pld4	-0.326266	0.03767
Gpsm3	-0.330284	0.0172979
Speg	-0.331615	0.0402808
Ppp1r18	-0.332062	0.000385958
Arap1	-0.334072	0.00354327
Sirt7	-0.334293	0.0435571
Slc12a9	-0.335053	0.0208985
Arpc2	-0.335146	0.00446728
Camk1	-0.335166	0.0160977
Myo1g	-0.335516	0.000465597
Man2b2	-0.336114	0.00471512
Mospd3	-0.337517	0.0428202
Crim1	-0.337845	0.0255411
Dxo	-0.337903	0.0134271
Klc4	-0.339027	0.0205082
Fth1	-0.339028	0.00293482
Spindoc	-0.339834	0.035318
Rab11fip3	-0.339855	0.0236255
Irf3	-0.340328	0.0167342
Amdhd2	-0.342672	0.0138192
Naxe	-0.343729	0.0222637
Epn1	-0.343852	0.0109179
Sbk1	-0.343879	0.0219867
Fbxl19	-0.345187	0.00824128
Rasal3	-0.346344	0.0348199
Pigt	-0.348747	0.00141009
Erp29	-0.349291	0.00528671
Cdt1	-0.349413	0.0186305
Mgrn1	-0.349506	0.00504736
Edem2	-0.351591	6.24456e-05
Kctd13	-0.352888	0.0385804
Acaa1a	-0.353023	0.000605865
Cyp4f13	-0.353537	0.0103519
Ptms	-0.354186	0.0350137
Shkbp1	-0.355101	0.0403506
Gpsm1	-0.355886	0.0130727
Dtx3	-0.356611	0.0358306
Tapbp	-0.358317	0.0410084
Ninj1	-0.358477	0.022774
Hook2	-0.358825	0.0168297
Tctn1	-0.358977	0.0491931
Unc93b1	-0.359108	0.000605865
Tradd	-0.361117	0.0392437
Cchcr1	-0.361171	0.0478272
Ppp1r12c	-0.362229	0.00171935
Vat1	-0.36246	0.00698595
Igsf8	-0.362588	0.0371178
Cactin	-0.362881	0.0171314
Vps51	-0.363252	0.00967774
Fbrs	-0.363453	0.00904519
Dop1b	-0.364196	0.0230041
Cdkn2d	-0.364568	0.0197086
Mbd6	-0.364815	0.0180505
Ppard	-0.36606	0.0236255
Pfn1	-0.367245	0.0145749
Cdkn2a	-0.367271	0.00974673
Pycr2	-0.369288	0.00818216
Fuca1	-0.370647	0.0100102
Sema4a	-0.370744	0.0460772
Rilpl2	-0.370768	0.00735711
Gipc1	-0.373153	0.0188671
Sirt6	-0.373313	0.0496042
Srebf1	-0.373439	0.031268
Atg2a	-0.373445	0.0348223
Dennd1c	-0.374287	0.0214141
H2-M3	-0.375482	0.0302668
Tle5	-0.375993	0.0208985
Rab11fip5	-0.376477	0.0244925
Gpt	-0.378047	0.000835993
Aldh2	-0.379042	0.000246961
Wdr34	-0.37918	0.00414522
Rai1	-0.380092	0.0279267
Pcbp4	-0.380099	0.0456947
Pkn1	-0.383134	0.00569822
Mfsd12	-0.38385	0.0165939
Vegfa	-0.38487	0.0489592
Pld3	-0.385019	0.0106128
Adssl1	-0.385305	0.0472688
Nr1h2	-0.385647	0.0231227
Ppp1r37	-0.387369	0.0382109
Irf2bp2	-0.387509	0.0468804
Lrfn4	-0.388082	0.0276705
Zbtb7a	-0.388184	0.029877
Uqcrq	-0.390053	0.0382109
Clta	-0.390371	8.68353e-05
Zfyve21	-0.391424	0.0357722
Rbms1	-0.392235	0.0231227
Gas2l1	-0.392251	0.0464239
Fam110a	-0.392389	0.010011
Xylt2	-0.393934	0.0399118
Ring1	-0.393943	0.029877
Zbtb45	-0.395039	0.029777
Ctsf	-0.395915	0.00471512
Commd2	-0.397123	0.00967774
Med25	-0.39875	0.0101844
Aars2	-0.399282	0.034794
Mrps26	-0.400835	0.0453718
Arhgap44	-0.40104	0.0448301
Ppp4c	-0.401338	3.91008e-06
Slc9a3r1	-0.401941	0.0211096
Pcbp1	-0.402465	0.0162626
Mark4	-0.402894	0.017527
Ap2s1	-0.403466	9.94955e-05
Hspb7	-0.403676	0.0073733
Ccdc124	-0.405635	0.0271139
Arhgap23	-0.405781	0.0153762
Spsb2	-0.408	0.0414256
Limd2	-0.408316	0.00133431
Eml2	-0.410542	0.00795756
Crebzf	-0.41173	0.0165939
Mpnd	-0.412988	0.00141799
Def6	-0.413868	0.0201847
Pik3r2	-0.413946	0.0382109
Rpl13	-0.416081	0.00967774
Pak4	-0.41738	0.0030836
Cst3	-0.418125	0.000951791
Tpra1	-0.419659	0.0472688
Anxa2	-0.419975	0.0379857
Sipa1	-0.422154	0.0231418
Ceacam1	-0.422334	0.0402808
Ccdc88b	-0.423406	0.0423556
Relb	-0.424571	0.034411
Map7d1	-0.425061	0.00354327
Ethe1	-0.426221	0.0328976
Cep170b	-0.426529	0.0184581
Rarg	-0.427286	0.0281141
Naa80	-0.428039	0.0455695
Fam122a	-0.430565	0.027005
Emc10	-0.431492	0.00679276
Lsm4	-0.431716	0.00301334
Pyurf	-0.432099	0.0311739
Pex6	-0.432573	0.00190611
Prpf40b	-0.43258	0.029877
Zc3h12a	-0.43266	0.0101109
Thra	-0.433723	0.0323615
Hk3	-0.433778	0.000165178
Capn5	-0.434412	0.00470315
Ocel1	-0.436612	0.000966918
Ptov1	-0.436968	0.00412419
Slc27a1	-0.437203	0.0169468
Cul7	-0.43754	0.000223233
Mrps34	-0.437688	0.0168297
Hcar2	-0.439271	0.00416124
Akt1s1	-0.440594	0.0397082
Fam98c	-0.440644	0.0391351
Dazap1	-0.440751	0.00736016
Snrpf	-0.440807	0.00916392
Oxld1	-0.44206	0.031268
Sh2b3	-0.442399	0.00123859
Rplp2	-0.443359	0.0180248
Atp5d	-0.443675	0.00236071
Selplg	-0.443987	6.3047e-05
Flot1	-0.445899	0.00306259
0610012G03Rik	-0.44699	0.00967774
Baiap2	-0.447218	0.0197488
Tnrc18	-0.450265	0.00674488
Mpst	-0.450288	0.0302068
Ppp2r5b	-0.450482	0.0440021
Lmna	-0.450777	0.00504736
Tmem9	-0.451931	0.0301808
Pkn3	-0.45354	0.0128846
Arhgef1	-0.454374	6.42877e-05
Nop53	-0.457939	0.00109896
Pros1	-0.458139	0.0476444
Ccdc107	-0.458323	0.00930105
Ppp6r2	-0.459661	0.00341261
Ptprs	-0.461048	0.00171935
Ikbke	-0.461524	0.0109179
Coq8b	-0.464273	0.0138192
Tgfb1	-0.465296	0.000951791
Fdx1	-0.4655	0.0101109
Zfp36l2	-0.466211	0.011652
Ubald1	-0.467047	0.0197337
Spn	-0.467202	0.0062899
Mif	-0.468171	0.00354587
Adck2	-0.468954	0.0283175
Alkbh6	-0.469779	0.00123859
2700081O15Rik	-0.469898	0.00494884
Ube2s	-0.471276	0.00027057
Scaf1	-0.471865	0.00612979
Ccdc106	-0.471939	0.0172447
Cox6a1	-0.47326	0.00352882
Sh2d3c	-0.473377	0.0201847
Plpp7	-0.473523	0.0324047
P3h3	-0.475345	0.0428202
Snx21	-0.47665	0.00272982
Tmem259	-0.478184	0.00236071
Spi1	-0.47859	0.0057251
Nsmf	-0.479457	0.00141799
Ccdc61	-0.48227	0.00028426
Mex3d	-0.482517	0.0219615
Pyroxd2	-0.485417	0.0168243
Emilin1	-0.486747	0.0385804
Mapkap1	-0.487421	4.20989e-06
Maff	-0.489394	0.0281141
Prkd2	-0.490758	0.0139342
Vps13d	-0.490934	0.0356649
Megf8	-0.492863	0.00258324
Nectin2	-0.493025	0.00280054
Zfp358	-0.4932	0.0453978
Esyt1	-0.493465	0.00703277
Klhl26	-0.495551	0.00257374
Galk1	-0.49614	0.0159051
Zfp703	-0.498336	0.00607549
Haghl	-0.499234	0.0023604
Rras	-0.499245	0.00712116
Limk1	-0.502892	0.0141116
Zer1	-0.50391	0.02012
Stab1	-0.504287	0.0337322
Mib2	-0.504611	0.023785
Tmem170	-0.506101	0.00622431
Neurl3	-0.506775	0.0236041
Tbc1d2	-0.507008	0.00478803
Tgfbr2	-0.509235	2.02559e-08
Enkd1	-0.509795	0.0497801
Gdpd5	-0.513	0.045341
Bicra	-0.515055	0.00310131
Slco4a1	-0.515513	0.0192756
Ppdpf	-0.516707	0.00505425
Atf5	-0.520012	0.000405136
Abhd8	-0.520932	0.00444049
Mrps12	-0.521697	0.0167188
Mrpl34	-0.521821	0.0102101
Tbcc	-0.524091	0.0472688
Gamt	-0.52623	0.0264242
Hspb6	-0.529057	0.0302068
Selenom	-0.530153	0.0271139
Pdlim7	-0.534891	0.000677418
Mrpl57	-0.536872	0.0428202
Vwf	-0.537209	0.0172447
H2-D1	-0.539669	0.00700295
Irf2bp1	-0.540207	0.0169631
Camk2n2	-0.543876	0.0290941
Map6	-0.545248	0.0318765
Ecm1	-0.546754	0.000605865
Snhg20	-0.547205	0.00614106
Sf3b5	-0.54913	0.0300971
Hes6	-0.551467	0.00848703
Dok3	-0.553052	0.00663495
Tob2	-0.553996	1.60452e-06
Zyx	-0.555146	0.0192756
Faah	-0.559954	0.0103662
Psmb8	-0.560806	0.0169691
Ralgds	-0.560844	0.00310131
Plppr3	-0.561168	0.00113791
Cep131	-0.562227	0.0134271
Alkbh7	-0.562546	0.0148555
Asb11	-0.563435	0.00607549
Gadd45gip1	-0.564161	0.0146993
H2-K1	-0.564904	0.00876078
Mafb	-0.565996	0.0339933
Trir	-0.570683	0.00386996
Map1lc3a	-0.572358	0.00446728
Atp13a2	-0.574596	0.0451953
Dagla	-0.57836	0.00876078
Lrrc73	-0.579575	0.0339742
Rsph3a	-0.580684	0.0472868
Rex1bd	-0.581323	0.014592
Dohh	-0.584038	0.0370362
Nckap5l	-0.584851	0.000405136
Dnajc30	-0.585355	0.000465597
Macrod1	-0.588196	0.0394819
Zfpl1	-0.588748	0.00341261
Hsf4	-0.588878	0.0123785
Ubald2	-0.591422	0.0413575
Apba3	-0.591647	0.00703277
Prob1	-0.591946	0.0416111
Metrn	-0.593125	0.000141065
5830432E09Rik	-0.593522	0.0238243
Cacna1b	-0.594731	0.000944469
Ppp2r3d	-0.595177	0.0385804
Zscan2	-0.595216	0.037882
Ankrd13d	-0.595666	0.00830156
Map1s	-0.59713	0.0204718
Ino80b	-0.597834	0.0254832
Ppp1r13l	-0.598652	0.00246129
Aatk	-0.603427	0.0276511
Ssc5d	-0.605113	0.0007801
Lgals3bp	-0.605336	5.85488e-06
Arhgef25	-0.606355	0.0177285
Kdm6b	-0.606893	0.0211096
Comtd1	-0.608037	0.0399118
Dpm3	-0.616332	0.011164
Crocc	-0.617242	0.0416111
Map3k10	-0.617702	0.0073733
Frat1	-0.617779	0.010011
Ak8	-0.617957	0.00493431
Nfkbib	-0.618241	0.00955146
Rpl27a	-0.621922	0.00326188
Dhx58	-0.62261	0.0419793
Vim	-0.624507	0.00123859
Oas3	-0.625153	0.0402808
Epb41l1	-0.625591	0.00505425
Socs3	-0.629159	0.0456176
Tysnd1	-0.632778	0.0183505
Borcs6	-0.636972	0.000249454
Tmem158	-0.637035	0.000439111
Tmem160	-0.638267	0.000736998
Ajm1	-0.640025	0.002904
Zfp865	-0.642299	0.000249454
Tlnrd1	-0.648376	2.47518e-05
H2afx	-0.64958	0.000322914
Lgals9	-0.649915	0.0354796
Cyp4f18	-0.650259	1.3315e-05
Ssbp4	-0.650406	0.00931849
Fcrls	-0.651155	0.0319238
Zfp467	-0.651642	0.0196368
Pgls	-0.651687	7.23947e-05
Plxnb3	-0.653205	0.0432902
Abhd17a	-0.65569	0.000299575
Ebi3	-0.657722	0.000975849
Trappc6a	-0.660491	6.42877e-05
Ahdc1	-0.661308	0.00134098
Tap1	-0.66332	0.0452193
Bloc1s4	-0.663393	0.00590281
Zfp971	-0.666748	0.013282
Slc2a8	-0.667284	0.00561775
Evl	-0.667327	0.00483228
Zfp787	-0.669451	0.00027057
H2-Q4	-0.672054	0.0334038
Flnc	-0.672578	0.0490888
Rasa4	-0.673342	0.00967774
Mcam	-0.673835	0.0483524
Serpine1	-0.676685	0.00736016
Uba52	-0.677085	0.000301331
Hmg20b	-0.688353	0.000380403
Fjx1	-0.690092	0.00375597
Sardh	-0.699107	0.0403506
Hlx	-0.701301	0.000814667
Zfp503	-0.703842	0.0125811
Endog	-0.708609	0.00301334
Ptpn18	-0.711953	0.00439927
Mpeg1	-0.714002	0.00116572
Rabac1	-0.71476	6.24994e-08
Cd40	-0.716221	0.0413945
Slfn2	-0.716233	0.0209383
Nr2f6	-0.718356	0.000457792
Fndc10	-0.718528	0.00967774
Micall2	-0.718829	0.0112519
Romo1	-0.720364	0.00555611
Jak3	-0.722375	5.85488e-06
Tmem238	-0.722702	0.00489335
Dcxr	-0.723376	2.1108e-08
Il15ra	-0.72438	0.0293442
C1ra	-0.730888	0.00606567
Pbx4	-0.738173	0.00248853
Znhit2	-0.738686	0.0045567
Sh3bp1	-0.738853	0.000449131
Fbxl15	-0.739785	0.0415764
Casz1	-0.742597	0.0402019
Fzd2	-0.742704	0.0287481
H2-T23	-0.744711	0.00824128
BC051226	-0.749983	0.0173685
Zbtb11os1	-0.751693	0.0227949
Cox5b	-0.762097	0.000405136
Ifitm6	-0.765276	0.00354327
Zfp579	-0.769051	0.00306259
Slc2a6	-0.772317	8.30122e-08
Jun	-0.775062	1.60452e-06
Nfkbil1	-0.779936	0.0045567
Xdh	-0.781285	0.000303748
Fcgrt	-0.783794	0.00824128
Tmod1	-0.788088	0.00494884
Cbr2	-0.790194	0.00268078
Saa3	-0.792889	0.0455695
Tmem203	-0.797083	4.86372e-06
Cxxc5	-0.797782	0.000477438
Zfp580	-0.801428	0.00736016
Bbc3	-0.803731	0.045341
Zfp444	-0.807231	2.1031e-06
Bola1	-0.808902	0.0128846
Sdc3	-0.816915	0.00034389
Cox7a1	-0.81944	0.00980407
Gm5617	-0.824176	0.00444049
Hnrnpa0	-0.831458	1.48873e-06
Slc47a1	-0.838972	6.80415e-05
Ndufaf8	-0.84364	0.0109179
Aldoart1	-0.844064	0.0339742
Smco4	-0.845642	1.4391e-06
Cox8a	-0.851454	2.44753e-08
Ifi27l2a	-0.852295	0.0184581
Irf2bpl	-0.856981	0.00415914
Itgb7	-0.876688	0.0453718
Prss50	-0.896884	0.0431646
Oasl2	-0.903226	0.00922733
Arhgap33	-0.908831	0.0228743
Cracr2a	-0.909589	0.0357504
Disc1	-0.90977	0.0345526
Lmtk3	-0.913413	0.0363469
Rnaseh2c	-0.917614	8.02894e-05
Numbl	-0.927704	0.00128067
Bmyc	-0.933824	0.0432902
Ltc4s	-0.941332	0.0180505
Dqx1	-0.950419	0.0159051
Irf7	-0.959014	0.0401391
2310039H08Rik	-0.981853	0.000748622
1700003F12Rik	-0.984779	0.000951791
Spsb4	-0.985875	0.00708155
Erdr1	-0.993472	0.00487263
Arg1	-0.994201	0.0345526
Apoe	-0.99437	0.00864672
Sema4g	-0.995705	0.0060711
Chn2	-0.996147	1.64476e-06
Sdr42e1	-0.99944	0.0286687
Bcl3	-1.00639	2.1031e-06
Dgka	-1.00973	0.0490888
Junb	-1.01389	0.000969038
Siglec1	-1.02013	0.000975849
H2afj	-1.02055	0.00194943
Odf2	-1.02474	0.00310131
Csf2ra	-1.03915	2.58911e-06
Egln3	-1.04093	0.0373866
Il1b	-1.0453	0.0499263
Glis2	-1.04637	0.0153762
Atp9a	-1.0474	0.000639521
Dhrsx	-1.05778	0.000716261
Yjefn3	-1.07834	0.0158533
Rsph3b	-1.0907	0.000334469
Rhov	-1.09265	0.0402808
Sept1	-1.09368	0.0235632
Lrfn1	-1.0941	0.000148715
Zfp469	-1.10307	0.000329458
Trim12c	-1.10552	0.00191645
Apoc1	-1.10935	0.00341261
Slc14a1	-1.1124	0.00594679
Palm	-1.12279	5.81101e-07
Ccl4	-1.13057	0.00027057
Hp	-1.14031	0.000287867
H2-T24	-1.14581	0.0201168
Ccdc136	-1.14858	2.67269e-05
Cyfip2	-1.15067	0.00234235
Ppp1r35	-1.19026	0.000405136
Napsa	-1.19104	1.76656e-16
Trim30a	-1.19797	0.0315079
Slpi	-1.22652	0.0124061
Tpgs1	-1.23205	0.000639521
Acod1	-1.23428	0.0193837
Cebpb	-1.24849	6.22735e-06
Rtp4	-1.24969	1.64433e-06
Traf1	-1.26357	0.0288187
Lrfn3	-1.27289	2.29893e-10
Cebpd	-1.29314	0.00268078
Ccbe1	-1.3061	0.0241024
Crlf2	-1.30944	0.000405707
Fads3	-1.32461	0.0379333
Ccdc85b	-1.33381	4.54978e-05
Rhoj	-1.33922	0.00196866
Ntn1	-1.49469	0.0129712
Dmrta2	-1.55147	0.000128064
Jund	-1.56808	0.000249454
Ifitm3	-1.59034	0.0188094
Zfp771	-1.63137	7.14827e-05
Rab4b	-1.63873	0.000835993
Col9a3	-1.67844	0.0315654
Atg7	-1.72367	4.39638e-13
Nos2	-1.77052	0.0138192
Ier5l	-1.8077	1.14433e-06
Nkx1-1	-1.87173	0.000438161
Rab43	-1.97236	8.70828e-05
Cx3cl1	-2.14208	0.0197086
Gm1673	-2.39804	6.85329e-14
H2-Q6	-2.40745	0.00637846
Il1f6	-2.60678	0.00185945
Scand1	-2.87144	6.57163e-06
Apol9b	-2.99704	0.0488452
Slc17a8	-3.93941	0.0378617

## Sheet: KEGG_Neg_in_AvsC_Untreated
KEGG term	Genes	P-value	Adjusted P-value
Epstein-Barr virus infection	IFNAR2, H2-T24, H2-T23, JUN, CD40, TRADD, H2-Q6, H2-K1, H2-M3, H2-Q4, TAP1, PIK3R2, RUNX3, RELB, TAPBP, IRF3, OAS3, IRF7, VIM, B2M, JAK3, IKBKE, H2-D1, NFKBIB	5.01387e-08	1.22338e-05
Human papillomavirus infection	H2-T24, H2-T23, TRADD, H2-Q6, H2-K1, H2-M3, H2-Q4, PIK3R2, SLC9A3R1, PPP2R3D, ITGB7, IKBKE, ATP6V1F, OASL2, IFNAR2, HES6, FZD2, VWF, PPP2R5B, VEGFA, IRF3, RPS6KB2, COL9A3, ATP6V0C, H2-D1	4.73949e-05	0.00368112
Human cytomegalovirus infection	H2-T24, H2-T23, CDKN2A, TRADD, H2-Q6, H2-K1, H2-M3, H2-Q4, TAP1, PIK3R2, CX3CL1, VEGFA, TAPBP, IRF3, IL1B, CCL4, RPS6KB2, ARHGEF1, B2M, H2-D1	5.08942e-05	0.00368112
Human immunodeficiency virus 1 infection	H2-T24, TRIM12C, H2-T23, JUN, TRADD, H2-Q6, H2-K1, H2-M3, LIMK1, H2-Q4, TAP1, PIK3R2, TAPBP, CUL4A, IRF3, RPS6KB2, B2M, H2-D1, PAK4	6.14633e-05	0.00368112
Salmonella infection	KLC4, JUN, NOS2, ARPC2, PKN3, IL1B, CCL4, FLNC, PKN1, PFN1	7.63868e-05	0.00368112
Human T-cell leukemia virus 1 infection	H2-T24, IL15RA, H2-T23, JUN, CD40, SPI1, TGFB1, CDKN2A, H2-Q6, H2-K1, H2-M3, H2-Q4, PIK3R2, RELB, TGFBR2, B2M, JAK3, H2-D1, ANAPC2	9.05194e-05	0.00368112
Antigen processing and presentation	H2-T24, H2-T23, H2-Q6, H2-K1, H2-M3, H2-Q4, TAP1, B2M, H2-D1, TAPBP	0.000255482	0.00890537
Endocytosis	H2-T24, SH3GLB2, H2-T23, H2-Q6, H2-K1, H2-M3, CLTB, H2-Q4, CLTA, ARAP3, ARAP1, EPN1, TGFBR2, EHD4, ARPC2, AP2S1, RAB11FIP3, H2-D1, RAB11FIP5	0.000302532	0.00922723
Cell adhesion molecules (CAMs)	H2-T24, H2-T23, CD40, SELPLG, H2-Q6, H2-K1, H2-M3, SDC3, H2-Q4, SPN, ITGB7, SIGLEC1, H2-D1, NECTIN2	0.000405574	0.00938991
Non-alcoholic fatty liver disease (NAFLD)	COX8A, SREBF1, JUN, NDUFA7, TGFB1, NDUFA6, PIK3R2, COX6A1, COX5B, COX7A1, SOCS3, UQCRQ, IL1B	0.000422797	0.00938991
Allograft rejection	H2-T24, H2-T23, CD40, H2-Q6, H2-K1, H2-M3, H2-Q4, H2-D1	0.000423316	0.00938991
Graft-versus-host disease	H2-T24, H2-T23, IL1B, H2-Q6, H2-K1, H2-M3, H2-Q4, H2-D1	0.000471828	0.00959384
Kaposi sarcoma-associated herpesvirus infection	IFNAR2, H2-T24, H2-T23, JUN, TRADD, H2-Q6, H2-K1, H2-M3, H2-Q4, PIK3R2, PIK3R5, VEGFA, IRF3, IRF7, IKBKE, H2-D1	0.000528698	0.00992325
Type I diabetes mellitus	H2-T24, H2-T23, IL1B, H2-Q6, H2-K1, H2-M3, H2-Q4, H2-D1	0.000786572	0.0137088
Measles	IFNAR2, JUN, IRF3, TRADD, IL1B, OAS3, IRF7, PIK3R2, JAK3, IKBKE, NFKBIB, BBC3	0.000928226	0.0143179
Cellular senescence	H2-T24, H2-T23, TGFB1, CDKN2A, H2-Q6, SERPINE1, H2-K1, H2-M3, H2-Q4, PIK3R2, ZFP36L2, TGFBR2, RRAS, H2-D1	0.000938879	0.0143179
Osteoclast differentiation	IFNAR2, SOCS3, JUN, SPI1, TGFB1, JUND, IL1B, PIK3R2, JUNB, TGFBR2, RELB	0.00116494	0.0167203
TNF signaling pathway	SOCS3, JUN, CEBPB, TRADD, IL1B, BCL3, PIK3R2, TRAF1, JUNB, CX3CL1	0.00125839	0.0170582
Synaptic vesicle cycle	CLTB, CACNA1B, AP2S1, CLTA, CACNA1A, SLC17A8, ATP6V0C, ATP6V1F	0.00162138	0.0208219
Autoimmune thyroid disease	H2-T24, H2-T23, CD40, H2-Q6, H2-K1, H2-M3, H2-Q4, H2-D1	0.00176225	0.0214995
Toll-like receptor signaling pathway	IFNAR2, JUN, CD40, IRF3, IL1B, CCL4, IRF7, PIK3R2, IKBKE	0.00217298	0.025248
Viral carcinogenesis	H2-T24, H2-T23, JUN, CDKN2A, TRADD, H2-Q6, H2-K1, H2-M3, H2-Q4, PIK3R2, TRAF1, IRF3, IRF7, JAK3, H2-D1	0.00263862	0.0292647
Viral myocarditis	H2-T24, H2-T23, CD40, H2-Q6, H2-K1, H2-M3, H2-Q4, H2-D1	0.00351176	0.0372552
Huntington disease	COX8A, NDUFA7, NDUFA6, DCTN1, CLTB, CLTA, COX6A1, COX5B, COX7A1, BBC3, UQCRQ, ATP5D, AP2S1	0.00373891	0.0380122
Oxidative phosphorylation	COX8A, NDUFA7, NDUFA6, UQCRQ, ATP5D, COX6A1, COX5B, COX7A1, ATP6V0C, ATP6V1F	0.00532998	0.0520206
Pancreatic cancer	TGFB1, CDKN2A, RPS6KB2, PIK3R2, RALGDS, TGFBR2, VEGFA	0.00569471	0.0534426
Cytosolic DNA-sensing pathway	IRF3, IL1B, CCL4, IRF7, IKBKE, NFKBIB	0.00794892	0.0718347
AGE-RAGE signaling pathway in diabetic complications	JUN, TGFB1, IL1B, SERPINE1, VEGFB, PIK3R2, TGFBR2, VEGFA	0.00859185	0.0748718
Lysosome	CTSA, GGA1, NAPSA, FUCA1, CLTB, CLTA, NAGA, CTSF, ATP6V0C	0.00953094	0.0801913
Type II diabetes mellitus	HK3, SOCS3, CACNA1B, CACNA1A, PIK3R2	0.0118605	0.095297
Alzheimer disease	COX8A, APP, NDUFA7, NDUFA6, UQCRQ, IL1B, ATP5D, APOE, COX6A1, COX5B, COX7A1	0.0124208	0.095297
RIG-I-like receptor signaling pathway	IRF3, TRADD, DHX58, IRF7, IKBKE, NFKBIB	0.01326	0.095297
Renal cell carcinoma	JUN, EGLN3, TGFB1, PIK3R2, PAK4, VEGFA	0.01326	0.095297
Colorectal cancer	JUN, TGFB1, RPS6KB2, PIK3R2, RALGDS, BBC3, TGFBR2	0.0132791	0.095297
Arginine and proline metabolism	GAMT, ALDH2, NOS2, ARG1, PYCR2	0.0140097	0.0976673
Phagosome	H2-T24, H2-T23, C1RA, H2-Q6, H2-K1, H2-M3, H2-Q4, TAP1, ATP6V0C, H2-D1, ATP6V1F	0.0150624	0.10209
Arginine biosynthesis	NOS2, ARG1, GPT	0.0161803	0.106702
Bacterial invasion of epithelial cells	SEPT9, ARPC2, CLTB, CLTA, SEPT1, PIK3R2	0.0194627	0.124971
Parkinson disease	COX8A, NDUFA7, PINK1, NDUFA6, UQCRQ, ATP5D, COX6A1, COX5B, COX7A1	0.0232567	0.142818
Influenza A	IFNAR2, SOCS3, JUN, IRF3, IL1B, OAS3, IRF7, PIK3R2, IKBKE, NFKBIB	0.0234129	0.142818
Sulfur metabolism	MPST, ETHE1	0.0258955	0.15411
Ferroptosis	MAP1LC3A, PCBP1, FTH1, ATG7	0.0271425	0.157685
Chagas disease (American trypanosomiasis)	JUN, TGFB1, NOS2, IL1B, SERPINE1, PIK3R2, TGFBR2	0.0288645	0.161078
Focal adhesion	JUN, VWF, VEGFB, ZYX, PIK3R2, COL9A3, ITGB7, FLNC, PPP1R12C, PAK4, VEGFA	0.0290468	0.161078
HIF-1 signaling pathway	HK3, EGLN3, NOS2, SERPINE1, RPS6KB2, PIK3R2, VEGFA	0.0302136	0.163825
Rheumatoid arthritis	JUN, TGFB1, IL1B, ATP6V0C, ATP6V1F, VEGFA	0.0337248	0.178029
Intestinal immune network for IgA production	IL15RA, CD40, TGFB1, ITGB7	0.0342924	0.178029
C-type lectin receptor signaling pathway	JUN, RRAS, IL1B, BCL3, PIK3R2, IKBKE, RELB	0.0425465	0.214953
Leishmaniasis	JUN, TGFB1, NOS2, IL1B, NFKBIB	0.0431667	0.214953
Herpes simplex virus 1 infection	IFNAR2, H2-T24, H2-T23, TRADD, H2-Q6, H2-K1, H2-M3, H2-Q4, TAP1, PIK3R2, TAPBP, SOCS3, IRF3, IL1B, OAS3, IRF7, IKBKE, B2M, H2-D1	0.0451682	0.220421
IL-17 signaling pathway	CEBPB, JUN, JUND, TRADD, IL1B, IKBKE	0.0469274	0.224516
Regulation of actin cytoskeleton	CYFIP2, RRAS, ARPC2, LIMK1, PIK3R2, ARHGEF1, ITGB7, PFN1, BAIAP2, PPP1R12C, PAK4	0.0491954	0.23084
NF-kappa B signaling pathway	CD40, TRADD, IL1B, CCL4, TRAF1, RELB	0.073369	0.303887

## Sheet: KEGG_Pos_in_AvsC_Untreated
KEGG term	Genes	P-value	Adjusted P-value
RNA degradation	DDX6, CNOT6, CNOT7, DIS3, CNOT1, C1D, DHX36, MTREX, LSM5, CNOT9, HSPD1	3.77745e-06	0.000534776
Ubiquitin mediated proteolysis	UBE3C, CUL5, UBA6, FANCL, UBE2E3, CUL3, CUL2, SIAH1A, UBE2E1, UBE3A, UBE2N, ELOC, SKP1A, CUL4B	4.77479e-06	0.000534776
Cell cycle	ORC5, ORC4, STAG1, STAG2, CCNE2, YWHAQ, CHEK1, ORC2, E2F3, SKP1A, YWHAZ	0.000155558	0.00843594
RNA transport	FMR1, RPP40, UPF3B, TRNT1, EIF2S1, NUP160, XPO1, NUP35, EIF3E, EIF3J1, RPP14, EIF4E, NUPL1	0.000165803	0.00843594
Renal cell carcinoma	RAP1B, CDC42, NRAS, CUL2, PIK3CB, ELOC, SOS1, CRK	0.000188302	0.00843594
Cellular senescence	HUS1, PIK3CB, HIPK3, PPP1CB, PPP3R1, PPP3CB, NRAS, CCNE2, CHEK1, TRPM7, E2F3, NBN, PPID	0.00044986	0.0167948
Long-term potentiation	PPP1CB, RAP1B, RPS6KA3, PPP3CB, NRAS, PPP3R1, PLCB4	0.00097554	0.0306299
Viral carcinogenesis	ATF2, DDX3X, UBE3A, GTF2H2, PIK3CB, YWHAZ, CDC42, NRAS, CCNE2, YWHAQ, CASP3, CHEK1, RASA2, TBPL1	0.00109392	0.0306299
Oocyte meiosis	PPP1CB, RPS6KA3, PPP3R1, PPP3CB, CCNE2, YWHAQ, SKP1A, YWHAZ, CPEB4	0.00167781	0.0417589
MAPK signaling pathway	ATF2, RAP1B, CDC42, RPS6KA3, PPP3R1, PPP3CB, NRAS, KITL, TAOK1, CASP3, RASA1, RASA2, NF1, SOS1, CRK	0.00426841	0.0956123
Hepatitis B	ATF2, NRAS, DDX3X, CCNE2, YWHAQ, CASP3, E2F3, PIK3CB, SOS1, YWHAZ	0.0052801	0.107522
mRNA surveillance pathway	PPP1CB, RNMT, PPP2R3C, CSTF3, PAPOLA, UPF3B, ETF1	0.0074949	0.139905
Glucagon signaling pathway	ATF2, PPP3R1, PPP3CB, PRKAA1, PLCB4, PPP4R3A, PPP4R3B	0.0103105	0.162062
mTOR signaling pathway	RPS6KA3, PRKAA1, NRAS, RPS6KB1, RICTOR, PIK3CB, SOS1, EIF4E, LAMTOR5	0.0107322	0.162062
Human immunodeficiency virus 1 infection	PPP3R1, PPP3CB, NRAS, CUL5, RPS6KB1, CASP3, CHEK1, ELOC, PIK3CB, SKP1A, CRK, CUL4B	0.0109231	0.162062
VEGF signaling pathway	CDC42, PPP3CB, NRAS, PPP3R1, PIK3CB	0.0115759	0.162062
Hepatitis C	NRAS, YWHAQ, CASP3, E2F3, EIF3E, PIK3CB, SOS1, EIF2S1, YWHAZ	0.0135294	0.167482
Ferroptosis	GCLC, TFRC, SLC40A1, ACSL4	0.0141124	0.167482
ErbB signaling pathway	NRAS, RPS6KB1, ABL2, PIK3CB, SOS1, CRK	0.014206	0.167482
Insulin signaling pathway	PPP1CB, PRKAA1, NRAS, RPS6KB1, PIK3CB, SOS1, CRK, EIF4E	0.0170676	0.186968
Colorectal cancer	NRAS, APC, RPS6KB1, CASP3, PIK3CB, SOS1	0.0175282	0.186968
Glycosylphosphatidylinositol (GPI)-anchor biosynthesis	PGAP1, PIGN, PIGF	0.0202068	0.205742
Ras signaling pathway	RAP1B, CDC42, NRAS, KITL, RASA1, RASA2, NF1, ABL2, SHOC2, PIK3CB, SOS1	0.0223665	0.21783
Neurotrophin signaling pathway	RAP1B, CDC42, RPS6KA3, NRAS, PIK3CB, SOS1, CRK	0.0242438	0.226276
p53 signaling pathway	CCNE2, CASP3, CHEK1, SIAH1A, MDM4	0.0257348	0.230584
B cell receptor signaling pathway	PPP3CB, NRAS, PPP3R1, PIK3CB, SOS1	0.0271407	0.233828
T cell receptor signaling pathway	CDC42, PPP3R1, PPP3CB, NRAS, PIK3CB, SOS1	0.0319075	0.248321
Circadian rhythm	PRKAA1, SKP1A, CLOCK	0.0327375	0.248321
Chronic myeloid leukemia	NRAS, E2F3, PIK3CB, SOS1, CRK	0.0332481	0.248321
Longevity regulating pathway	ATF2, PRKAA1, NRAS, RPS6KB1, PIK3CB, EIF4E	0.0332573	0.248321
MicroRNAs in cancer	NRAS, CCNE2, APC, CASP3, RDX, HMGA2, MDM4, E2F3, DICER1, SOS1, CRK, EZH2	0.0345166	0.24941
HIF-1 signaling pathway	TFRC, RPS6KB1, CUL2, PIK3CB, ELOC, EIF4E	0.0360666	0.252466
Citrate cycle (TCA cycle)	SDHD, DLD, IDH3A	0.0386518	0.259173
Human cytomegalovirus infection	ATF2, PPP3R1, PPP3CB, NRAS, PLCB4, RPS6KB1, CASP3, E2F3, PIK3CB, SOS1, CRK	0.0393388	0.259173
Signaling pathways regulating pluripotency of stem cells	NRAS, RIF1, APC, PCGF3, PIK3CB, SKIL, BMPR1A	0.0431999	0.276479
Thermogenesis	ATF2, RPS6KA3, NRAS, PRKAA1, RPS6KB1, NDUFAF5, ACSL4, SDHD, SOS1, COA5	0.047054	0.286243
Endometrial cancer	NRAS, APC, PIK3CB, SOS1	0.0472812	0.286243

## Sheet: KEGG_Neg_in_AvsC_3hLPS
KEGG term	Genes	P-value	Adjusted P-value
Ferroptosis	MAP1LC3A, ATG7, CP	0.000848956	0.0899894
JAK-STAT signaling pathway	SOCS1, JAK3, CSF2RA, CRLF2	0.00722976	0.248818
Galactose metabolism	HK3, PFKP	0.00968999	0.248818
Fructose and mannose metabolism	HK3, PFKP	0.0115197	0.248818
Cytokine-cytokine receptor interaction	IL27, CSF2RA, CCR10, TGFBR2, CRLF2	0.0117367	0.248818
TNF signaling pathway	CEBPB, BCL3, JUNB	0.0146846	0.259429
Type II diabetes mellitus	HK3, SOCS1	0.0210047	0.264994
Osteoclast differentiation	SOCS1, JUNB, TGFBR2	0.0218866	0.264994
Neomycin, kanamycin and gentamicin biosynthesis	HK3	0.0230369	0.264994
Ubiquitin mediated proteolysis	CUL7, SOCS1, MGRN1	0.0265846	0.264994
Human T-cell leukemia virus 1 infection	H2-T23, ZFP36, JAK3, TGFBR2	0.0274994	0.264994
Central carbon metabolism in cancer	HK3, PFKP	0.0357918	0.29457
Endocytosis	H2-T23, EHD4, ARPC2, TGFBR2	0.0368666	0.29457
Glycolysis / Gluconeogenesis	HK3, PFKP	0.0389055	0.29457
Adherens junction	NECTIN2, TGFBR2	0.0443141	0.297689
Cell adhesion molecules (CAMs)	H2-T23, SDC3, NECTIN2	0.0449342	0.297689

## Sheet: KEGG_Pos_in_AvsC_3hLPS
KEGG term	Genes	P-value	Adjusted P-value
Cysteine and methionine metabolism	GCLC, BCAT1	0.000332064	0.00298857
Pantothenate and CoA biosynthesis	BCAT1	0.00985792	0.0443606
Ferroptosis	GCLC	0.0217865	0.0519757
Fanconi anemia pathway	FANCL	0.0277017	0.0519757
Valine, leucine and isoleucine degradation	BCAT1	0.0303797	0.0519757
Glutathione metabolism	GCLC	0.0346505	0.0519757

## Sheet: KEGG_Neg_in_AvsC_6hLPS
Kegg term	Genes	P-value	Adjusted P-value
Chemokine signaling pathway	PREX1, CCL9, CCL7, SRC, JAK2, JAK3	0.00116836	0.133432
Kaposi sarcoma-associated herpesvirus infection	PREX1, H2-T23, SRC, H2-M3, PDGFB, JAK2	0.00186618	0.133432
Endocytosis	H2-T23, EHD4, KIF5C, SRC, H2-M3, RAB11FIP5	0.00548164	0.242653
Focal adhesion	VWF, SRC, PDGFB, COL4A5, FLNC	0.0067875	0.242653
JAK-STAT signaling pathway	IL15, PDGFB, JAK2, JAK3	0.0167097	0.422201
Cell adhesion molecules (CAMs)	SPN, H2-T23, SELPLG, H2-M3	0.018805	0.422201
AGE-RAGE signaling pathway in diabetic complications	SERPINE1, COL4A5, JAK2	0.0224484	0.422201
Cellular senescence	H2-T23, SERPINE1, H2-M3, HIPK2	0.024733	0.422201
Neomycin, kanamycin and gentamicin biosynthesis	HK3	0.0294008	0.422201
Caffeine metabolism	XDH	0.0351773	0.422201
Arginine and proline metabolism	ALDH1B1, ARG1	0.0357221	0.422201
Fatty acid degradation	CPT1A, ALDH1B1	0.0357221	0.422201
Viral carcinogenesis	H2-T23, SRC, H2-M3, JAK3	0.0480489	0.422201

## Sheet: KEGG_Pos_in_AvsC_6hLPS
KEGG term	Genes	P-value	Adjusted P-value
Ferroptosis	GCLC, SLC40A1, GCLM	9.61294e-06	0.000331485
Cysteine and methionine metabolism	GCLC, GCLM, BCAT1	1.8942e-05	0.000331485
Glutathione metabolism	GCLC, RRM2, GCLM	3.98868e-05	0.000465346
RNA transport	PRMT5, NUP35	0.0131147	0.0949778
Non-homologous end-joining	XRCC6	0.0135683	0.0949778
Pantothenate and CoA biosynthesis	BCAT1	0.01874	0.109317
Vitamin digestion and absorption	SLC5A6	0.024912	0.12456
Mineral absorption	SLC40A1	0.0452195	0.189544
