# Supplementary material for: Atg7 deficiency in microglia drives an altered transcriptomic profile associated with an impaired neuroinflammatory response
Source: Mol Brain. 2021 Jun 3;14:87. doi: 10.1186/s13041-021-00794-7 (PMC8173846; doi:10.1186/s13041-021-00794-7)
Supplement: Supplementary file 3 — Additional file 3. DEG lists and KEGG pathways comparing LPS-treated shAtg7 BV2 with untreated shAtg7 BV2 cellsdat. [file 13041_2021_794_MOESM3_ESM.xlsx]

## Sheet: shAtg7 indiv. DEG list
symbol	Ctrl_3h_logFC	Ctrl_3h_FDR		DEGs for shAtg7 after 3h LPS compared to untreated shAtg7	logFC	FDR		DEGs for shAtg7 after 6h LPS compared to untreated shAtg7	logFC	FDR
Thbd	-5.72028	2.65774e-36		Fam222a	-5.17538	1.70334e-11		Tspan10	-7.27724	1.0178e-15
Fam222a	-5.63932	7.30962e-17		Thbd	-4.76409	6.36461e-34		9630028I04Rik	-6.92713	1.17903e-42
C130050O18Rik	-4.37217	6.82924e-24		Tlr8	-4.375	4.45451e-13		Cbfa2t3	-6.4274	1.72963e-23
BC106179	-4.33382	5.22283e-18		Rtn4rl1	-4.13278	3.48245e-44		Slco2b1	-6.3152	3.60224e-20
Mafb	-4.30535	3.33054e-102		Thbs1	-3.89894	1.22314e-05		Myadml2	-5.81905	3.73344e-17
Gpr183	-4.207	1.2521e-44		Lpin1	-3.87196	4.69418e-19		Cytip	-5.29973	8.27985e-39
Rtn4rl1	-4.01912	7.92195e-84		Cbfa2t3	-3.86615	1.67715e-16		Hid1	-5.11839	1.09829e-07
Gm10384	-3.9498	6.83531e-24		Gpr183	-3.83433	1.89675e-32		Hey1	-5.03174	1.23736e-26
Hey1	-3.91981	5.92635e-20		Lrrc14b	-3.64994	1.8611e-78		Gm10384	-4.91685	9.35756e-31
Lpin1	-3.87468	1.87976e-32		Mafb	-3.64984	3.22387e-78		Ifnlr1	-4.77575	8.96333e-12
Lrrc14b	-3.86705	2.69516e-57		Cytip	-3.62308	1.42481e-22		Aicda	-4.61233	1.42954e-28
Cnr2	-3.67932	7.45507e-26		Slc26a11	-3.60117	4.15651e-13		Rtn4rl1	-4.5939	5.31113e-49
Kctd12b	-3.6574	1.40224e-33		Tspan10	-3.58712	1.05041e-09		Lrrc14b	-4.51902	5.00168e-97
C030034L19Rik	-3.62072	0.000228805		Cnr2	-3.55877	4.54893e-11		BC106179	-4.5125	6.94289e-15
Gpr157	-3.59231	7.27195e-75		Kctd12b	-3.55034	6.21871e-17		Gpr157	-4.49608	2.98131e-43
Slc26a11	-3.58295	2.22161e-22		Gpr157	-3.50288	8.37079e-33		Dgkg	-4.36261	9.7639e-23
Trib2	-3.56189	3.24884e-44		Tmem86a	-3.43057	9.64595e-42		Thbd	-4.31131	5.77359e-30
Sgsh	-3.49725	1.00317e-14		C130050O18Rik	-3.23539	3.74795e-14		Aqp11	-4.31081	1.43074e-21
Hid1	-3.49236	3.83512e-11		Lbh	-3.23348	3.8168e-12		Gprc5c	-4.29359	3.87269e-18
Rab3a	-3.48046	5.18933e-67		Mettl7a1	-3.22967	2.09403e-53		St6gal1	-4.22683	1.47026e-27
Tmem86a	-3.43908	1.34715e-29		9630028I04Rik	-3.19055	9.67383e-23		Scn3a	-4.20698	7.17855e-32
Trp53inp1	-3.41131	8.11376e-15		Trib2	-3.16908	3.77678e-14		Strip2	-4.20225	6.86552e-18
Myadml2	-3.39604	2.16242e-16		BC106179	-3.13622	1.08291e-10		Abcd2	-4.15934	1.16228e-30
Fgf9	-3.37373	1.9308e-11		Cers4	-3.1095	1.59532e-09		Angptl2	-4.10628	4.95806e-07
Cytip	-3.33232	1.39149e-18		Fbxo32	-3.10046	4.58556e-67		Gli1	-4.06385	1.1014e-18
Bmf	-3.32633	2.8128e-25		Rubcnl	-3.08115	1.56077e-25		Ipcef1	-4.00347	7.75369e-55
Tlr8	-3.3157	4.9071e-13		Klhl6	-3.07755	5.87924e-25		Abca6	-3.96371	3.03347e-15
Thbs1	-3.29844	2.75455e-28		Card14	-3.07626	1.12169e-35		Lrp8os3	-3.95649	2.05834e-13
Gm29154	-3.24644	2.99502e-13		Sgsh	-3.01934	8.28836e-14		Sgsh	-3.95423	2.7385e-19
Gpr146	-3.23393	6.7562e-84		Hid1	-2.99207	0.000120389		Ocstamp	-3.90694	5.28319e-82
Rubcnl	-3.23022	1.89533e-18		Slc16a12	-2.97787	3.66201e-06		C130050O18Rik	-3.88437	5.88268e-17
9630028I04Rik	-3.21835	3.05599e-30		LOC115487448	-2.97454	2.46535e-16		Bex6	-3.87962	7.91925e-16
1810034E14Rik	-3.20679	5.00035e-09		Gab3	-2.96959	5.67177e-11		Slc26a11	-3.87322	6.21978e-14
Fbxo32	-3.15903	1.19552e-37		Treml1	-2.9694	6.26857e-05		Fam186b	-3.86367	0.0150955
Trim63	-3.12716	6.7228e-10		Rnasel	-2.95047	3.42593e-49		Fbxo32	-3.82908	2.68749e-86
Slco2b1	-3.1133	6.62194e-25		Strip2	-2.93863	1.13512e-12		P2ry12	-3.78889	4.11234e-20
Osbpl5	-3.11054	7.35412e-24		Rab3a	-2.92069	3.48338e-24		Card14	-3.75045	8.50229e-45
Lbh	-3.09492	1.98663e-19		Mertk	-2.91179	1.17016e-21		Mex3b	-3.70427	1.47645e-24
Cers4	-3.04021	2.0962e-12		Gm10384	-2.87646	1.41127e-18		D7Ertd443e	-3.6575	2.15891e-24
Cd300lb	-3.02274	9.36962e-40		Bmf	-2.86039	9.37151e-12		Fam222a	-3.59651	3.23044e-09
Cd200r1	-3.00227	1.92572e-38		Sla	-2.85236	4.01556e-27		Fgf9	-3.59455	8.79455e-14
Klhl33	-2.97974	1.24735e-40		Hes1	-2.85009	4.02237e-06		Asb10	-3.53386	5.29661e-29
Tbc1d30	-2.97438	1.20621e-17		Gpr146	-2.83218	1.82548e-62		Fzd4	-3.50571	1.60825e-13
Lyl1	-2.96388	7.75102e-69		Frat1	-2.83035	1.37062e-16		Hdac9	-3.50505	1.14437e-38
Usp2	-2.96171	9.71199e-57		Osbpl5	-2.82471	1.0802e-18		Tgfbi	-3.47916	1.26618e-13
Fzd4	-2.96116	1.32543e-13		Cd300lb	-2.79287	1.62033e-34		Efna1	-3.46083	1.52311e-22
Klhl6	-2.94883	3.85265e-35		Gprc5c	-2.76492	5.70928e-11		Tlr8	-3.4376	8.3601e-11
Cbx8	-2.93259	1.03635e-41		Lyl1	-2.75009	9.18221e-34		Rgs7bp	-3.43221	3.18272e-30
Gprc5c	-2.91966	1.43879e-13		Fzd4	-2.7337	6.44399e-10		Rnf150	-3.42383	5.90463e-10
Sla	-2.89226	9.13309e-30		Trp53inp1	-2.73299	4.00158e-08		Cnr2	-3.41183	1.86998e-10
Tctn2	-2.87607	5.7945e-08		Creb3l2	-2.71274	3.67955e-11		Slc13a3	-3.38809	8.34361e-29
Tnfsf14	-2.8666	1.57908e-07		Klhl33	-2.69903	1.88187e-46		Rnase4	-3.36732	8.52926e-51
Cbfa2t3	-2.8365	6.74125e-18		Efna1	-2.6903	1.41264e-16		Osbpl5	-3.35116	2.94237e-23
Gm30794	-2.819	9.97316e-08		Lrp8os3	-2.66399	7.57413e-09		Ypel4	-3.32782	3.04904e-08
Frat1	-2.81801	5.9433e-32		Aicda	-2.65464	3.81834e-14		Hes1	-3.29017	2.36406e-07
Lpar5	-2.81333	1.0531e-56		Pik3ip1	-2.63172	6.1995e-20		Mxd4	-3.28918	1.80693e-62
Zfp608	-2.7817	9.22479e-22		Usp2	-2.63043	6.71488e-36		Klhl6	-3.28515	5.82453e-28
Tifab	-2.75629	3.79883e-40		Fgf9	-2.60596	1.72701e-09		Zfp395	-3.28157	6.02182e-19
Akap12	-2.74206	4.74612e-06		Gm29154	-2.60261	2.66607e-10		Lhx1	-3.28051	8.21032e-15
Kbtbd11	-2.73757	1.75623e-44		Trim63	-2.59086	3.00038e-08		Lpin1	-3.2561	1.14401e-14
LOC102635948	-2.71905	7.99054e-12		Rab7b	-2.58093	3.55609e-26		Mxd3	-3.25501	1.0551e-12
Rnasel	-2.70298	5.29583e-39		Zfp395	-2.57345	1.33579e-12		Plekhg5	-3.25069	8.50419e-30
Tspan10	-2.6969	1.26562e-07		Ifnlr1	-2.56969	4.39509e-06		Xkr5	-3.22164	2.43141e-13
Vsir	-2.69264	2.89009e-25		Tctn2	-2.56897	1.21623e-08		Kazald1	-3.21948	1.77178e-12
Nuak1	-2.67146	9.44868e-39		1810034E14Rik	-2.56336	7.96879e-05		Deptor	-3.21275	4.85242e-21
Pik3ip1	-2.66123	4.3954e-18		Slc46a3	-2.56043	5.58817e-31		Bmf	-3.21262	2.89656e-14
Card14	-2.65882	1.36048e-26		Gpr160	-2.52711	4.40078e-15		Cmah	-3.18844	1.58215e-56
Aicda	-2.63251	7.17098e-12		Abcd2	-2.51421	3.65766e-14		Lbh	-3.18627	4.31713e-12
Ifnlr1	-2.59467	5.31003e-11		Hey1	-2.47439	2.82682e-13		Pik3ip1	-3.18398	3.72233e-26
Amt	-2.5913	1.87711e-10		Scml4	-2.46381	8.62627e-24		Map2k6	-3.16861	9.88401e-57
Zfp395	-2.58605	6.59962e-28		Kbtbd11	-2.45766	4.20524e-28		Cyp2s1	-3.15038	1.6178e-39
Mettl7a1	-2.57232	1.0162e-35		Cd200r1	-2.45303	2.16828e-27		Myzap	-3.14201	9.27692e-27
Aqp11	-2.57002	1.94028e-09		Cbx8	-2.44361	1.50376e-29		Tenm4	-3.13141	8.09892e-06
Zbed5	-2.55877	7.74924e-48		Lpar5	-2.43189	6.57337e-27		Slc36a2	-3.12785	3.9001e-15
Ier5l	-2.55716	3.72338e-19		Susd3	-2.42956	1.14057e-13		Ptgs1	-3.11564	6.61132e-21
Rab7b	-2.54447	3.65582e-27		Mtus1	-2.42495	2.61852e-32		Slc46a3	-3.08848	2.12262e-40
Crot	-2.54256	1.09356e-32		Nr4a2	-2.41214	3.24852e-06		Kank3	-3.07858	5.25766e-09
Gpr160	-2.53511	5.99458e-29		A130077B15Rik	-2.40238	2.32451e-12		Gpr183	-3.07451	5.10834e-23
Abcd2	-2.53444	1.92727e-38		Aqp11	-2.37676	2.37721e-11		Pi16	-3.03422	9.49861e-10
Sesn1	-2.53207	1.47044e-39		Gpr55	-2.36736	6.92846e-05		Sesn1	-3.01701	9.66653e-18
Nfam1	-2.53032	4.2503e-56		Zan	-2.36718	1.25579e-43		Ypel3	-3.00871	1.14285e-21
Abhd15	-2.52116	5.05138e-35		Abhd15	-2.34883	3.76138e-18		Rasgrp3	-3.00596	1.42579e-23
Gab3	-2.5082	2.6208e-08		Crot	-2.34792	4.28784e-45		Tns1	-3.0039	4.46448e-14
Aatk	-2.50784	1.53168e-36		Naip1	-2.34751	0.00221913		Trim63	-2.99583	3.54718e-10
Tmem104	-2.50772	1.80895e-71		Dusp27	-2.34324	5.47864e-11		Gm29154	-2.99096	3.92154e-12
Gpr35	-2.50115	6.79728e-14		Ppfia4	-2.3387	8.49085e-13		Pdcd4	-2.98954	5.96805e-71
Scml4	-2.49593	3.46403e-21		Tifab	-2.33124	6.99263e-21		Kctd12b	-2.9818	3.15711e-13
Plekha5	-2.4871	4.37537e-11		Vsir	-2.32938	3.92554e-15		Lifr	-2.97653	1.34179e-24
Susd3	-2.48261	8.0352e-32		Arhgap24	-2.32893	2.66094e-42		Klhl33	-2.97433	7.99113e-53
Mertk	-2.48236	5.11673e-14		Aatk	-2.31691	2.08933e-17		Mettl7a1	-2.97416	4.20172e-48
Efna1	-2.45333	2.00186e-19		Ipcef1	-2.30821	1.9688e-29		Kbtbd11	-2.97382	8.369e-38
Osgin1	-2.44794	7.54918e-25		Lhx1	-2.30514	8.99069e-10		Kcnh2	-2.97309	3.0824e-08
Zfp791	-2.43474	5.09823e-27		Myadml2	-2.29892	1.60902e-07		Gpr155	-2.9678	5.59944e-60
Mex3b	-2.42982	1.28644e-14		Zbed5	-2.28804	5.55553e-42		Fzd2	-2.95988	8.85853e-12
Med12l	-2.42304	1.66037e-15		Gpr155	-2.27648	5.34994e-41		Iqsec3	-2.94786	5.4608e-27
Dchs1	-2.41807	1.22807e-21		Arc	-2.27632	6.44049e-06		Cd28	-2.94469	4.38618e-36
Nfatc2	-2.40431	2.25083e-46		Nfam1	-2.27008	5.41611e-25		Itpka	-2.91431	1.92254e-06
Mrgpre	-2.39942	7.6103e-29		Plekha5	-2.2681	1.03877e-28		Pdgfc	-2.91133	1.66192e-09
Lrp8os3	-2.39256	1.10909e-07		Nfatc2	-2.25059	2.51226e-27		Med12l	-2.90974	1.00925e-11
Lratd2	-2.38399	3.61422e-72		Cacna2d4	-2.24921	6.25419e-09		Ppfia4	-2.87434	1.76331e-16
Zan	-2.37048	4.17685e-49		Nuak1	-2.23629	2.0427e-15		Zfyve28	-2.8573	1.6526e-07
Strip2	-2.36795	2.48866e-09		Sesn1	-2.23458	1.17642e-10		Pald1	-2.83817	1.09769e-46
Gm9920	-2.36201	4.19586e-11		Myorg	-2.23032	9.8648e-11		Sbk1	-2.82671	1.13817e-62
Ipcef1	-2.35577	8.45236e-19		Arrdc3	-2.20984	0.00349147		1190005I06Rik	-2.81235	1.54925e-06
Slc16a12	-2.35011	1.04687e-06		Bcar3	-2.20936	1.13444e-28		Nanos1	-2.81204	8.39037e-37
Arc	-2.32353	3.58983e-12		Lratd2	-2.20458	1.05898e-45		Rflnb	-2.80183	7.66787e-05
Hes1	-2.31519	2.17121e-12		Sipa1l2	-2.18272	1.11289e-46		Mfsd6	-2.79191	3.01711e-32
Creb3l2	-2.30296	2.01179e-07		St8sia4	-2.17507	1.32286e-10		Usp2	-2.7891	5.54836e-39
Bcas1	-2.29065	2.58579e-07		Clmp	-2.17139	8.81669e-14		Tns2	-2.78609	3.95534e-13
Slc46a3	-2.29018	1.64731e-32		Slco2b1	-2.16301	2.06361e-07		Zbtb16	-2.77936	1.72263e-24
D7Ertd443e	-2.28762	5.60447e-12		Tmem104	-2.16046	2.64547e-47		Plekha5	-2.76625	2.76083e-38
Bcar3	-2.28044	1.09001e-47		Gpr35	-2.15285	1.79263e-14		Tbc1d8	-2.76583	2.38315e-23
Dusp27	-2.27659	2.29494e-11		Tert	-2.14591	2.33706e-07		Tmem86a	-2.75469	1.31275e-30
Fam78a	-2.27247	1.98198e-44		D7Ertd443e	-2.14002	2.17616e-12		Lrrc39	-2.73181	2.80594e-46
Kcnk2	-2.26879	0.000950497		Paqr7	-2.13361	9.10699e-24		Cacna2d4	-2.72509	1.22621e-11
Clmp	-2.25393	6.82924e-24		Mex3b	-2.12628	1.04754e-12		Arrdc3	-2.72145	0.000237919
Vipr1	-2.24851	4.2084e-37		Gask1b	-2.12504	2.95565e-13		Rnasel	-2.72098	1.56718e-42
Ccdc162	-2.23876	8.48411e-07		Gm9920	-2.12199	2.35136e-15		Gprc5b	-2.71432	4.86798e-06
Tnfaip8l2	-2.23644	3.77368e-83		Fam78a	-2.11502	1.6795e-15		Dgki	-2.71419	3.22294e-10
Pwwp2b	-2.22758	8.96323e-53		Neurl1b	-2.11359	7.3036e-07		Fam131a	-2.71349	9.82587e-34
Rtkn	-2.21488	9.66714e-25		Vipr1	-2.11265	1.21382e-16		Zan	-2.71306	3.51433e-52
Rab3il1	-2.21307	1.0886e-46		Bex6	-2.10681	6.16036e-08		Plppr3	-2.70574	1.1745e-36
Mblac2	-2.2096	8.54257e-28		Zfp667	-2.07598	2.61476e-11		Gask1b	-2.69297	2.20228e-18
Arrdc3	-2.19395	4.12208e-08		Etv1	-2.07248	5.99737e-08		Susd3	-2.68435	4.61855e-16
Naip1	-2.19332	0.000380225		Cpeb1	-2.07139	7.74743e-13		Ier5l	-2.68383	4.14908e-12
Fam131a	-2.18919	7.75735e-11		S1pr1	-2.06538	3.02795e-13		Arc	-2.67236	1.9166e-07
Paqr7	-2.18319	1.29776e-45		Dgkg	-2.05929	8.7957e-08		Kmo	-2.66343	2.09459e-31
Gpr155	-2.18077	1.84083e-32		Pwwp2b	-2.05359	3.296e-33		Trib2	-2.65177	4.11536e-11
Rell2	-2.17693	5.02722e-10		Tsc22d3	-2.04604	1.7733e-11		Ctdsp2	-2.64938	9.61134e-88
Ankrd37	-2.17692	6.3485e-15		Tspyl4	-2.04422	4.39274e-15		Gpr160	-2.63386	9.52794e-16
P2ry13	-2.17528	1.80889e-09		Mrgpre	-2.04126	7.11535e-20		Aph1c	-2.63265	1.81755e-27
Myorg	-2.16756	1.53896e-16		Nectin1	-2.04086	2.99652e-44		Slc1a3	-2.62318	1.51398e-05
5830432E09Rik	-2.15625	1.90244e-21		Narf	-2.04072	2.17745e-22		Mertk	-2.61759	2.4872e-18
St8sia4	-2.13695	9.24308e-12		Adamts6	-2.03532	6.05193e-15		Tbc1d4	-2.61263	4.35574e-34
Hoxa5	-2.13618	7.12313e-14		Zfand4	-2.01636	2.88422e-18		Nuak1	-2.60874	9.55699e-20
Zfyve28	-2.13364	3.26258e-13		Hoxa5	-2.00283	4.68781e-12		Nlrp1b,LOC115489402	-2.5911	2.35391e-09
Gm15326	-2.13055	2.28334e-17		Card6	-2.00278	1.42987e-08		Rfx2	-2.58378	3.74e-07
Angptl2	-2.12507	1.88358e-05		Ankrd37	-2.00165	2.56752e-18		Arap2	-2.56258	6.83551e-20
Sipa1l2	-2.11793	1.67098e-33		Cd28	-2.00155	2.35762e-18		Ffar4	-2.55323	1.93256e-24
Arhgap24	-2.11632	2.26745e-35		Zfp791	-1.99483	8.93215e-23		Cpne5	-2.55193	5.81695e-07
Pgbd5	-2.09292	1.64247e-33		Dchs1	-1.99017	2.67443e-12		Dusp27	-2.54278	2.39184e-12
A130077B15Rik	-2.09167	1.63655e-09		Aph1c	-1.98978	1.33885e-18		Sox4	-2.54078	1.9816e-18
Aph1c	-2.09042	1.01897e-26		Arhgap45	-1.98638	5.94013e-34		Pax3	-2.52905	1.66939e-59
Nectin1	-2.08895	4.54766e-20		Tmem119	-1.9842	1.1746e-12		Svip	-2.52419	5.49841e-13
P2ry1	-2.0878	4.66462e-19		Tnfsf14	-1.98088	0.00515851		Gm30794	-2.52295	1.32515e-06
Zfand4	-2.08333	5.2024e-16		Rnf150	-1.97659	0.00017878		Arhgap24	-2.5148	2.82466e-46
Eepd1	-2.08329	2.43488e-44		Zfp608	-1.97445	6.3804e-25		Icos	-2.51453	7.88448e-10
Gpr55	-2.08245	5.34553e-05		Tnfaip8l2	-1.97034	3.17868e-60		Slc8a2	-2.50448	9.45602e-10
Irf2bp2	-2.07914	9.2961e-90		Med12l	-1.96778	8.20711e-07		St8sia4	-2.48614	2.10474e-13
Gask1b	-2.07789	1.33872e-16		Asb10	-1.96092	3.64471e-11		Tmem231	-2.48343	5.03251e-08
0610040J01Rik	-2.07499	5.21917e-37		Rgs2	-1.95724	7.60172e-15		Vdr	-2.48098	1.56636e-14
Cass4	-2.07443	1.22784e-16		Jaml	-1.95399	1.08927e-11		Trim7	-2.47697	1.54194e-11
Cacna2d4	-2.06806	2.48007e-06		Rab3il1	-1.94898	2.34819e-31		Gpr55	-2.47635	2.13407e-05
Mxd3	-2.06377	7.39253e-17		Hyal1	-1.94688	7.19927e-15		Rab44	-2.4742	4.10067e-06
F8a	-2.06076	1.0639e-06		Zbtb16	-1.94477	7.23003e-15		Ccpg1	-2.4712	3.50165e-13
Ccdc9b	-2.05907	6.04418e-15		Frat2	-1.94412	7.98045e-10		Cbx2	-2.44208	4.60233e-40
Asb10	-2.0451	3.73515e-24		Myzap	-1.94131	2.32551e-14		Cbx8	-2.43487	4.64336e-29
S1pr1	-2.04159	4.72618e-12		Pdgfc	-1.9331	1.15354e-05		Slc16a12	-2.42534	4.32797e-05
Aox2	-2.04089	0.000615246		Zfp467	-1.93234	1.2819e-12		Rab3a	-2.42452	3.16164e-18
Zbtb16	-2.03173	7.77524e-15		Cxcr4	-1.93015	3.52888e-38		Nectin1	-2.42449	2.55409e-57
Syngap1	-2.02682	4.25234e-38		Bhlhe41	-1.91718	6.55794e-26		Rragd	-2.41374	2.4258e-11
Sash3	-2.01549	2.6516e-106		Arhgef4	-1.8919	2.02104e-20		Glis2	-2.41274	2.19391e-06
Arhgap45	-2.01388	2.05168e-35		Mr1	-1.89013	6.26208e-10		Tspyl4	-2.41134	3.70796e-19
Il6ra	-2.00739	7.0662e-50		Fam131a	-1.88517	1.78175e-20		Nfia	-2.40397	8.55545e-14
Adamts6	-1.9943	1.49231e-12		Sash3	-1.88515	5.52525e-73		Mblac2	-2.40175	2.90731e-11
Narf	-1.99043	1.99231e-26		9930111J21Rik1	-1.87588	5.53541e-10		A330009N23Rik	-2.40173	1.48288e-06
Nr4a2	-1.9898	1.17665e-10		Ndst1	-1.87554	2.29606e-13		S1pr1	-2.39798	1.84739e-16
Mtus1	-1.989	9.23606e-22		Gm30794	-1.8755	0.000131647		C8g	-2.39712	7.08016e-10
Ndst1	-1.98759	7.73086e-16		Dusp6	-1.87485	1.9928e-19		Peli2,Gm6498	-2.39654	3.51187e-05
Tert	-1.98163	1.70251e-14		Rtkn	-1.87348	2.36382e-09		Ndst3	-2.39507	6.1807e-09
Itpka	-1.98069	1.13222e-06		Il6ra	-1.86504	1.70031e-25		Zfp667	-2.39433	5.77058e-14
Myzap	-1.97965	4.52593e-15		St6gal1	-1.86139	3.33599e-07		Ttc30b	-2.37982	7.48152e-12
Dusp6	-1.97601	6.92011e-23		Trim16	-1.86017	1.43999e-30		Axin2	-2.35921	3.9001e-07
Ffar4	-1.96444	4.30715e-21		Ier5l	-1.85673	2.69702e-07		Myom3	-2.35857	3.49858e-10
Fbxo31	-1.9578	9.76967e-84		Mxd4	-1.85466	1.01345e-25		Rgsl1	-2.35837	3.50362e-09
Vdr	-1.95132	4.37738e-11		Arl11	-1.8465	2.91689e-14		Wnt5b	-2.35305	1.03857e-08
Maf	-1.95051	8.38002e-44		Arl4d	-1.84208	9.23849e-11		Hyal1	-2.35263	6.94459e-20
Cd28	-1.95047	6.01162e-25		P2ry13	-1.83629	6.76081e-07		Nfam1	-2.35241	7.57282e-27
Bhlhe41	-1.94776	1.12406e-93		Snx30	-1.83329	3.16451e-36		Synpo	-2.3489	8.49996e-14
Mmp19	-1.94597	3.85734e-41		Osgin1	-1.82972	4.9477e-16		Gm9920	-2.33875	1.31501e-17
Mr1	-1.94325	8.38959e-10		Rhoh	-1.82738	5.2153e-06		Vipr1	-2.33187	3.6648e-19
Rgs2	-1.94288	1.69713e-12		Fut7	-1.82382	2.8335e-15		Bach2os	-2.32966	0.0044638
Prr5	-1.93985	2.09293e-29		9930111J21Rik2	-1.82326	5.79805e-11		Kifc3	-2.32137	4.75353e-32
St6gal1	-1.93492	3.96668e-11		Mblac2	-1.82244	2.75796e-07		Arhgef40	-2.31715	1.07854e-07
Frat2	-1.93304	5.97422e-08		Plekhg5	-1.82028	6.40037e-13		Tfdp2	-2.30657	1.64658e-44
Arl11	-1.93155	3.30619e-19		Nedd9	-1.81433	2.95377e-25		Clmp	-2.30473	2.88608e-15
Cpeb1	-1.9289	1.05263e-09		Vdr	-1.81429	1.82842e-09		Arl4c	-2.30429	1.91949e-19
6430548M08Rik	-1.92105	1.99318e-71		Arl4c	-1.80684	1.01616e-12		Zfp786	-2.2937	6.70035e-08
Gli1	-1.91899	4.07379e-09		Gli1	-1.80263	1.8437e-07		Nipal3	-2.28777	1.90276e-38
Kank3	-1.917	1.10175e-05		Gng8	-1.80096	0.0137574		Tmem158	-2.28408	2.83462e-28
Lhx1	-1.90655	2.37486e-09		Zfp786	-1.80056	1.03973e-05		Psrc1	-2.28056	3.46455e-15
Zfp108	-1.90422	2.92942e-09		Dact3	-1.79064	4.68967e-05		Tcp11l2	-2.2785	1.37629e-22
Tmem119	-1.90112	4.97466e-13		Rgs14	-1.79058	9.06951e-34		Abca9	-2.27305	1.6478e-12
Fut7	-1.89635	4.67697e-18		Pgbd5	-1.78622	3.47273e-12		Scd1	-2.26755	7.71009e-07
Engase	-1.89457	7.56354e-37		Tbc1d30	-1.77897	9.73463e-13		Entpd1	-2.26472	3.1896e-21
Inka1	-1.89132	1.6295e-33		Eepd1	-1.77822	6.46495e-24		Arg1	-2.25391	2.09164e-11
Tbc1d2	-1.89105	2.70154e-33		LOC102635948	-1.76672	5.45773e-06		Prickle1	-2.25025	1.77009e-10
Plekhg5	-1.88948	4.63724e-12		6430548M08Rik	-1.76478	5.28878e-36		Lpar5	-2.24468	1.42489e-23
Zfp667	-1.886	3.07151e-24		Rgs7bp	-1.76115	2.93345e-10		Zfp791	-2.2408	1.11602e-26
Snx30	-1.88586	1.67383e-76		Tmem268	-1.76075	6.35086e-29		Klhl36	-2.23974	2.47717e-15
Mxd4	-1.88299	1.84214e-33		Mcf2l	-1.75379	2.46282e-07		Rbl2	-2.22637	1.24476e-40
Cdk20	-1.87933	9.65822e-25		Ajm1	-1.75285	1.96893e-13		Nr4a2	-2.2233	9.2837e-06
Mzf1	-1.86715	3.61949e-08		Klf4	-1.74443	4.4677e-13		Mcoln3	-2.21995	7.10046e-24
Vash2	-1.86623	7.33905e-09		Fn3krp	-1.73662	1.28375e-10		Paqr4	-2.2131	3.08457e-25
Meis1	-1.86048	8.10917e-28		Ccdc9b	-1.73621	1.71257e-05		Agmo	-2.20844	1.30489e-10
Neurl1b	-1.85716	3.98522e-07		Nhsl2	-1.7357	3.69709e-06		Actr3b	-2.20121	3.53907e-30
Tmem51	-1.84884	1.02801e-37		Tlr4	-1.73513	1.2969e-18		Kank2	-2.20013	2.74507e-24
Tsc22d3	-1.84643	8.30063e-17		Syngap1	-1.73271	1.46833e-36		Slc37a2	-2.1908	1.29119e-51
Nr0b2	-1.84222	1.22228e-25		Maf	-1.72955	4.55453e-20		Cxcr4	-2.18848	8.78995e-47
Fn3krp	-1.83651	4.91671e-18		Tlr13	-1.72661	7.85307e-19		Ankrd37	-2.18228	9.72067e-21
Ttc30b	-1.82916	1.15445e-11		Gadd45g	-1.72329	1.02537e-07		Abhd15	-2.18062	2.60912e-16
Extl1	-1.82203	4.43432e-26		Sirpb1b	-1.72244	0.0194933		Gas6	-2.17834	4.02861e-14
Tmem268	-1.82051	1.91766e-51		Crebl2	-1.72106	9.26758e-12		Frat1	-2.17809	9.17587e-12
1700030J22Rik	-1.81833	2.62068e-06		Kif5c	-1.7144	7.89991e-10		Snx29	-2.17684	2.26475e-18
Anks6	-1.81179	3.04058e-07		Unc5b	-1.71238	3.03149e-39		Cpeb1	-2.17004	1.06019e-13
C5ar2	-1.8104	4.56021e-23		Zbtb4	-1.71223	2.44932e-21		Gab3	-2.16998	8.16021e-08
Hyal1	-1.80889	7.26646e-18		Tmem218	-1.71183	6.00628e-16		Fn3krp	-2.16892	1.61464e-15
Unc5b	-1.80685	3.22837e-18		Hrh1	-1.71147	9.18064e-14		Tle3	-2.16866	3.03962e-07
Eng	-1.80551	2.01579e-06		Angptl2	-1.71007	0.026858		Chst10	-2.1554	9.9757e-16
Arhgap25	-1.80515	2.15986e-18		Prx	-1.70735	6.04637e-08		Cdkn2c	-2.15511	1.04156e-18
Trim7	-1.80484	1.22602e-06		P2ry1	-1.70599	2.71286e-06		Arhgap18	-2.15172	2.54936e-08
Shpk	-1.80077	6.43514e-13		Meis1	-1.7003	2.83452e-21		Slc2a8	-2.14797	8.92206e-26
Rgs14	-1.80037	6.97077e-44		Nr0b2	-1.69996	1.47558e-11		Tctn2	-2.14108	2.91551e-07
Exoc3l2	-1.79873	3.15383e-21		Dennd2c	-1.69966	7.11435e-23		Armc2	-2.1362	8.88493e-12
Slc25a42	-1.79677	2.06522e-22		Inka1	-1.68606	1.89556e-22		Ttc7	-2.13392	1.13896e-54
Gng8	-1.79615	0.00117248		Pax3	-1.66672	4.2963e-31		Unc13a	-2.133	6.96236e-24
Dusp7	-1.7893	2.80873e-31		Abca6	-1.65543	0.000214626		Mafb	-2.12927	4.53058e-32
Aph1b	-1.78372	1.61221e-05		Exoc3l2	-1.65498	1.04913e-10		Gm15880	-2.12822	3.05689e-10
Gna15	-1.78216	8.05908e-42		Mmp19	-1.6517	9.83084e-23		Ankle1	-2.12806	4.44628e-16
Jaml	-1.77966	4.1266e-10		Eps8	-1.6469	1.35546e-16		Crot	-2.12044	2.13533e-37
Etv1	-1.77863	2.64685e-09		Cage1	-1.64581	0.000104165		Cxxc5	-2.11766	1.97842e-14
Dtx1	-1.77683	7.42182e-07		Kank2	-1.64383	1.35762e-14		D5Ertd605e	-2.11346	1.08293e-14
Gcnt1	-1.77424	3.21618e-34		Vamp1,E130112N10Rik	-1.6429	3.94138e-23		Olfm2	-2.11085	1.43212e-09
Mnt	-1.774	7.397e-22		Ttc30b	-1.6419	4.21184e-07		Skida1	-2.10985	1.51407e-06
March3	-1.77247	0.000280571		Slc29a3	-1.63794	1.11291e-24		A930024E05Rik	-2.1092	3.46961e-06
Trim16	-1.77043	4.43012e-38		Otulinl	-1.63507	2.70998e-36		Lyl1	-2.10428	2.90469e-21
Tns1	-1.7701	7.45719e-08		Prr5	-1.63311	4.70531e-16		Engase	-2.10327	6.76471e-13
Ccdc85b	-1.75528	1.39284e-12		Mnt	-1.6294	2.86385e-21		Trp53inp1	-2.10246	5.01984e-06
H2bc21	-1.75527	6.11211e-25		Gcnt1	-1.62928	8.6641e-20		Eef2k	-2.10165	3.34157e-24
Dedd2	-1.75526	1.62051e-24		Engase	-1.62742	2.40953e-08		Itga6	-2.09758	7.49766e-65
Tns2	-1.74978	8.04327e-08		Dusp7	-1.62287	3.5024e-16		Fhod1	-2.08776	1.13542e-24
Nedd9	-1.74822	6.57829e-29		A930024E05Rik	-1.61951	0.000318009		Caprin2	-2.08168	7.73352e-19
Tspyl4	-1.74613	9.62929e-12		5830432E09Rik	-1.61659	1.01948e-07		Tef	-2.08047	7.26455e-39
Rin1	-1.74046	5.94601e-28		Rin1	-1.61465	8.4225e-13		Gm16537	-2.07892	7.38235e-09
Ajm1	-1.73989	1.3234e-34		Irf2bp2	-1.61429	8.57114e-31		Cebpa	-2.07265	7.91636e-20
2610035D17Rik	-1.73986	1.25634e-06		Shpk	-1.61274	1.05359e-06		Zfpm1	-2.06888	9.27211e-16
Gm9530	-1.73825	1.27641e-08		C5ar2	-1.61122	3.36822e-15		Zfp30	-2.05924	2.7347e-10
1190005I06Rik	-1.73695	2.25675e-05		Inpp5d	-1.60815	8.80549e-47		Nacc2	-2.05786	2.88001e-39
Lfng	-1.7362	9.85073e-36		Lpar6	-1.60097	2.62743e-09		Galnt12	-2.05608	1.03547e-57
Map3k13	-1.73577	9.93494e-14		Map3k13	-1.5959	2.11212e-11		Wdr90	-2.05137	1.08697e-16
Sbk1	-1.7355	1.0288e-38		Ocstamp	-1.59292	9.35286e-23		Pgbd5	-2.04907	1.36879e-15
Rnf150	-1.73518	0.000300392		Fgd4	-1.59286	1.95965e-25		1810034E14Rik	-2.0409	0.000481926
Kank2	-1.73163	8.11336e-17		March3	-1.58944	3.50212e-05		B630019K06Rik	-2.04057	4.51813e-15
Iqsec3	-1.73052	2.26447e-07		Mxd3	-1.58706	0.000154384		Ksr2	-2.04056	4.76251e-09
Fads6	-1.72804	1.19958e-07		Vash2	-1.58559	0.00129151		Vash2	-2.03542	2.74879e-05
Treml1	-1.72757	1.93464e-05		Zfp108	-1.58424	1.95264e-06		Sardh	-2.02703	3.51544e-08
Cxcr4	-1.72617	7.56801e-19		Vgll4	-1.58125	1.73849e-08		Rin1	-2.02127	1.14564e-18
Lifr	-1.72607	1.43748e-18		Tns2	-1.58063	3.55664e-06		Ak1	-2.02021	5.33669e-10
Mcf2l	-1.72298	4.64591e-09		Arhgap25	-1.58051	3.10363e-16		Arl4d	-2.01629	1.89631e-12
Wnt5b	-1.71562	0.000103284		Cass4	-1.57899	3.49777e-10		Rnf227	-2.01419	5.96096e-10
Bcl9l	-1.71415	4.56331e-36		Bcl9l	-1.57699	7.52168e-29		Timp2	-2.01194	1.13083e-19
Ddit4	-1.70419	0.000176607		1700030J22Rik	-1.57381	0.0078007		Myorg	-2.01016	1.0482e-09
Otulinl	-1.70223	1.76787e-62		Zfp78	-1.57105	0.000211926		Eng	-2.00703	0.000150436
Fbxo10	-1.70165	5.80301e-21		Fbxo10	-1.56616	1.49206e-07		Spef2	-2.00456	1.93246e-11
Armc3	-1.69926	0.00963825		Depdc1b	-1.5652	1.13889e-11		Rubcnl	-2.002	8.26654e-13
Lmtk3	-1.69835	1.50295e-11		Sox4	-1.55732	2.25504e-08		Mmp15	-2.00068	7.47451e-07
Kifc3	-1.69662	1.94695e-25		Kcnh2	-1.55673	0.00171828		Ndrg1	-1.99753	3.33072e-11
Arhgap27os3	-1.69647	7.28206e-09		Izumo4	-1.55198	6.98212e-06		Treml1	-1.99716	0.0024698
Fos	-1.69606	1.25913e-07		Gna15	-1.54982	2.83129e-13		Ttc39a	-1.99706	6.98795e-27
Arl4d	-1.69363	3.08127e-10		Cxxc5	-1.54886	7.43892e-09		Pdzd2	-1.99146	0.000246754
9930012K11Rik	-1.69267	1.41484e-09		Iqsec3	-1.54682	1.7733e-11		Exoc3l2	-1.99102	1.86047e-14
Tomm6os	-1.68663	2.86363e-06		Rnf144b	-1.54669	4.70625e-25		Cdk19	-1.98995	1.07716e-19
LOC115487448	-1.68428	2.39396e-08		0610040J01Rik	-1.53984	1.90278e-19		Rapsn	-1.98816	1.87153e-06
Depdc1b	-1.68306	2.67757e-16		Sptbn4	-1.53558	1.86797e-06		1810021B22Rik	-1.98655	1.03468e-08
Ocstamp	-1.68287	3.14796e-20		Dennd3	-1.53419	3.47881e-09		Otx1	-1.98579	5.89153e-07
Lpar6	-1.68212	4.39245e-09		Fbxo31	-1.53296	2.25623e-48		Zbtb11os1	-1.9857	2.08727e-08
Tmem218	-1.67735	1.08885e-15		Stard9	-1.53246	3.10115e-19		2900026A02Rik	-1.97878	3.00056e-28
Tlr13	-1.67725	8.3446e-23		Ankrd55	-1.5323	9.08565e-08		Kdsr	-1.9781	5.82311e-41
Carns1	-1.67596	2.74664e-06		Rell2	-1.53159	0.000579715		Fam187b	-1.97395	4.17422e-05
Mlycd	-1.67399	1.95588e-21		Mmp15	-1.52974	9.78254e-05		Xylt1	-1.96889	5.85927e-06
Gba2	-1.67281	1.3443e-25		Map2k6	-1.52803	3.84429e-19		Zdhhc14	-1.96827	5.11257e-26
Lhfpl2	-1.66863	4.26096e-24		Klhl24	-1.52296	7.99569e-09		Slc8a1	-1.96663	1.21106e-22
Vgll4	-1.66814	1.47761e-12		Amt	-1.52166	0.000941025		Kyat1	-1.9631	2.91422e-13
Nr1d1	-1.66652	4.23732e-27		9930012K11Rik	-1.52092	1.16561e-05		Tfeb	-1.96101	4.74682e-11
A530088E08Rik	-1.66386	4.09513e-06		Lifr	-1.51937	7.7398e-10		Tert	-1.95967	1.35535e-06
Zbtb4	-1.65969	8.2016e-41		Scd1	-1.51482	0.000467522		Cmbl	-1.95878	1.0344e-07
Rnf43	-1.65554	1.90093e-06		Trim2	-1.51448	3.09669e-11		2610035D17Rik	-1.95748	3.60982e-06
Nlrp10	-1.65291	4.61715e-24		Rab44	-1.5138	0.0029635		Ulk1	-1.95665	6.89792e-18
Egr3	-1.65166	5.44388e-06		Tmem191c	-1.51323	0.00274115		Clec10a	-1.95483	6.02702e-13
Dennd2c	-1.64588	3.52309e-42		Stard8	-1.51249	3.61341e-13		2610301B20Rik	-1.95464	1.3379e-21
Card6	-1.6443	4.58345e-05		2610035D17Rik	-1.5096	0.000234379		Prr5	-1.95034	2.7169e-21
Lrrc56	-1.64328	0.000160151		Zfp273	-1.5083	3.90416e-08		Ccdc9b	-1.94927	1.40906e-06
Klhl36	-1.62908	2.27053e-18		Lmtk3	-1.50799	9.2723e-05		Rgs18	-1.94906	1.12066e-05
Bach2os	-1.62601	0.0153695		Extl1	-1.50798	6.47805e-18		A130077B15Rik	-1.92882	3.23253e-09
Arl4c	-1.622	4.12032e-10		Kcnk2	-1.50682	0.0396181		Zbtb8a	-1.9267	1.20563e-09
Slc36a1	-1.62025	1.39182e-32		Fads6	-1.50544	3.7369e-05		Tjp3	-1.92393	2.52592e-11
2900026A02Rik	-1.6167	4.00107e-26		Lrrc56	-1.50325	0.00140517		Unc5b	-1.92374	2.51815e-47
Zfp324	-1.61619	1.58594e-25		Rin2,BC039771	-1.50223	1.22739e-19		Smpd2	-1.92317	2.08188e-15
Dgkg	-1.6148	0.000137954		2610008E11Rik	-1.50193	6.62343e-13		Slc41a3	-1.91967	1.39078e-06
Gm14322	-1.61089	0.000767919		Tns4	-1.49819	2.07175e-05		Vmac	-1.91756	4.21059e-13
Gadd45g	-1.60787	1.96481e-06		Slc25a42	-1.49808	5.40899e-11		Gm5086	-1.9163	2.79648e-08
Stard9	-1.6077	7.66129e-38		Phyhd1	-1.49281	0.0146736		Bmyc	-1.91027	8.18539e-06
Klhl21	-1.60269	2.99038e-31		Mettl27	-1.48755	1.73167e-05		Hspa12a	-1.90519	4.10647e-07
Vamp1,E130112N10Rik	-1.5967	3.31732e-47		Rere	-1.48566	1.98973e-15		Slitrk5	-1.90154	2.77979e-19
Emilin1	-1.59159	1.61028e-31		Xkr5	-1.48558	5.89358e-05		Gpr162	-1.8985	3.66273e-15
C8g	-1.58915	2.56811e-08		Prune2	-1.48124	3.80411e-05		Ang	-1.896	3.35631e-14
Tor4a	-1.5862	1.4904e-38		Aph1b	-1.47867	0.000336801		Slc17a5	-1.89536	6.459e-22
Zfp467	-1.58401	2.9722e-15		Kif9	-1.47661	0.0063491		Tpcn1	-1.88913	2.60782e-31
Inpp5d	-1.58161	1.54462e-25		H2bc21	-1.47579	1.4296e-09		Fam78a	-1.8873	6.4241e-13
Dbp	-1.57813	1.25827e-21		Mical1	-1.47434	3.28534e-08		Neurl1b	-1.88384	4.21863e-06
Flt3l	-1.57763	9.43089e-07		Pcdhb22	-1.47381	0.0395934		Alox8	-1.88355	6.507e-07
Arhgap39	-1.57567	3.9303e-46		Tbc1d4	-1.47067	1.39828e-12		Haao	-1.8808	5.21769e-10
Scd1	-1.57539	9.86343e-05		Lhfpl2	-1.46866	1.09253e-20		Reep6	-1.88071	3.23961e-13
Arhgap27	-1.57433	1.45473e-21		Slc13a3	-1.46847	1.3905e-09		Ttc25	-1.87933	4.16481e-06
Rnf144b	-1.57329	3.20938e-41		Lfng	-1.46055	1.82151e-09		Tk1	-1.86809	3.80176e-23
Sox4	-1.5715	2.25235e-24		Cxcr3	-1.4574	0.00200871		Slc6a17	-1.8671	1.2845e-69
Cebpa	-1.57017	3.26147e-25		Ypel2	-1.45348	3.31418e-10		Ndst1	-1.86591	3.33972e-13
Kazald1	-1.5678	1.69466e-06		Castor2	-1.45306	1.96539e-19		Vangl2	-1.86342	1.00722e-17
Sh2d3c	-1.56705	3.98639e-31		Egr3	-1.4526	0.00274358		Tbc1d30	-1.86154	9.13159e-14
Klf4	-1.56119	2.0027e-09		Svip	-1.45225	5.81812e-06		1700001K23Rik	-1.86064	1.26426e-05
Zfp398	-1.55921	6.83904e-16		Ttc38	-1.4492	2.22803e-23		Cd200r2	-1.86049	3.30447e-18
Tmc8	-1.55549	4.08235e-17		Klf10	-1.44528	4.85315e-13		Fbxo10	-1.85787	3.98328e-10
Fam217b	-1.54965	4.95924e-15		Ddit4	-1.44479	0.000172914		Capn5	-1.85583	2.68458e-43
Tst	-1.54928	1.37136e-07		Smad6	-1.44141	1.43214e-09		P2ry13	-1.85441	3.7793e-07
Map2k6	-1.54839	1.25828e-09		Nr1d1	-1.43655	2.92466e-14		Ajm1	-1.85304	8.53055e-15
Stard8	-1.5477	8.51696e-24		Arap2	-1.43465	7.16514e-08		Naaa	-1.84767	6.19666e-12
Tef	-1.5417	6.36073e-27		2900026A02Rik	-1.4343	6.36664e-16		Fam214a	-1.84522	1.01039e-12
Rere	-1.54141	1.43071e-47		Dedd2	-1.43321	7.46831e-24		Selenbp1	-1.84479	2.83937e-06
Rin2,BC039771	-1.53624	5.87353e-29		Spata2l	-1.43188	9.73463e-07		Zfp108	-1.84157	4.03661e-08
Hrh1	-1.53613	1.52144e-14		Rxra	-1.42962	1.09975e-25		Adgrg1	-1.83711	0.00133614
Kif21b	-1.53271	3.05304e-12		Tef	-1.42631	2.6171e-20		Nlrp10	-1.83704	4.05434e-21
Dact3	-1.53262	1.64965e-06		Wnt5b	-1.42194	0.00014464		Ssbp2	-1.83676	1.50989e-28
Tgm1	-1.53246	0.00041318		Nlrp10	-1.42148	3.85265e-14		Tph2	-1.83546	1.48552e-12
Nipal3	-1.53129	5.22815e-20		Cd84	-1.41978	2.61769e-10		Mlxipl	-1.83444	0.000105551
Plekhm1	-1.53018	1.4862e-60		Lmln	-1.41884	2.4162e-12		Arhgap45	-1.82736	2.27007e-29
Slc37a2	-1.52397	2.57187e-36		Kifc3	-1.41587	1.44641e-13		Mettl27	-1.82708	1.80988e-07
Vangl2	-1.52184	2.6503e-08		Slc36a1	-1.41559	1.20875e-36		Fbxo21	-1.82469	3.65967e-38
Kmo	-1.52143	1.10946e-11		Gm15326	-1.41406	8.09736e-08		Foxo1	-1.82465	1.72259e-18
Msrb2	-1.51977	7.92785e-25		Klhl36	-1.41406	1.1374e-07		Zc3hav1l	-1.82412	8.40446e-13
A330009N23Rik	-1.51951	0.000163935		Nanos1	-1.41235	1.24671e-11		Reps2	-1.82019	2.62373e-11
Dab2ip	-1.51823	1.75955e-11		Tmem51	-1.41168	2.39511e-24		Rwdd2a	-1.81611	5.15037e-09
Fgd4	-1.51017	1.65893e-46		Itpka	-1.41158	0.0107862		Omp	-1.81526	4.07424e-07
A430033K04Rik	-1.51009	6.58279e-14		Ffar4	-1.40697	4.67091e-10		Anks6	-1.81345	1.12638e-05
Cand2	-1.50947	2.89965e-05		Tmem154	-1.40321	4.91081e-17		Celf2	-1.81073	7.84665e-31
Ttc38	-1.50894	2.29187e-19		Trim7	-1.40213	2.10496e-05		Itih5	-1.81038	2.07872e-09
Klhl24	-1.50816	3.98095e-15		Fos	-1.40152	0.000882497		Foxd2os	-1.80876	1.65347e-11
Nanos1	-1.50388	4.16166e-15		Rasa3	-1.40097	8.94653e-14		Bambi	-1.80438	6.90216e-10
Eps8	-1.50245	3.26238e-20		Map3k12	-1.40034	4.16708e-19		Il1r2	-1.80179	1.80667e-06
Fzd2	-1.49699	7.25979e-08		Ypel3	-1.39838	7.55449e-07		Dact3	-1.80163	1.87833e-05
Klf10	-1.49432	5.29199e-32		Gm807	-1.39636	0.00222467		Tmem191c	-1.80043	0.000291526
Ccdc181	-1.48913	1.71093e-18		Klhl21	-1.39399	5.36708e-18		Extl1	-1.79879	1.12608e-23
Crebl2	-1.48637	6.82223e-12		A430033K04Rik	-1.3912	1.53396e-07		Mical1	-1.79864	1.62207e-11
Iqce	-1.48468	2.13946e-38		Rell1	-1.38877	2.96472e-18		Havcr2	-1.79572	3.21611e-19
Ypel3	-1.48284	5.61554e-08		Sec22c	-1.38637	2.44847e-20		Npr1	-1.79485	1.524e-12
Cd84	-1.48112	6.42155e-13		Pdcd4	-1.38473	4.80749e-20		0610040J01Rik	-1.79335	1.18316e-24
Rasa3	-1.47949	4.05967e-13		Hoxa1	-1.38462	8.69486e-12		Tnfsf14	-1.7925	0.00880341
Gm16287	-1.47941	0.00683995		Tctn3	-1.38165	3.36777e-10		Vsir	-1.79229	6.86697e-10
Map3k12	-1.47473	2.0414e-24		Rnase4	-1.37797	3.03584e-11		Rxra	-1.78804	1.41537e-38
Ugt1a6a	-1.47425	0.00138886		Rasgrp3	-1.37782	3.51719e-06		Ccdc85b	-1.78289	1.03005e-10
Rab44	-1.47102	0.000134073		Ctdsp2	-1.37631	5.08385e-29		9930012K11Rik	-1.7777	3.16984e-07
Dok3	-1.47068	9.216e-24		Nemp2	-1.37187	9.79329e-13		Mef2c	-1.7768	5.36559e-14
Ltc4s	-1.46991	8.99607e-06		Plekhm1	-1.37174	3.75637e-35		Nfix	-1.77544	1.50635e-14
Scn3a	-1.46982	1.00499e-06		Tgfbi	-1.37006	0.000591949		Cyp26b1	-1.77531	9.48383e-06
Acer2	-1.4689	7.41262e-06		Dok3	-1.36779	8.2159e-18		Ctdspl	-1.77398	6.93911e-24
Pald1	-1.46639	4.80671e-12		Lrrn4cl	-1.35669	0.000318892		5830418P13Rik	-1.77152	4.74066e-06
Foxo3	-1.4653	8.40034e-33		Tmem273	-1.3528	1.22603e-43		Bcl7a	-1.77148	1.00607e-15
Slc45a4	-1.46166	4.27106e-35		Trim66	-1.34883	5.18516e-05		Kif21b	-1.7704	4.26127e-14
Ap5s1	-1.45989	3.05489e-24		Tgif2	-1.3476	3.50578e-11		Clcn2	-1.76485	4.51358e-08
Mrm2	-1.45973	3.39206e-19		1810021B22Rik	-1.34737	5.2793e-05		Hdac5	-1.75933	1.65596e-30
Hspa12a	-1.45924	9.25024e-06		Sbk1	-1.34659	1.22611e-20		Klhl21	-1.75877	3.12923e-27
Agfg2	-1.45784	2.28866e-35		Amz1	-1.34464	5.32588e-50		Eya4	-1.75552	1.45098e-44
Ppfia4	-1.4576	5.81148e-06		Ptpn22	-1.34355	0.000103027		Rtkn	-1.7545	1.64415e-08
Tmem41a	-1.4534	9.22479e-22		Traf3ip3	-1.34159	1.60524e-28		Tarsl2	-1.7517	1.14727e-22
Pax3	-1.45323	1.57968e-15		Kif21b	-1.3389	1.55401e-08		Cand2	-1.74843	3.96444e-05
Acrbp	-1.45163	1.22965e-06		Cdk20	-1.33883	4.86512e-15		Zfp2	-1.74781	1.08033e-05
Ankmy2	-1.45064	3.71121e-22		F8a	-1.33819	0.000383854		Spata2l	-1.73916	3.53862e-09
Tbc1d4	-1.45032	3.94126e-18		Adcy9	-1.33731	1.21885e-14		Nr2f1	-1.73827	2.80908e-06
Mical1	-1.4503	1.44226e-14		Ccdc181	-1.33701	1.17373e-10		Col4a1	-1.73731	0.000211205
Castor2	-1.44888	2.47144e-18		D5Ertd605e	-1.33472	4.08708e-07		Rnf167	-1.73689	1.35122e-21
Sall2	-1.44876	0.000688802		Rhobtb1	-1.3339	8.4666e-06		Tspan32	-1.73592	1.49581e-20
Slc29a3	-1.44812	1.8091e-21		Acer2	-1.33369	1.59511e-05		A430033K04Rik	-1.73528	1.55555e-10
Fbxw4	-1.44728	8.03901e-27		Elk3	-1.33359	1.89306e-26		Nrcam	-1.73433	2.37868e-16
Gpr162	-1.44456	3.47563e-27		Emilin1	-1.33118	1.65037e-12		Rapgefl1	-1.72913	3.45522e-05
Rxra	-1.44131	7.20109e-38		4833418N02Rik	-1.33035	0.00687691		Kcnk2	-1.72843	0.0151889
Dennd3	-1.44071	2.37026e-11		Slc37a2	-1.32986	6.1278e-21		Eps8	-1.72821	3.76766e-18
Tec	-1.43615	2.48866e-24		Psrc1	-1.32887	2.69161e-06		Nr1d2	-1.72697	8.97426e-13
Ypel2	-1.43231	1.35212e-13		Fam187b	-1.32681	0.00425976		Lfng	-1.72352	9.11209e-13
Smad6	-1.43166	4.60321e-15		Sik1	-1.32652	1.50932e-27		Iqce	-1.72083	1.3872e-34
Midn	-1.4306	1.9641e-26		Wwc2	-1.32165	0.000105024		Mtss2	-1.72032	0.00607473
Arhgef19	-1.42993	5.49015e-08		Eya4	-1.3154	7.02254e-28		Tlcd1	-1.71962	1.32266e-12
Psrc1	-1.42988	1.24382e-13		Pald1	-1.31199	2.22068e-12		Inpp5d	-1.71874	9.7881e-53
Zkscan14	-1.42834	1.48927e-14		5830418P13Rik	-1.30815	0.000542663		Cd84	-1.71434	2.78228e-14
Vps9d1	-1.42687	9.69708e-25		Etv5	-1.30789	1.62722e-13		Inpp5j	-1.71009	6.21672e-09
Tmem154	-1.4263	6.08812e-21		Rnf227	-1.30763	6.31361e-05		2810414N06Rik	-1.70908	5.30566e-07
5830418P13Rik	-1.42527	0.000125059		Mical2,Micalcl	-1.30479	1.97052e-06		Add3	-1.70789	2.00676e-35
2610008E11Rik	-1.42493	1.0391e-10		Fbxw4	-1.3013	1.40786e-25		Slc43a2	-1.70703	8.96592e-17
Neil2	-1.42455	6.23014e-15		Map3k1	-1.29908	3.44842e-25		Mr1	-1.70668	1.31527e-08
Zbtb8a	-1.42367	1.56855e-08		Il1r1	-1.2982	0.000554856		Bicdl1	-1.70597	1.75178e-16
Srl	-1.42364	1.02632e-26		Vps9d1	-1.29782	5.86563e-14		Mrgpre	-1.70551	2.53273e-15
Sec22c	-1.422	4.28854e-20		Gramd1c	-1.29707	2.61478e-05		Tmem218	-1.70397	7.45756e-16
Gm10069	-1.42182	0.000557691		Ap5s1	-1.29307	4.70182e-18		Tex14	-1.69747	1.02303e-06
Zfpm1	-1.4218	1.79652e-16		Thbs3	-1.29142	2.36424e-05		Tsc22d3	-1.6962	2.42992e-08
Arhgef4	-1.42092	3.06081e-12		Atg9b	-1.2884	1.1746e-12		Sik1	-1.69525	6.25877e-42
Per3	-1.41973	3.99283e-19		E2f2	-1.28747	3.38707e-16		Dedd2	-1.69334	1.77415e-31
Mast3	-1.41736	9.14367e-55		Rbl2	-1.28692	2.22345e-15		Grasp	-1.69023	2.01478e-13
Rhoh	-1.41288	0.000441439		Slitrk5	-1.28609	1.01981e-09		Cacna1d	-1.6885	1.10131e-28
Slitrk5	-1.41288	2.86062e-19		Zfp28	-1.2844	3.03764e-14		Acvr2b	-1.68349	1.96646e-07
Amz1	-1.41186	1.64349e-62		Cebpa	-1.2811	1.61726e-08		Fbxw4	-1.67804	1.32186e-40
Ptpn22	-1.41035	4.64329e-12		Tmem41a	-1.28073	3.38641e-13		Cd300lg	-1.67586	1.55872e-23
Cyp2s1	-1.40558	2.14564e-13		Rab11fip5	-1.2788	2.92227e-23		Sapcd2	-1.67487	5.88965e-11
Lrriq3	-1.40534	0.00325361		Ndst3	-1.2771	0.000477673		Ttc38	-1.67338	3.72141e-29
Wfikkn1	-1.40492	0.00012487		Tec	-1.27614	2.24096e-19		Arhgap33	-1.67206	0.000138626
Dagla	-1.40362	6.38748e-13		Atoh8	-1.27573	0.00198399		Bcl9l	-1.672	9.87024e-32
Tmem156	-1.39761	3.39387e-24		Zfp839	-1.27557	1.04245e-19		Creb3l2	-1.67108	2.53535e-06
Trim66	-1.39548	2.60627e-05		Tfdp2	-1.27543	9.06002e-16		Pde3b	-1.6704	0.00900366
1810021B22Rik	-1.3952	4.20596e-08		Tns1	-1.27324	0.000662996		Hcn2	-1.66631	4.18345e-07
Tfap4	-1.3919	2.44727e-29		Zbtb8a	-1.27055	4.59118e-05		Kifc2	-1.66612	0.00718166
Tspan14	-1.39045	7.38944e-13		Rgs11	-1.26947	0.000304753		Shpk	-1.66569	3.14028e-07
Izumo4	-1.38922	1.12385e-07		Gprc5b	-1.26852	0.016573		Hoxa5	-1.66477	1.53971e-09
Tjp3	-1.38694	1.33586e-09		Tob1	-1.26851	6.11259e-11		Fads6	-1.66325	5.72784e-06
Zfp839	-1.38047	6.71778e-25		Tcp11l2	-1.26783	1.69955e-08		C1qa	-1.66284	4.11833e-18
Atp23	-1.38015	1.07981e-22		Foxo3	-1.2648	1.0935e-15		Cerk	-1.66234	5.43914e-51
Nhsl2	-1.37959	1.23572e-05		Slc45a4	-1.26423	2.49267e-20		Klc4	-1.65439	6.40324e-47
Egf	-1.37592	3.79506e-05		P2ry12	-1.26257	7.07919e-05		Suox	-1.65377	1.04545e-08
Rhov	-1.37394	0.00278422		Chrnb2	-1.26253	0.000535813		Camk2a	-1.6514	5.03916e-19
Arrdc2	-1.36528	8.52361e-18		Suox	-1.25989	1.05405e-05		Hddc3	-1.65054	4.32177e-12
Brat1	-1.36246	3.43126e-29		Cped1	-1.25672	2.75191e-08		Accs	-1.65008	7.08337e-13
Spata2l	-1.35665	2.49254e-19		Tspan14	-1.2547	5.86058e-08		Atp1a3	-1.64961	5.20522e-13
Rell1	-1.35621	1.85379e-29		Arhgap39	-1.25328	9.82171e-18		Syngap1	-1.64784	2.07205e-33
Rassf2	-1.356	3.27299e-10		Tomm6os	-1.25325	0.000335932		Paqr7	-1.64479	3.00875e-15
Tfeb	-1.35524	1.64056e-09		Bcas1	-1.25321	0.00190552		Tmem268	-1.64419	1.31613e-25
Ttc25	-1.35407	0.000568101		Cbx4	-1.2531	5.76887e-14		Tns4	-1.64356	2.54015e-06
Fblim1	-1.35379	3.81209e-37		Fblim1	-1.25289	8.29145e-36		Nudt8	-1.64016	1.14885e-05
Tmem191c	-1.35121	8.51198e-06		Lrriq3	-1.25032	0.020024		Frat2	-1.63996	1.38341e-07
Lmln	-1.34831	3.3121e-06		Gba2	-1.24301	9.64542e-22		Efnb1	-1.63934	1.08388e-08
Mrnip	-1.34668	2.13126e-18		Rassf2	-1.24276	1.06742e-06		Pwwp2b	-1.63865	2.10305e-22
Chst10	-1.34613	1.58537e-06		Zfp398	-1.23817	1.14054e-09		Lrrc56	-1.63717	0.000370345
Ppp1r3b	-1.34499	8.52348e-13		Mbd4	-1.238	7.62241e-10		Pdp1	-1.63614	2.2408e-06
Tinagl1	-1.34416	3.63786e-07		Tor4a	-1.23305	2.89807e-20		Arhgap39	-1.63535	1.41042e-28
Rfx2	-1.34219	0.000195775		Ndrg1	-1.23082	4.04967e-05		Lmln	-1.63447	2.32794e-15
Nrp1	-1.33955	2.73593e-12		Klc4	-1.2302	3.55206e-28		Abhd8	-1.63381	1.34513e-20
Zfp28	-1.3388	5.1652e-14		Chst10	-1.22911	6.32778e-06		2310002L09Rik	-1.63283	9.64688e-22
Rgs7bp	-1.33638	2.62075e-08		Golm1	-1.22698	6.96415e-19		Fam234b	-1.63267	8.14721e-11
Cd200r2	-1.33573	6.93751e-15		Msrb2	-1.22641	3.02581e-20		Spaca9	-1.63212	6.13856e-11
Fam187b	-1.33395	0.000232143		Zfp324	-1.22628	3.39618e-15		Tctn3	-1.63201	1.45362e-13
Tmem231	-1.32879	2.13342e-06		Cbx2	-1.22581	1.23299e-12		4933404O12Rik	-1.63149	3.98359e-12
Hdac5	-1.32861	2.07523e-23		Srl	-1.2246	9.78568e-11		Lrig3	-1.63112	4.20134e-11
Foxred2	-1.32802	2.03765e-25		Ing4	-1.22408	0.0013211		Bcas1	-1.62932	7.31755e-05
5830408C22Rik	-1.32728	0.00268498		Gnb5	-1.22399	9.06118e-13		Cntd1	-1.62769	0.000578349
Tbc1d8	-1.3262	2.70208e-14		Ypel4	-1.21922	0.0236511		4833418N02Rik	-1.6252	0.000813922
Tmem273	-1.32564	9.59496e-31		Iqsec1	-1.21494	3.63825e-30		Ank	-1.62472	4.52643e-49
Rgs11	-1.32559	5.68033e-15		Fam217b	-1.211	3.24498e-12		Abhd14b	-1.6236	7.95413e-19
Map3k1	-1.32551	3.03073e-49		Ago4	-1.21098	1.16355e-11		Acox3	-1.62097	2.69272e-17
Cep19	-1.3253	4.68092e-19		Scn3a	-1.21004	3.88392e-06		Hfe	-1.62014	2.2944e-47
Rusc1	-1.32483	3.64635e-09		Hdac9	-1.20977	1.29054e-06		Ttyh3	-1.61811	6.21113e-27
Cep131	-1.32468	1.95321e-20		Mast3	-1.20762	3.52895e-17		Klhl42	-1.61743	1.05739e-10
Rnf227	-1.32241	1.26179e-05		Rhobtb2	-1.20727	2.08382e-20		Scml4	-1.61526	2.43268e-13
Cbx4	-1.32237	4.04582e-18		Tfap4	-1.20504	1.58002e-15		E2f2	-1.61366	3.10131e-24
Cracr2a	-1.32128	0.000193812		Nrp1	-1.20457	4.68331e-10		Rpgrip1	-1.61231	4.22385e-10
Natd1	-1.31975	2.2703e-22		Midn	-1.20229	5.19679e-12		Elovl7	-1.61121	1.89778e-36
A930024E05Rik	-1.31854	5.36971e-08		Gpr162	-1.19921	5.41878e-07		F8a	-1.60877	1.61861e-05
Zscan2	-1.31854	1.80998e-08		Bhlhe40	-1.19676	1.71136e-17		Cfap410	-1.6065	2.60896e-17
Mok	-1.31834	0.0040093		Rragd	-1.19622	0.000285089		Cd101	-1.60254	1.58251e-05
Daglb	-1.31593	9.26165e-38		Pkd1l2	-1.1941	1.20167e-09		3830408C21Rik	-1.5979	2.51715e-06
Cplane2	-1.31302	6.27288e-07		1500004A13Rik	-1.19385	0.0382247		Wipf3	-1.59659	0.000184899
Itih5	-1.3129	0.000558955		Eng	-1.1938	0.0188051		Phldb3	-1.59584	6.1451e-12
Spef2	-1.31076	0.000173896		Kazald1	-1.19355	0.000968285		Gm572	-1.59522	6.02702e-13
Sigirr	-1.3104	2.94732e-07		Dusp18	-1.19197	1.31021e-13		Echdc3	-1.59251	8.65572e-11
Cxxc5	-1.31015	5.65332e-12		Sh2d3c	-1.19187	2.36426e-13		Iqch	-1.59221	7.74341e-10
Rhobtb1	-1.30405	4.52527e-05		Nceh1	-1.19125	8.24441e-19		AI504432	-1.59192	1.31502e-05
Trim65	-1.3005	2.47144e-18		Ppp1r3b	-1.19034	1.06057e-07		Sgpp1	-1.58861	2.23117e-13
Atg9b	-1.29712	4.26707e-15		Nlrp1b,LOC115489402	-1.18873	0.00467703		Spns3	-1.5885	0.00156762
Zer1	-1.29578	8.52927e-18		B4galt1	-1.18812	5.59991e-15		Tmem119	-1.58826	1.8214e-09
Rasgrp3	-1.2937	3.94647e-08		Cd200r2	-1.18553	9.11287e-09		Dnajb14	-1.58804	9.46504e-20
Slc2a8	-1.29112	5.22828e-09		Mzf1	-1.18453	0.00302999		LOC102635948	-1.58742	2.14135e-05
Traf5	-1.29107	4.43628e-14		Eef2k	-1.18102	7.51967e-09		Lrmp	-1.58556	1.38405e-26
Celsr3	-1.28877	0.00195599		Nipal3	-1.17872	4.69499e-13		Nos1	-1.58538	1.13959e-08
Elk3	-1.28875	3.04315e-15		Kdsr	-1.17792	1.02721e-16		Slc25a42	-1.58402	4.86101e-12
Hoxa1	-1.28808	2.66917e-11		Ripor1	-1.17765	6.73972e-08		Igfbp4	-1.5829	1.03358e-11
Klrg2	-1.28566	5.73008e-20		Rftn2	-1.17681	9.73072e-08		Zfand4	-1.58267	5.7916e-13
Slc36a2	-1.27976	4.93922e-09		Ankmy2	-1.17498	3.14743e-23		Etv1	-1.58159	2.03209e-05
Iqsec1	-1.27851	5.88839e-18		Zer1	-1.1735	4.71655e-10		Rab3il1	-1.57846	1.23558e-21
Ankle1	-1.27768	7.56578e-14		Itih5	-1.16964	4.79355e-05		Slc9a9	-1.57834	5.81608e-05
Tfdp2	-1.27608	1.16952e-20		Chek2	-1.16845	4.92055e-13		Zbtb4	-1.57749	3.67306e-18
Kdsr	-1.27564	1.12535e-19		Plekhf1	-1.16812	8.67973e-07		Mcf2l	-1.57589	1.03783e-06
Rab11fip5	-1.27471	5.65459e-20		Alox8	-1.16327	0.000980405		Zfp398	-1.57576	1.28863e-14
Cxcr3	-1.27296	0.000108328		Plxnb3	-1.16264	0.000126241		Atl1	-1.57347	0.00172454
Rnase4	-1.27222	2.23683e-09		Slc36a2	-1.16178	0.00110949		P2ry1	-1.57273	9.21514e-06
Mknk2	-1.27195	3.61276e-17		Snx24	-1.16042	5.66392e-10		Fbxo31	-1.56949	5.25881e-50
Plekhf1	-1.27146	1.74918e-08		Zfyve28	-1.16004	0.0271121		Neil3	-1.56836	9.33343e-14
Rhobtb2	-1.27112	1.21043e-17		Brat1	-1.15931	9.40709e-22		Elk3	-1.56652	4.16897e-35
Suox	-1.27102	1.7283e-06		Trim65	-1.15926	1.16765e-12		Txndc16	-1.56603	3.96815e-15
Pdzd2	-1.27061	0.00238723		Rara	-1.15679	8.86106e-14		Ly86	-1.56215	7.33081e-18
Mettl27	-1.2695	4.47355e-08		Zkscan14	-1.15354	2.54012e-12		Mgl2	-1.55858	1.51912e-12
Traf3ip3	-1.26889	1.76661e-26		Foxred2	-1.15325	7.21288e-28		Entpd6	-1.55793	2.19503e-21
Ctdsp2	-1.26874	3.89029e-14		Iqce	-1.15235	2.38098e-17		Kcna3	-1.5564	2.68215e-09
Necab3	-1.26796	0.000122907		Zfpm1	-1.15179	6.31049e-06		Ago4	-1.55486	2.04703e-17
Arhgef25	-1.26368	4.71619e-12		Ttc25	-1.15147	0.00369735		Atp6v0d2	-1.55161	4.68442e-08
Zfp61	-1.26362	8.17614e-23		Rwdd2a	-1.15128	0.000153443		Mlycd	-1.54973	3.84695e-21
Osbpl2	-1.26218	1.54801e-19		Nfia	-1.14786	0.000330075		Snn	-1.54933	2.15138e-07
Zfp273	-1.26113	5.25762e-05		Mindy2	-1.14545	1.91586e-09		Atp9a	-1.54896	1.87956e-07
Bmyc	-1.26046	3.68293e-09		Kank3	-1.144	0.0109222		Abcc3	-1.54693	1.22744e-12
Adcy9	-1.26045	2.12244e-10		Accs	-1.13978	6.24524e-07		1700040D17Rik	-1.54616	9.92416e-05
Zfp69	-1.25987	1.85183e-07		Rcan3	-1.13871	1.30331e-14		Mxi1	-1.54252	4.40076e-24
E2f2	-1.25958	2.85988e-19		Cnnm2	-1.13733	1.12188e-05		Tst	-1.542	4.59982e-09
Tlr4	-1.25852	8.32779e-15		Ikbip	-1.13659	1.42177e-12		Adrb2	-1.53777	0.00167536
Ldlrap1	-1.25641	5.67587e-18		Xylt1	-1.13649	0.0109947		Klf10	-1.53254	1.6737e-14
Gm572	-1.254	0.0004724		Daglb	-1.13496	3.36876e-16		Tspan8	-1.53238	2.20002e-07
Pcyox1l	-1.25301	2.27828e-21		Cep131	-1.13327	1.59963e-08		Dchs1	-1.53167	2.0119e-08
Ptgs1	-1.25087	1.49464e-05		Wipf1	-1.13323	2.10181e-27		Nrp1	-1.53069	1.03809e-15
Rbl2	-1.25082	1.50046e-19		Smyd4	-1.13306	2.35369e-15		Cd200r1	-1.53067	6.90942e-13
Rara	-1.24967	5.18564e-15		Armc2	-1.13224	0.000126082		Zranb3	-1.52838	5.20229e-15
Kcnh2	-1.24962	4.93735e-07		P2rx7	-1.13122	8.48595e-21		Kcnc3	-1.52697	2.95357e-07
Tgfbi	-1.24898	5.09387e-05		Ldlrap1	-1.13067	1.73664e-17		Nr0b2	-1.52647	7.59115e-10
Pdcd4	-1.24797	4.79183e-20		Prox2	-1.13037	0.00190603		Emilin1	-1.52645	6.65569e-16
Chst12	-1.24507	1.00273e-08		Slamf6	-1.12822	0.000497693		Etv5	-1.52619	5.28405e-18
Bhlhe40	-1.24179	1.31189e-13		2610301B20Rik	-1.12236	1.18279e-08		Depdc1b	-1.52582	2.49476e-11
Kifc2	-1.24149	0.00411693		Osbpl2	-1.12107	2.99816e-19		Cd33	-1.52485	0.000435223
Wwc2	-1.23861	3.77394e-06		Neil2	-1.11675	5.88186e-07		Pik3r2	-1.52346	1.10199e-23
Nemp2	-1.23842	9.87201e-17		Cd1d1	-1.11378	0.0278938		Cgnl1	-1.52296	0.000458107
Chek2	-1.23578	2.09254e-26		Crebrf	-1.11212	1.65415e-06		Dmpk	-1.52042	3.43798e-11
Slc43a2	-1.23535	1.04312e-12		Smpd2	-1.11198	3.25505e-06		H3c4	-1.52038	0.0253443
Scnn1a	-1.23413	0.00106241		Spata33	-1.11129	0.00185077		Cep164	-1.51995	3.96644e-26
Kcnb1	-1.22975	2.98989e-05		Hddc3	-1.11051	1.53176e-06		Ltc4s	-1.51681	0.000162859
Nr2f6	-1.22923	2.17882e-32		Brd8dc	-1.11028	0.0263934		Prune2	-1.51546	1.73155e-05
Inpp5j	-1.22826	2.49703e-11		Deptor	-1.10861	0.00108206		Metrn	-1.51405	1.32139e-17
Abca6	-1.22765	0.00104982		Ptgs1	-1.10743	0.000824759		Slc19a2	-1.51392	3.49137e-12
Pdgfc	-1.22605	0.000447318		Gm9828	-1.10665	0.0391935		Plcg1	-1.51303	8.41e-42
Rflnb	-1.22543	0.000531748		Tbc1d14	-1.10506	1.2087e-21		Pdpr	-1.51246	2.18323e-23
Rmnd5b	-1.22499	1.9402e-27		Vangl2	-1.10239	1.14467e-07		E2f7	-1.50859	1.45225e-05
Tctn3	-1.2246	1.16066e-13		Ceacam1	-1.0994	1.19715e-09		Mybpc1	-1.50834	4.03909e-11
Smyd4	-1.22013	3.80249e-24		Kctd7	-1.09789	1.64008e-06		Smarca2	-1.50781	1.37736e-36
Bex6	-1.2186	0.00300797		Runx2	-1.09784	1.09095e-08		Sipa1l2	-1.50667	1.77693e-24
Klc4	-1.21775	8.85043e-28		Mlycd	-1.09675	7.80154e-12		Pidd1	-1.50617	8.96627e-14
Lbx1	-1.21654	0.00162968		Clcn2	-1.0951	0.000506971		Nemp2	-1.50534	8.97472e-15
P2ry12	-1.21487	2.51712e-06		Ang	-1.09508	7.13135e-06		Ndrg4	-1.50456	6.59338e-08
D5Ertd605e	-1.21413	2.08297e-08		Chst12	-1.09371	1.66027e-08		Mvb12b	-1.50362	2.75841e-34
Xdh	-1.21105	7.5608e-11		Zfp652	-1.09227	3.37481e-12		Prcp	-1.49944	1.86963e-26
Ing4	-1.21067	0.00155981		Tnrc6b	-1.0902	1.39509e-08		Cep131	-1.49938	1.29664e-13
Cd101	-1.20667	1.662e-06		Nacc2	-1.0893	6.76965e-13		Sptbn4	-1.49914	1.94454e-06
Nudt22	-1.20614	1.01026e-13		Rgsl1	-1.08798	0.00250878		Arl4a	-1.49732	0.000168729
Pi16	-1.20599	0.013279		Rab40c	-1.08655	1.30648e-17		Emp1	-1.49599	1.24359e-10
Wdr81	-1.20547	4.59325e-19		Rgs18	-1.08594	0.0102188		Mcam	-1.49262	2.95332e-07
Arhgef10l	-1.20484	5.27692e-28		Cep19	-1.08538	1.60533e-12		Zfp41	-1.49116	1.46824e-09
Adck2	-1.2036	2.72523e-14		A530088E08Rik	-1.08469	0.0077822		Lmtk3	-1.49029	8.12068e-05
Kctd7	-1.20334	5.23375e-06		Bicdl1	-1.08314	4.84053e-08		Rgs11	-1.48938	1.67744e-05
Cbx2	-1.2016	5.91889e-06		Scd2	-1.07847	9.50376e-07		Trem2	-1.48847	2.17176e-21
Wdr27	-1.20143	0.0152146		Omp	-1.07735	0.00167006		2610008E11Rik	-1.48785	8.36153e-13
Armc2	-1.20068	1.51207e-07		Man1c1	-1.07705	1.29952e-20		Acer2	-1.48701	1.51553e-06
Pdxp	-1.20023	1.62648e-11		Rom1	-1.07553	0.000145969		Cers4	-1.48503	0.000222586
Golm1	-1.19995	2.18652e-17		Tpra1	-1.07441	5.90416e-12		Pqlc3	-1.48286	6.32031e-17
Polg2	-1.19888	1.67273e-14		Cand2	-1.07169	0.00973973		Adgrl1	-1.48139	2.64716e-33
Wipf1	-1.19654	2.02942e-30		Cep78	-1.07161	1.05698e-15		Plekhg3	-1.48088	4.87774e-09
Olfm2	-1.19469	5.23183e-05		Necab3	-1.07157	0.0296143		Itgb5	-1.47969	7.69286e-20
Rpgrip1	-1.19245	1.51026e-09		Flt3l	-1.07069	0.00311826		Appl2	-1.4791	3.5781e-17
3830408C21Rik	-1.19122	0.000164533		Palm	-1.07015	8.69512e-06		Rab3d	-1.47742	2.63877e-24
P2rx7	-1.19019	8.33083e-37		Hdac5	-1.06976	2.3818e-12		Gmpr	-1.4774	7.42334e-31
9930111J21Rik1	-1.18935	3.29472e-10		Agfg2	-1.06874	1.33579e-12		Dennd2c	-1.47478	6.53374e-18
Slc22a18	-1.1888	0.00813592		Tex9	-1.06843	2.56849e-07		C5ar2	-1.47283	3.10152e-13
Tpra1	-1.18823	7.60802e-13		Cd93	-1.06743	7.00968e-05		Otulinl	-1.47278	4.87301e-30
Eef2k	-1.18759	9.50766e-13		Arsg	-1.06422	1.32383e-09		Thbs3	-1.47239	1.2416e-06
Phyhd1	-1.18723	0.0076709		Fut11	-1.0633	1.55848e-06		Eepd1	-1.47074	3.60962e-17
Ripor1	-1.18566	1.87588e-16		Selenbp1	-1.06222	0.00935617		Hmgb3	-1.46915	3.93835e-12
Zfp647	-1.18393	4.35347e-07		Tmem156	-1.06053	6.56865e-14		Bhlhe41	-1.46912	2.9689e-16
Chrnb2	-1.18351	2.3824e-07		Ankle1	-1.06016	6.314e-05		Tex9	-1.46786	3.90238e-12
Tle3	-1.18305	3.56089e-06		Bicral	-1.05831	1.45717e-11		Trim62	-1.46656	0.00274707
Ubtd1	-1.18302	2.69876e-17		Dbp	-1.05733	0.000263128		Fbxl20	-1.46411	2.58537e-12
Mfsd11	-1.18276	4.07218e-19		AA465934	-1.05574	0.000814191		Plekhf1	-1.46327	7.5075e-10
Nicn1	-1.18268	4.97482e-13		Gcnt2	-1.05528	1.96838e-13		Pbx4	-1.46222	8.72682e-07
Cntd1	-1.18087	0.00650015		Fbxo21	-1.05498	2.17293e-14		Nphp4	-1.46153	1.44792e-11
Vmac	-1.18086	1.30068e-10		Per3	-1.05261	5.90056e-09		B4galt4	-1.45728	3.65005e-13
Hsd3b7	-1.18062	0.000590528		Wdfy2	-1.05209	1.38359e-19		Tpra1	-1.45726	2.60827e-20
Cdkn2c	-1.17928	4.09673e-05		Cd244a	-1.05122	0.044525		Tafa3	-1.45622	1.98385e-09
Ankrd13d	-1.17536	7.30986e-10		9230114K14Rik	-1.0511	0.0144939		Lrrc27	-1.45495	1.447e-30
Zdhhc14	-1.17474	2.79851e-06		Tfeb	-1.05028	0.00052499		Atp2a3	-1.45489	0.00320418
Tesk2	-1.17465	1.70215e-06		Syne3	-1.04997	1.18463e-06		Neil2	-1.45442	1.30163e-10
Tbc1d14	-1.17136	5.98511e-23		Ccnd1	-1.04957	1.2829e-06		Fgd2	-1.45295	1.65359e-13
Particl	-1.16967	0.0367958		Tbc1d8	-1.04767	5.78995e-05		Lzts2	-1.45097	3.07014e-08
Xylt1	-1.1681	0.000619485		Zdhhc14	-1.04743	3.34413e-09		Cnnm2	-1.45092	1.84632e-08
Kcnn4	-1.16683	3.16943e-16		Tbc1d2	-1.04689	4.45005e-07		Msh2	-1.44942	1.97115e-42
Syne3	-1.1651	1.06299e-09		Ptpre	-1.04359	5.83888e-07		Cbx6	-1.44842	1.41115e-13
2610301B20Rik	-1.16504	9.72703e-16		Bdh1	-1.043	0.00240046		Ddb2	-1.4472	1.78363e-08
Gne	-1.16446	3.02914e-23		Ptprv	-1.04257	5.83888e-07		Cd81	-1.44668	7.82129e-16
Xkr5	-1.16389	0.00139394		Pcdhac2	-1.04222	5.9479e-05		Meis1	-1.44567	2.25574e-16
Sik1	-1.16342	3.0774e-18		Gm15880	-1.04023	0.00140755		Sirpb1b	-1.4446	0.0338147
Sipa1	-1.16262	1.20467e-21		Hgf	-1.0401	0.00186792		Arhgef19	-1.44398	3.93078e-09
Ccnd1	-1.16219	6.83844e-08		Rap2a	-1.03834	3.96451e-10		Snx24	-1.44341	9.93772e-15
Cmbl	-1.16082	4.84913e-05		Gm9530	-1.03717	0.00206008		Tango2	-1.443	2.45992e-29
Slc5a6	-1.16043	3.7004e-28		Ccpg1	-1.03677	0.000563847		Sgsm2	-1.44272	6.76471e-13
Spata33	-1.15938	0.00121064		Inpp5j	-1.03173	0.00033148		Rnft2	-1.44024	1.06119e-06
Man1c1	-1.15884	1.17405e-23		Irs2	-1.03129	0.00964964		Fry	-1.43962	4.62086e-16
Asap3	-1.15846	1.36474e-06		Gapt	-1.03102	4.44699e-16		Gm15706	-1.43956	6.55042e-07
9230114K14Rik	-1.15824	0.000338079		Arrdc2	-1.03098	8.56452e-05		Ift140	-1.43915	1.10451e-28
Prss16	-1.15784	0.00516645		Mfsd11	-1.03041	3.99404e-14		Tmem238	-1.43895	3.5718e-08
Eif2ak3	-1.15719	1.88103e-18		Nudt22	-1.03037	4.95629e-06		Smad6	-1.43827	8.08922e-10
Rwdd3	-1.15426	0.010143		Paqr4	-1.02937	7.32373e-08		Ankrd13d	-1.4366	8.22894e-09
2810414N06Rik	-1.15393	8.71431e-05		Xrra1	-1.02807	0.019371		Lrrc1	-1.43658	3.15632e-18
Ptpre	-1.15362	1.44152e-11		B4galt4	-1.02781	2.09229e-07		Ninl	-1.43454	1.15472e-31
Nfatc1	-1.15275	1.2113e-17		Rnf43	-1.0278	0.0300782		Alox5ap	-1.43009	6.20971e-22
Dlx4	-1.14921	0.00285982		6430550D23Rik	-1.02568	0.0417985		Hrh1	-1.42945	1.29642e-10
Rab40c	-1.14839	5.89829e-26		Slc43a2	-1.02534	8.67732e-07		Rell2	-1.42864	0.000684119
Zfp658	-1.14813	2.84887e-08		Arhgap18	-1.02503	0.00668093		Atg9b	-1.42853	3.28828e-15
Tcp11l2	-1.14694	1.61984e-06		Slc5a6	-1.02499	3.22441e-11		Arrdc2	-1.4281	2.33481e-08
Gm15545	-1.14592	2.83143e-06		Il11ra1	-1.02335	6.09525e-05		Serinc5	-1.42753	2.18027e-05
Grk4	-1.14372	0.0009892		Lrrc75a	-1.02331	9.13493e-19		Katnal2	-1.42481	2.99928e-07
Kmt5c	-1.14176	1.85676e-12		Ogfrl1	-1.02327	4.09754e-11		Mknk2	-1.42378	1.12743e-23
Pias3	-1.13658	7.62265e-21		Rab39	-1.02174	2.2087e-05		Inafm1	-1.42138	6.29195e-09
Zmynd8	-1.13519	5.81557e-57		Nmrk1	-1.02049	0.000310923		Paox	-1.42096	1.5455e-16
Rcan3	-1.1339	4.08244e-26		Epas1	-1.02022	1.89006e-17		Rap1gap	-1.42091	1.33732e-07
Nfia	-1.13355	9.34029e-07		Fam53b	-1.01931	1.29784e-16		Tmem64	-1.41973	9.6308e-08
Fbxo21	-1.1335	2.67266e-15		Gatd1	-1.01917	1.04696e-08		Pfkm	-1.41481	6.12608e-47
Nceh1	-1.13053	1.1623e-28		Zbtb38	-1.01909	1.07026e-09		Dab2ip	-1.41147	3.47258e-17
Col4a1	-1.12936	0.00950804		Pdp1	-1.01834	0.00419129		1700034H15Rik	-1.41109	0.0003284
Synpo	-1.12604	3.13268e-05		Dab2ip	-1.01776	4.59316e-10		4933439C10Rik	-1.41084	1.87219e-06
Rita1	-1.12504	1.64759e-14		Cyp2s1	-1.0176	1.00578e-07		Plod1	-1.40917	7.61685e-38
Abcc3	-1.12406	9.53837e-10		Cntd1	-1.0173	0.0336444		5830416I19Rik	-1.40834	0.000835372
Rgs18	-1.1236	0.000907978		1600014C10Rik	-1.0167	8.90321e-16		Kynu	-1.40563	3.08616e-10
Zfp652	-1.1229	4.16313e-18		Arhgef19	-1.01522	2.60845e-05		Klf2	-1.40473	4.86258e-06
Pla2g15	-1.12063	1.37883e-14		Mknk2	-1.0147	1.1711e-12		Crocc	-1.40448	1.41263e-10
Rftn2	-1.12027	1.35521e-07		Arhgap27	-1.01402	4.73789e-09		Grcc10	-1.40411	1.89229e-05
Spsb2	-1.11619	1.28029e-10		Scnn1a	-1.01344	0.00881705		Plxnb3	-1.40118	3.37106e-06
Gnb5	-1.11398	1.95441e-07		Eif2ak3	-1.01328	2.39231e-14		Tcf19	-1.39972	2.60483e-18
Iqch	-1.11323	3.15908e-05		Pfkfb4	-1.01058	4.93659e-21		Rasa3	-1.39927	6.16795e-14
Entpd1	-1.11255	3.67053e-13		Frmd4a	-1.01014	2.48516e-18		Etfbkmt	-1.39923	5.8201e-16
Pex11g	-1.11238	5.20141e-06		Caprin2	-1.00919	1.20597e-06		Serpinf1	-1.39902	3.04561e-23
Mbd4	-1.11207	1.34975e-10		Kcnb1	-1.00855	0.00212682		Ccsap	-1.39825	1.09646e-13
Ccdc92	-1.10944	7.58208e-14		Apobec1	-1.00702	6.627e-08		Dlx4	-1.3981	0.000508035
Tpmt	-1.10899	1.38374e-06		Slc2a8	-1.00583	6.4469e-08		Srd5a1	-1.39735	1.14953e-18
Flcn	-1.10615	3.39e-17		Cnnm3	-1.00325	6.26471e-07		Btbd2	-1.39682	5.30898e-28
Zfp786	-1.10563	0.00557199		Wdr7	-1.00155	7.22647e-24		Izumo4	-1.39656	3.1215e-05
Zbtb38	-1.10546	1.30257e-18		Atp6v0d2	-1.00104	0.000410333		Phtf1os	-1.39577	0.00210226
Tex9	-1.10498	6.86869e-09		Rmnd5b	-0.998317	6.87842e-09		Vgll4	-1.39452	4.19466e-07
Fam160a2	-1.10473	2.68552e-12		Slc25a45	-0.996493	5.39903e-26		Gnb5	-1.39388	7.2683e-16
Bicral	-1.1038	9.87159e-21		Bmyc	-0.995892	0.0252516		Igf1r	-1.39309	4.17906e-20
Fbxl20	-1.10135	2.23122e-11		Asap3	-0.994797	0.0007596		B3gnt3	-1.39304	6.94775e-14
Kif5c	-1.10058	5.71655e-05		Tst	-0.994762	0.000129689		Tspan14	-1.39003	1.04352e-09
Cnnm2	-1.10017	8.6527e-05		Ostm1	-0.994347	2.9699e-11		F13a1	-1.38947	2.0016e-13
Prr12	-1.0998	2.00313e-17		Mef2c	-0.993598	4.24421e-05		Zfand1	-1.38199	8.59673e-10
Il1r1	-1.09876	0.000726937		Casp9	-0.992328	2.76107e-17		Xylb	-1.3803	1.10574e-28
Entpd6	-1.09673	2.03334e-11		Pla2g15	-0.991149	3.49906e-09		Klhl24	-1.37984	1.15358e-07
Trim8	-1.09634	5.9256e-18		Nudt6	-0.99109	3.76432e-05		Ak8	-1.37952	5.82609e-08
Plxnb3	-1.09502	2.67908e-06		Klf2	-0.990553	0.00133342		Klf4	-1.3787	6.3004e-09
Axin2	-1.09492	0.000374486		Iqch	-0.990495	6.88205e-05		Mtfp1	-1.37793	7.74224e-14
Fam234b	-1.09409	5.36057e-07		Cmbl	-0.990407	0.00440718		Dok4	-1.37709	6.33031e-09
Rasal3	-1.09379	6.44121e-25		3830408C21Rik	-0.989573	0.00308481		H3c8	-1.37706	0.00835492
Scand1	-1.09361	0.00178962		Appl2	-0.98902	1.63421e-08		Man2a2	-1.37703	1.31215e-23
Slc25a45	-1.09309	4.29811e-34		Kyat1	-0.988922	0.000110798		Ccdc85c	-1.37567	8.70193e-13
Gramd1c	-1.09215	0.00039318		Entpd1	-0.988768	2.39561e-05		Hmx2	-1.37525	9.62251e-07
Eya4	-1.08967	5.06511e-13		Pex11g	-0.987657	0.000432572		Batf3	-1.37476	7.54127e-07
B4galt1	-1.08954	1.2173e-09		Cdkn2c	-0.986986	3.52517e-05		Xxylt1	-1.37472	2.76284e-12
Adgrg1	-1.08944	0.00770847		Ldb1	-0.986638	1.4799e-12		Pacsin1	-1.37292	2.68251e-15
Runx2	-1.0885	2.35709e-15		Cgnl1	-0.986234	0.0251287		Armc9	-1.3723	1.2494e-18
Tob1	-1.08845	1.44553e-13		Sema4g	-0.986007	0.00179104		Clec7a	-1.37199	7.49109e-05
Gapt	-1.08838	3.80437e-20		Itga6	-0.984564	2.45007e-16		Kcnb1	-1.36995	2.14792e-05
Adamts10	-1.08811	1.1625e-18		Vmac	-0.981271	7.01178e-05		Rere	-1.36958	1.41438e-13
Ptprv	-1.08686	1.80038e-07		Fbxl20	-0.981005	3.66008e-06		Rogdi	-1.36927	1.47669e-12
Sapcd2	-1.08537	9.46519e-09		Zfp61	-0.978837	5.22443e-07		Fut7	-1.36853	4.61825e-10
Cep78	-1.0852	3.92982e-16		Lrrc1	-0.97854	1.38821e-09		Tmem8	-1.36263	6.03906e-23
Rassf7	-1.08479	0.00745167		Cplane2	-0.97755	0.000361124		Srgap3	-1.36207	8.60619e-07
Cyren	-1.08371	3.8768e-20		Natd1	-0.975889	8.27385e-09		Ccdc181	-1.36175	4.9454e-11
Pdxk	-1.08161	2.45724e-51		Dtx1	-0.97375	0.00404498		Jaml	-1.35993	4.73434e-07
Sh3bp5	-1.08091	5.8101e-14		Gnpda1	-0.973145	2.83059e-12		Pcyox1	-1.35802	2.73632e-17
Tpcn1	-1.08081	1.60456e-15		Kat6b	-0.972721	6.35835e-14		AA465934	-1.35726	1.84047e-05
Pbx4	-1.08043	4.22577e-07		Pi16	-0.972071	0.0163985		Chek2	-1.35582	3.75149e-17
Acot2	-1.07784	6.89881e-05		Pdxk	-0.970831	7.45392e-22		Asap3	-1.35258	4.20138e-06
4933431E20Rik	-1.07734	9.40267e-09		Bbof1	-0.970581	0.000669373		Zfp763	-1.35242	1.13315e-05
Per1	-1.07712	2.84601e-06		Celsr3	-0.96934	0.0326962		Fcgrt	-1.3515	6.12736e-14
Tnrc6b	-1.07703	2.31168e-11		C8g	-0.968901	0.00595548		Ogfrl1	-1.35088	2.18649e-18
Cyp27a1	-1.07644	7.63753e-09		Wdr81	-0.967534	4.01898e-21		St6galnac6	-1.34888	3.90024e-25
Cd93	-1.07632	0.000203913		Cyp27a1	-0.967495	1.61709e-15		Siae	-1.34838	4.92026e-16
C2cd2l	-1.07415	1.77991e-23		Pcyox1	-0.966021	2.46396e-09		Dock9	-1.34837	4.9498e-20
Slc13a3	-1.07397	8.42502e-06		Klrg2	-0.96202	5.11128e-09		Tmem250-ps	-1.34766	1.06307e-21
Trim2	-1.07379	1.49929e-07		Wdr60	-0.961575	3.35402e-08		Zfp273	-1.34738	4.69976e-07
Ago4	-1.07349	1.91856e-06		Pcyox1l	-0.960862	7.62551e-06		B230217C12Rik	-1.34718	1.18704e-17
Wdr90	-1.07313	5.20817e-08		Arhgef10l	-0.960543	2.30411e-16		Ripor1	-1.3466	3.8027e-10
Sema4b	-1.07243	1.44602e-09		Abcc3	-0.960211	1.13207e-05		Pxmp2	-1.34649	3.00846e-10
Nacc2	-1.07195	6.77802e-29		Rassf5	-0.959795	2.3508e-06		Fut10	-1.3425	7.24886e-19
Ndrg1	-1.07173	1.39403e-06		Xbp1	-0.95971	2.93021e-13		Cd93	-1.34084	3.87139e-07
9330151L19Rik	-1.07094	7.10955e-07		Spef2	-0.958594	0.000391992		Pyroxd2	-1.34042	2.05127e-14
Cbarp	-1.06977	8.04608e-08		Pdxp	-0.958201	3.81681e-06		Bcar3	-1.34024	4.30344e-13
Gm12258	-1.06947	1.13017e-05		Hoga1	-0.958137	0.00097534		Nfatc2	-1.33792	3.21037e-11
Gprc5b	-1.06862	0.00520288		Dipk1a	-0.957871	0.000323245		Zfp473	-1.33633	1.3903e-06
Scd2	-1.06766	2.75043e-12		Fam234b	-0.956453	0.000187057		Meis2	-1.33627	4.38939e-18
Cacna1b	-1.06712	1.57406e-17		Tle3	-0.955133	0.0326962		Pkd1	-1.33412	2.08979e-23
Ccpg1	-1.06695	0.000384598		Tpcn1	-0.951613	5.51419e-09		Cnnm3	-1.33394	1.8088e-11
Casp9	-1.06677	1.12079e-18		Zfp12	-0.950663	1.26834e-08		LOC115487448	-1.33315	3.792e-06
Cped1	-1.06629	3.18452e-06		Unc13a	-0.949434	1.61539e-06		Nxpe3	-1.33137	2.4277e-15
Zfp551	-1.06614	0.00160921		Atmin	-0.949229	1.89297e-20		Efr3b	-1.33105	4.14514e-12
Cyth4	-1.06509	4.87511e-08		Ubtd1	-0.947424	2.48611e-13		Sigirr	-1.32986	6.71844e-06
Ung	-1.06298	1.33647e-16		Ahr	-0.946594	0.000778799		Cxcr3	-1.3294	0.00337086
Pik3r2	-1.06134	6.27513e-17		Slc17a5	-0.945683	1.48442e-06		Tmem38a	-1.32886	1.02269e-09
Ganc	-1.06058	1.4674e-06		2810414N06Rik	-0.944673	0.00441037		Gm16861	-1.32631	0.00450062
Sgsm2	-1.06019	8.30637e-18		Flcn	-0.944483	1.68274e-11		Phyhd1	-1.32542	0.0187255
Snx24	-1.05825	1.85032e-08		Fhod1	-0.944416	4.16356e-06		Nr2f6	-1.3252	7.04868e-15
Irs2	-1.05793	0.0109867		Fam210b	-0.943652	0.0167094		Xpr1	-1.3225	1.0257e-20
Cnnm3	-1.05721	6.70373e-12		Tmem231	-0.942427	0.0255531		Rb1	-1.32231	2.78517e-15
9930111J21Rik2	-1.05681	1.42628e-05		Abcc2,Gm10768	-0.942339	2.37664e-05		6430548M08Rik	-1.32097	1.19131e-21
Haao	-1.05647	1.31392e-05		Hspa12a	-0.942205	0.00684355		H2bc21	-1.32023	3.65496e-08
Slc41a3	-1.05501	0.000160203		Aagab	-0.942162	2.24089e-10		Rassf2	-1.31924	1.18675e-07
Foxo1	-1.0526	9.31889e-12		Nfatc1	-0.941616	5.67026e-13		Pnpla7	-1.31782	4.66389e-42
Plppr3	-1.0522	9.02335e-11		Wdr90	-0.941055	0.000177632		5730409E04Rik	-1.31712	1.58473e-14
Kat6b	-1.05055	2.65565e-18		Ganc	-0.940812	9.49282e-07		Mrc1	-1.31601	0.000500282
Abcc10	-1.05013	1.40112e-06		Nicn1	-0.940646	1.18751e-06		Dipk1a	-1.31458	3.61401e-07
Sema6b	-1.04987	7.93562e-10		Nxpe3	-0.9406	3.06219e-08		Abcd1	-1.31184	3.60805e-21
Ldb1	-1.04592	6.95994e-21		Zcchc14	-0.940053	2.02093e-10		Whrn	-1.30977	3.85614e-13
Wdr60	-1.04429	3.635e-16		Per1	-0.938967	4.27753e-05		Tec	-1.30867	2.23717e-20
Mavs	-1.04414	1.02205e-17		Fam160a2	-0.937579	3.77123e-11		Rmnd5a	-1.30711	1.08335e-18
Hcn2	-1.04407	8.35093e-05		Spef1	-0.937181	0.00151253		Gamt	-1.30679	8.95381e-08
Gm15880	-1.04357	0.00116192		Prss16	-0.936331	0.0304901		Ssbp3	-1.30668	1.93136e-22
Cerk	-1.04239	3.28019e-21		Rusc1	-0.934117	1.57876e-06		Haus4	-1.30449	3.2378e-12
Mdk	-1.04222	0.00177707		Ints6l	-0.933726	2.36294e-15		Tnrc6b	-1.30377	6.70576e-12
Prox2	-1.04212	0.000428994		Mrm2	-0.933485	3.45046e-08		Bbof1	-1.30243	5.81807e-06
Exd1	-1.04151	3.35969e-05		Ptpro	-0.933193	1.40997e-06		Kcnn4	-1.29969	4.53887e-10
Gm807	-1.04077	0.00497925		Traf5	-0.932222	1.55565e-06		Pias3	-1.2991	2.21642e-17
Cfap74	-1.0404	0.0028146		Pgap1	-0.931625	0.000118687		Kmt5c	-1.29877	2.38906e-09
Fam53b	-1.03664	1.72731e-23		Sorbs1	-0.931556	3.17006e-07		Mmp23	-1.29666	0.00877126
Zfp41	-1.03594	3.5203e-05		Slc41a3	-0.931324	0.0144282		Rgs2	-1.29665	1.67665e-07
Ang	-1.03505	3.33489e-10		Cerk	-0.928924	3.20529e-17		Narf	-1.29414	3.54495e-10
Atp13a2	-1.03471	1.97512e-14		AI467606	-0.928781	2.00646e-16		Abcc2,Gm10768	-1.29228	7.75357e-09
Abi3	-1.03408	9.88654e-07		Kmo	-0.928751	1.29054e-06		Ung	-1.2914	1.68843e-17
Lrrc1	-1.03404	4.21446e-12		Ccdc85b	-0.928481	0.000813297		Fam189a2	-1.29125	1.22426e-08
Aagab	-1.03351	3.64598e-16		Arhgef10	-0.926032	3.12346e-06		Lat2	-1.29069	2.15152e-31
Rap1gap	-1.03324	1.14146e-05		Zfp30	-0.92569	0.00286188		Cntrob	-1.2898	1.52727e-11
Nr2f1	-1.03246	8.11005e-06		Lmbr1l	-0.925271	5.34046e-06		Rell1	-1.28975	5.62643e-16
Fnip2	-1.03186	2.75043e-08		Prr12	-0.924273	1.72173e-06		Cpt1a	-1.28974	1.83133e-16
Frmd4a	-1.03059	1.44876e-13		Tmc8	-0.924229	2.39791e-05		Tnfrsf18	-1.28861	7.1606e-05
Rap2a	-1.03044	4.43801e-12		4933404O12Rik	-0.923284	0.000118762		Jmy	-1.28775	2.71788e-11
Nbeal2	-1.02958	1.35139e-11		Bivm	-0.92183	9.13828e-08		Gm9530	-1.28664	0.000101127
Phldb3	-1.02897	1.26298e-08		Foxo1	-0.920147	5.69375e-06		Ing2	-1.28607	2.16828e-15
Il12rb1	-1.02832	0.000163935		Carns1	-0.919394	0.0173135		Stk36	-1.28488	0.000938745
Uvssa	-1.02685	3.90253e-08		Acvrl1	-0.91932	5.3626e-20		Gatd1	-1.28475	4.80178e-13
Mmp15	-1.02667	0.00270189		Stk36	-0.918395	0.0201784		Wasf1	-1.28405	5.35914e-14
Ttc7	-1.02608	6.83904e-15		Ttc7	-0.918007	3.52201e-12		Rbfa	-1.2828	3.1823e-24
B130034C11Rik	-1.02489	0.000883884		Prkag2	-0.916585	1.91748e-07		Dync2li1	-1.2821	7.24253e-10
2810013P06Rik	-1.02363	3.89397e-06		Naip5	-0.915187	3.79913e-08		Zfp239	-1.28062	1.89498e-22
Rubcn	-1.02164	3.01187e-22		Cyren	-0.914092	1.08994e-08		Stard8	-1.28016	5.97489e-10
Serac1	-1.0194	1.81382e-10		Polg2	-0.912442	6.00944e-06		Pigyl	-1.27961	7.66115e-07
Paqr4	-1.01732	2.03357e-07		Ccdc162	-0.911737	0.0385613		Wipi1	-1.27956	8.67104e-05
Atmin	-1.01676	9.94863e-18		Ankrd13d	-0.910874	0.000174209		Daglb	-1.27845	2.90625e-20
Mgl2	-1.01673	0.000136526		Rasal3	-0.909845	9.77637e-19		Tmem104	-1.27727	2.93396e-19
Tmem79	-1.01313	9.49603e-06		Cyp4f41-ps	-0.909755	0.0133919		Card6	-1.27655	0.000134462
Slc4a8	-1.0127	0.000148095		Acot2	-0.909182	0.003337		Impa2	-1.27651	2.25775e-24
Zfp30	-1.01218	0.000337327		Efnb1	-0.90916	0.00111239		Samd1	-1.2764	1.17061e-19
Cfap410	-1.01191	1.25962e-05		Mybpc1	-0.908479	4.60115e-05		Amhr2	-1.27579	2.03279e-06
Lrrc75a	-1.01168	5.52231e-16		Stx2	-0.906976	3.11012e-15		Zfp652	-1.27497	3.1336e-16
Mical2,Micalcl	-1.01138	9.86732e-07		Mavs	-0.906642	1.81565e-13		Tmem107	-1.27369	9.13754e-07
Arsg	-1.01076	1.08536e-07		Tph2	-0.903825	0.000370244		Dscc1	-1.27344	4.9967e-24
Lgi4	-1.01059	0.000134973		Cyth4	-0.903426	6.3067e-07		Atoh8	-1.27308	0.00158117
Fhod1	-1.01034	6.13173e-09		Zfp763	-0.903202	0.00436959		Cirbp	-1.27263	1.01453e-09
Abhd8	-1.00945	7.03177e-16		Nid2	-0.902653	0.032977		Particl	-1.27205	0.00332226
Caprin2	-1.00907	0.00671713		Zmynd8	-0.902252	5.57527e-29		Ccpg1os	-1.2712	0.000468306
Abcd1	-1.00875	1.03277e-14		Gm16001	-0.901638	0.000242861		Pld4	-1.27048	6.78738e-35
Dipk1a	-1.00797	0.000630339		Tesk2	-0.901338	0.00143776		Foxo4	-1.2698	2.32773e-27
Gatd1	-1.00598	3.46159e-12		Mcoln3	-0.900645	4.13329e-06		Tmem41a	-1.26633	4.32277e-13
Apobec1	-1.0042	1.53916e-14		Adcy7	-0.89903	2.44338e-15		Bdh1	-1.26577	0.000185908
Phf7	-1.00385	1.81507e-10		Synpo	-0.897841	0.00306713		Pole2	-1.26565	6.18863e-16
Tgif2	-1.00378	4.17954e-16		Adamts10	-0.897273	1.23342e-06		Map3k14	-1.26443	1.25829e-11
AI467606	-1.00283	3.94212e-15		1700040D17Rik	-0.896216	0.0253511		Plxnc1	-1.2642	6.85713e-23
Pex26	-1.00096	2.58042e-06		Sgpp1	-0.895742	4.68967e-05		Camkmt	-1.262	4.47713e-08
Gm14432,Gm14305	-1.00085	0.000267286		4933439C10Rik	-0.895594	0.00277034		Gng7	-1.26157	2.2035e-10
Srd5a1	-0.999883	7.18825e-15		Nr2f1	-0.895573	0.0189136		Smo	-1.2611	4.19391e-14
Epas1	-0.999881	5.57894e-22		Rap1gap	-0.894735	0.000748734		Dbp	-1.26034	9.11481e-06
Kyat1	-0.998822	1.62665e-07		Zfp677	-0.894651	0.00228852		Lrrc73	-1.2602	2.01424e-06
Ttc41	-0.995222	0.0397496		Habp4	-0.894431	1.91178e-16		Bhlhe40	-1.25938	3.18982e-19
H2bc6	-0.994801	0.00329819		5830416I19Rik	-0.894176	0.0397453		Zer1	-1.25922	2.09992e-11
Gm6583	-0.993844	0.00918386		Fam117b	-0.893961	2.025e-18		Rcor2	-1.25917	4.53532e-11
Zfp78	-0.990809	0.00122972		Armc9	-0.893916	3.17959e-09		Zcchc14	-1.25752	8.83093e-18
Zfp174	-0.989674	0.000677945		Cacna1d	-0.892858	6.58655e-10		Aagab	-1.25661	1.42587e-17
Dmac2	-0.987708	7.85683e-25		Trim8	-0.891752	1.90342e-10		Tfap4	-1.25564	8.6952e-17
Capn5	-0.987014	6.50937e-20		Cdkn1b	-0.891425	0.000722386		Cracr2a	-1.255	0.01079
Thbs3	-0.985126	0.000252233		Zfp606	-0.891298	1.78025e-06		Amt	-1.25419	0.0036864
Arhgap33	-0.983802	0.000672417		Map3k14	-0.891206	2.57815e-06		Tmem51	-1.25352	1.12026e-19
Hs1bp3	-0.982045	2.47944e-12		Mvb12b	-0.890959	2.46661e-13		Arhgef25	-1.25295	4.59776e-07
Ankrd55	-0.981654	9.37929e-05		Xdh	-0.890652	7.50285e-07		Samd10	-1.25212	1.43277e-07
Maml2	-0.980025	3.52197e-09		Abcd1	-0.890321	1.40598e-10		Map3k13	-1.24812	6.9024e-08
Sdr42e1	-0.979366	0.0101633		Dlg3	-0.890265	6.05312e-05		Inpp5k	-1.24698	3.39112e-20
Crocc	-0.976814	3.48099e-05		Olfm2	-0.88919	0.00516774		Cxcl14	-1.24574	2.57329e-19
Sat2	-0.974816	0.0038142		Prxl2c	-0.888668	1.20167e-09		Xpc	-1.2453	1.09647e-21
Ikbip	-0.974774	6.61923e-16		Ap4m1	-0.888052	3.31939e-19		Cyp4f18	-1.24449	5.10275e-12
Zfp354a	-0.97452	0.00967592		C2cd2l	-0.887893	5.71039e-11		Tbc1d16	-1.2421	2.22626e-45
Zcchc14	-0.974453	1.79846e-27		Amhr2	-0.887758	0.00109383		Slco5a1	-1.24077	1.71563e-09
Zfp566	-0.974382	3.83379e-08		Pex11b	-0.887293	2.67915e-09		Chn2	-1.24041	1.08071e-05
Map3k14	-0.972396	1.927e-07		Abhd14b	-0.887128	1.01861e-06		Prxl2c	-1.23924	2.73632e-17
Rwdd2a	-0.971702	0.00106924		Pias3	-0.885785	4.07198e-09		Zfp704	-1.23829	2.98496e-19
Zc3hav1l	-0.970782	4.69351e-05		Inafm1	-0.885466	0.000341471		Habp4	-1.23718	6.48617e-29
Sppl2b	-0.969685	6.10572e-10		A330009N23Rik	-0.883183	0.0433943		Golm1	-1.23654	2.45489e-19
Gnpda1	-0.968939	1.31237e-14		Rita1	-0.882918	1.91665e-08		Jag2	-1.23523	1.43297e-08
3300005D01Rik	-0.968854	1.35154e-10		Pik3r2	-0.882502	8.30155e-09		1700025G04Rik	-1.23481	2.42927e-37
Efnb1	-0.967903	0.000280571		Hdac10	-0.882037	3.32024e-10		Cyp27a1	-1.23407	1.13754e-23
4833418N02Rik	-0.96696	0.0338877		Ercc5	-0.877591	2.76531e-11		Tesk2	-1.23141	1.06622e-05
Zfp862-ps	-0.96577	2.81887e-15		Txndc16	-0.87705	9.73055e-06		Rasal1	-1.23	2.10609e-11
Ndst3	-0.963783	0.00175559		Tlr7	-0.876901	1.90508e-12		Sptb	-1.22959	0.00392266
Pwwp3a	-0.963242	1.51963e-20		Tmem38a	-0.875776	7.40257e-05		Mical2,Micalcl	-1.22885	4.60166e-06
Rac3	-0.962802	3.20836e-06		Zc3hav1l	-0.875131	0.000521757		Srl	-1.22851	5.95817e-11
Ogfod2	-0.962005	7.07895e-09		Emp1	-0.873193	0.000286202		Hoga1	-1.22792	1.83469e-05
Snx29	-0.961718	9.71487e-05		Uvssa	-0.873125	2.37917e-07		Cln6	-1.22757	1.52613e-16
Klhl42	-0.959515	1.28162e-08		9330104G04Rik	-0.872999	0.0277373		Ptpra	-1.22517	1.47079e-37
Acvrl1	-0.959506	3.0427e-13		Plcg1	-0.87223	1.72663e-15		Bbs1	-1.22471	0.000299923
Appl2	-0.958785	1.4161e-10		Rassf3	-0.87197	2.8913e-14		Bank1	-1.22444	1.97419e-06
Zfp39	-0.958592	9.27866e-11		Sh3bp5	-0.869937	6.04101e-06		Cd200r4	-1.22371	1.49021e-11
Pcyox1	-0.956611	9.79121e-09		Ahnak	-0.869879	0.000615286		Trim65	-1.22273	6.11741e-14
Zfp607b	-0.956604	4.88e-05		Sipa1	-0.867851	1.55168e-10		Cdca7l	-1.22201	4.99214e-16
Baiap2	-0.95572	4.96834e-16		9130221H12Rik	-0.86684	1.4779e-07		Wdpcp	-1.22163	6.81193e-10
9130221H12Rik	-0.955675	3.39276e-12		Sgsm2	-0.866699	1.71073e-05		B4galt1	-1.22099	5.99937e-16
Ctns	-0.954007	7.3576e-23		Mppe1	-0.866672	5.01179e-10		Sec22c	-1.21939	1.72326e-16
Pcdhac2	-0.951379	0.000111363		Gm572	-0.866296	3.56781e-05		Agbl5	-1.21547	5.73702e-10
Armc9	-0.95112	1.29846e-09		Cmah	-0.863743	1.26539e-07		Pcsk4	-1.21528	1.57877e-07
Xpc	-0.951052	3.11201e-22		Kmt5c	-0.863257	0.000117091		Ncapd2	-1.2143	7.69203e-15
Mapk1ip1	-0.950279	3.76397e-10		Fzd2	-0.862314	0.0192463		Pianp	-1.21234	1.01179e-19
B4galt4	-0.947685	1.32055e-05		Dnhd1	-0.860894	0.00382107		Ctnnal1	-1.21096	8.72194e-15
Stx2	-0.947029	6.51261e-19		Ttc26	-0.859788	0.000986554		Camk1	-1.21026	4.3591e-25
Hdac9	-0.946568	5.27357e-05		B630019K06Rik	-0.85818	0.000585705		Fgf11	-1.20974	2.69158e-11
Otx1	-0.946262	0.0431138		Zscan2	-0.858112	0.00204851		Cela1	-1.20854	1.36285e-11
Palm	-0.945829	2.37316e-06		Tjp3	-0.857156	0.0017358		Pink1	-1.20539	1.4426e-22
Zfp239	-0.945745	5.3232e-13		Acvr2b	-0.857031	0.0100981		Crebl2	-1.20246	9.04892e-07
Ogfrl1	-0.944507	1.75526e-11		Orc5	-0.857005	1.03369e-06		Nfatc1	-1.20237	2.80784e-20
Tpgs1	-0.944135	1.37112e-05		4921536K21Rik	-0.856748	0.0410847		Tifab	-1.2017	5.46373e-07
Ostm1	-0.943879	7.80075e-18		Dagla	-0.853777	4.33119e-05		March3	-1.2014	0.000718475
Peli2,Gm6498	-0.943717	0.000288278		9330151L19Rik	-0.848734	0.00839774		Tctn1	-1.20116	2.00737e-11
Tspan32	-0.943668	1.57041e-13		Fgf11	-0.848656	2.7384e-06		Ulk2	-1.20018	5.83388e-13
4933404O12Rik	-0.942989	2.07045e-07		Timp2	-0.848427	0.000156142		Abca2	-1.19994	2.01478e-13
Ahr	-0.942043	0.0038487		Drc3	-0.848242	0.0165648		Runx2	-1.1987	4.571e-10
Accs	-0.94187	4.47888e-15		Evi2	-0.847999	0.0372558		Inpp5a	-1.19848	3.33608e-22
Garnl3	-0.941764	0.00955884		Creb3l1	-0.846335	3.4371e-11		Gpr146	-1.19635	1.04626e-15
Smpd2	-0.941644	2.21714e-11		Rpgrip1	-0.845914	0.000683483		Palm	-1.19623	4.7247e-07
Wasf1	-0.94015	0.000441161		Actr3b	-0.845892	6.45799e-06		Ephb4	-1.19503	4.80478e-17
Itga6	-0.939816	1.13998e-13		Atp23	-0.845777	6.12664e-09		Nrm	-1.19317	4.09122e-13
Deptor	-0.93936	8.914e-05		Rhebl1	-0.844364	0.00459498		Gna12	-1.19165	1.15604e-28
Slc17a5	-0.938754	2.57774e-10		Lrp1	-0.843777	3.75958e-10		Map3k12	-1.19073	2.04625e-14
Nlrp1b,LOC115489402	-0.938616	7.57857e-06		Ksr2	-0.843508	0.0147987		Zfp61	-1.18955	9.45045e-10
Man2a2	-0.938479	9.75423e-17		Tspan32	-0.843449	4.45992e-06		Zfp69	-1.18878	3.24126e-05
Cmah	-0.937733	3.58918e-05		Spsb2	-0.842739	4.6796e-09		Glul	-1.18705	3.99542e-18
Btbd2	-0.935407	8.90086e-13		Ninl	-0.842647	2.81951e-12		Tmem144	-1.18403	6.6933e-15
Ppm1e	-0.934608	5.95309e-19		Zfp85	-0.841498	0.0057046		Arrb1	-1.18382	3.40426e-27
Actr3b	-0.932463	5.8528e-06		Ctdspl	-0.84029	5.54023e-07		Dnmt3b	-1.18372	1.82471e-13
Ttc28	-0.932441	0.010156		Pex26	-0.839363	2.78704e-05		Nicn1	-1.18214	1.10647e-09
Tmem38a	-0.93205	1.25537e-11		Mxi1	-0.8388	5.64565e-08		Ikbip	-1.18176	2.16262e-13
Lrp2	-0.931564	0.0114426		Cdk19	-0.838269	0.000172141		Prr12	-1.17871	5.32897e-10
Atp1a3	-0.928799	2.09022e-07		Srd5a1	-0.8382	8.01944e-08		Fam210b	-1.17862	0.00189571
Ap4m1	-0.928283	8.54111e-20		Tada3	-0.837339	6.70493e-16		Mzf1	-1.17794	0.00221528
Mmgt2	-0.927197	3.65289e-21		Ak1	-0.836863	0.0100458		Rhoh	-1.17781	0.0013376
Zfyve21	-0.927097	1.25186e-13		Nudt16	-0.834759	5.45403e-05		Tbc1d32	-1.17768	1.32328e-07
Galnt12	-0.926926	1.83767e-13		Abi3	-0.834701	8.5031e-05		9330182L06Rik	-1.17736	3.45189e-12
Prx	-0.926866	0.000265137		5730409E04Rik	-0.834387	9.39138e-07		Fkbp7	-1.1735	7.76142e-06
Sept1,Gm4532	-0.925982	0.0104059		Gne	-0.834314	3.47601e-09		Sema4b	-1.17299	4.68561e-13
Gm1673	-0.925162	0.000196164		Abca9	-0.833915	0.0128412		Vamp1,E130112N10Rik	-1.17201	5.88921e-13
Amigo1	-0.923994	4.90679e-14		1700025G04Rik	-0.833765	3.67057e-18		Ndufaf7	-1.1711	1.36908e-17
Fut11	-0.923977	1.13017e-05		Prickle1	-0.833492	0.012678		Ctnnbip1	-1.17058	2.68841e-13
2810006K23Rik	-0.923504	1.35397e-08		Snx33	-0.832808	2.29789e-06		Sgpp2	-1.16917	0.0190924
Psd	-0.922762	0.000928431		Sigirr	-0.832329	0.00487281		Syne3	-1.16884	3.48223e-08
5730409E04Rik	-0.920582	4.43246e-08		Smpd1	-0.832153	1.25972e-05		Mrnip	-1.16839	4.65485e-11
Pidd1	-0.919218	1.37892e-10		2210417A02Rik	-0.83024	0.0403328		Ldb1	-1.16771	2.97955e-17
Gpr180	-0.916646	3.67613e-12		Zfp41	-0.829908	0.00102247		Tcam1	-1.16722	1.32422e-09
Tctn1	-0.916543	1.45704e-09		Cir1	-0.829551	7.77818e-05		Limk1	-1.16492	1.34947e-11
Naaa	-0.91637	0.000212639		Cmklr1	-0.829534	0.0259216		Pkdcc	-1.16349	3.81562e-07
Naa80	-0.916047	3.16355e-07		Zfp239	-0.829075	1.2786e-10		Kdm2b	-1.16186	6.63758e-16
Nfic	-0.915994	2.63494e-09		Tpmt	-0.829054	6.14496e-05		Mmgt2	-1.16104	2.50161e-25
Wdr44	-0.915875	9.69825e-06		Gpsm2	-0.828344	3.30081e-05		Castor2	-1.1604	3.79223e-13
Pgap1	-0.915294	4.96638e-07		Hfe	-0.828017	1.74102e-14		Col15a1	-1.15901	8.17342e-07
Tph2	-0.915268	0.000204012		Tal1	-0.827742	8.74235e-13		Rmi2	-1.1585	8.37418e-06
Ttc39a	-0.914798	1.28514e-05		Klhl42	-0.827179	0.00133526		4933421O10Rik	-1.15417	0.000103844
Nphp3	-0.914605	7.19855e-16		Mrnip	-0.827072	3.08225e-06		Pxmp4	-1.15367	4.09812e-08
Ak1	-0.91457	8.21292e-08		Fv1	-0.82433	9.37435e-06		Sec14l2	-1.15321	6.91118e-13
1600014C10Rik	-0.914418	4.49701e-14		Zfp69	-0.824188	0.00413747		Slc36a1	-1.15275	2.87342e-25
Cep250	-0.914158	1.35609e-32		Phldb3	-0.824179	0.000256868		Cd109	-1.15233	6.59451e-06
Espnl	-0.914058	6.482e-16		Plekhg3	-0.824125	0.0016486		Aldh6a1	-1.15181	5.64442e-05
Spef1	-0.912896	0.00013692		Zfp39	-0.823868	0.000395749		Avpi1	-1.1493	2.47033e-18
Tnrc18	-0.911805	2.45734e-15		Kitl	-0.823157	3.61954e-09		Nova2	-1.14853	0.00124266
Dusp18	-0.911244	3.18426e-12		Zbtb34	-0.822575	3.35813e-11		Dcaf4	-1.14805	5.70716e-21
Plekhg3	-0.910887	0.000606387		Add3	-0.82086	2.3251e-09		Abtb1	-1.14799	1.59011e-16
Nat8f1	-0.909676	0.0115761		Pwwp3a	-0.820015	2.36243e-06		Atraid	-1.14684	2.46057e-14
Nek6	-0.909535	1.02054e-09		Jmy	-0.819777	3.53194e-05		Fdxr	-1.14545	6.47941e-23
Wdr7	-0.908696	2.98717e-13		Entpd6	-0.818565	7.63811e-07		Adssl1	-1.14531	4.46994e-17
Gna12	-0.908066	8.74404e-18		Cnst	-0.818145	3.51574e-11		Efna2	-1.14524	0.0234483
Zfp251	-0.907979	2.77626e-30		Sfxn3	-0.817885	6.09224e-07		Gna15	-1.14482	3.71453e-08
Ndrg4	-0.907841	0.000868899		Cd300lg	-0.816198	5.48329e-07		Ctse	-1.14385	2.33744e-09
Cdc25b	-0.906869	6.8807e-17		Nek6	-0.815996	1.29948e-07		Snx21	-1.14332	4.83252e-15
Tmem198b	-0.905525	1.35922e-09		Naaa	-0.815973	0.00335717		Calcoco1	-1.14255	4.7481e-17
Arhgap26	-0.905367	0.00309164		Kcnn4	-0.815858	0.000121631		Sppl2b	-1.14224	5.50178e-08
Bivm	-0.904666	1.70451e-10		Rnf166	-0.81447	1.04919e-08		Amigo1	-1.14217	9.26609e-18
Arap2	-0.903341	2.50075e-07		Xpr1	-0.812822	1.47585e-08		Sla	-1.1415	4.00894e-06
Tns4	-0.902387	0.0109046		1700034H15Rik	-0.812408	0.0427825		Smim14	-1.1412	1.72293e-09
Thsd1	-0.901689	0.00129728		Ssh1	-0.812322	2.40471e-08		Slc29a3	-1.14067	5.0533e-13
Pomk	-0.901616	7.16082e-08		Ankrd33b	-0.812171	0.00116871		Pomgnt2	-1.14038	9.77002e-10
Lrp1	-0.901586	5.85459e-10		Zfp946	-0.811374	1.71538e-08		Ttc28	-1.13929	0.011496
Rhoj	-0.89897	0.000312702		Ctns	-0.81134	1.36361e-11		Drc3	-1.13817	0.000904096
Pced1b	-0.898809	1.8884e-13		Lrp2	-0.810299	0.0308051		Atp23	-1.13807	8.05232e-15
Spire2	-0.898642	2.6956e-12		Fam53a	-0.808572	5.7449e-09		Prss16	-1.13758	0.00737196
Mindy2	-0.898449	4.96681e-09		Zfp251	-0.808073	2.07782e-10		Lratd2	-1.13712	3.33871e-15
Ttyh3	-0.897287	1.44195e-12		Sapcd2	-0.807969	0.0022992		Grik5	-1.13654	0.0106706
Cacna1d	-0.896697	1.69086e-05		Plppr3	-0.807537	1.68385e-05		Fzd7	-1.13615	3.6534e-05
Arg1	-0.896601	0.00870222		2610044O15Rik8	-0.807397	0.000222849		Pex10	-1.13537	1.89623e-20
Mvb12b	-0.896324	3.75945e-11		Dnajb14	-0.806289	5.78185e-06		Brat1	-1.13529	6.24681e-21
Arhgef10	-0.895587	4.13121e-05		Tafa3	-0.806022	0.000648985		Sh2b2	-1.13491	1.64993e-14
Gm5547	-0.895166	0.00828788		Ccdc18	-0.804628	5.34544e-05		Nat9	-1.13457	3.43703e-13
Gm16001	-0.895153	0.000208389		Fnip2	-0.803781	2.61409e-05		Cd300lb	-1.13436	1.48605e-07
Plcg1	-0.895082	5.38736e-19		Treml2	-0.803617	3.51776e-07		Ube2t	-1.13386	3.3943e-08
Mrm1	-0.894508	4.20143e-08		Acad12	-0.803293	0.00153867		Wdr76	-1.13259	1.41919e-10
Card11	-0.894012	1.05549e-14		Fgd6	-0.802636	4.23712e-16		Tpmt	-1.12969	6.27514e-08
Pxmp4	-0.893134	4.27858e-10		Mbnl1	-0.802079	5.37027e-06		Rab7b	-1.12956	1.9424e-06
Rpusd3	-0.892958	4.4098e-10		Capn5	-0.801914	4.24448e-10		Smagp	-1.12843	4.05593e-08
Rnf167	-0.892921	6.24447e-13		Snx29	-0.800561	0.00106474		A930004D18Rik	-1.12818	1.63682e-06
Wdfy2	-0.892367	6.03126e-17		Naaladl1	-0.80006	0.0462285		Hcn3	-1.12786	0.00153833
Svip	-0.892293	6.39512e-05		Oxr1	-0.799875	1.29798e-17		Klf11	-1.12731	6.98536e-06
Scamp5	-0.892121	6.06696e-07		Cacna1b	-0.798285	3.52517e-05		Nelfcd	-1.12688	3.40675e-24
Sfi1	-0.892052	1.55612e-06		Aldh6a1	-0.79708	0.00687453		Slc37a4	-1.12653	2.55919e-12
Xbp1	-0.891756	3.93351e-20		Mat2b	-0.79672	3.08996e-15		Sirt3	-1.12645	4.59396e-15
Nudt16l1	-0.891613	4.12709e-22		Man2a2	-0.796713	1.1566e-08		Egfl7	-1.12566	2.07413e-07
Slc4a11	-0.891602	0.000766699		Tex2	-0.796134	1.62303e-07		Phldb1	-1.12432	4.54107e-10
Tada3	-0.89119	6.98207e-11		2010315B03Rik	-0.795724	7.92841e-06		Chst3	-1.12229	2.64205e-09
Gpsm2	-0.890817	4.86945e-10		Senp7	-0.795492	1.33743e-10		Hectd3	-1.1207	6.97547e-15
Creb3l1	-0.890565	5.37478e-07		Rubcn	-0.794894	3.01676e-13		Zfp956	-1.12063	3.70442e-06
AA465934	-0.88978	0.0243596		Nudt8	-0.793573	0.0305668		Amer1	-1.12044	2.95556e-14
Prkag2	-0.889184	3.68618e-16		Slc12a9	-0.792223	1.17326e-08		Prkag2	-1.11948	1.07911e-10
Timp2	-0.888829	0.000118199		Naa80	-0.791872	1.9503e-09		Mnt	-1.11943	5.09013e-11
Slc8a2	-0.888822	0.00303752		Plxna3	-0.791292	6.23043e-06		Cby1	-1.11914	6.21005e-10
Etv5	-0.887816	3.44268e-05		2900076A07Rik	-0.790944	0.00678922		Tob1	-1.11846	6.11573e-09
Hgf	-0.887224	0.000713667		Helb	-0.790768	4.90001e-07		Sema4g	-1.11813	0.000326306
Kif13b	-0.88703	2.68709e-13		Ppm1e	-0.790134	4.13922e-11		Abcb10	-1.11809	8.02406e-19
A730063M14Rik	-0.886295	0.00355178		Lgi4	-0.789523	0.0201063		Ankrd44	-1.11781	6.01697e-09
Elmo2	-0.885146	1.64717e-15		Mgl2	-0.789284	0.000341726		Entpd5	-1.11773	1.0422e-22
Paox	-0.885004	3.62825e-07		Pbx4	-0.789033	0.0066002		Pkd1l2	-1.11727	6.50744e-09
4933439C10Rik	-0.884995	8.14991e-05		Atp1a3	-0.788571	0.000934793		Zfp28	-1.11716	1.79455e-11
Dolpp1	-0.88387	5.41261e-17		C2cd5	-0.787758	6.87094e-08		Msh6	-1.11674	3.43411e-32
Inafm1	-0.882931	3.90399e-08		2810403D21Rik	-0.786691	0.0124358		Nlrp1c-ps	-1.11584	0.000992253
Zfp85	-0.881868	0.000245894		Cd300lf	-0.786509	1.7532e-05		Msrb2	-1.11111	4.06157e-17
Cnst	-0.881328	8.60711e-15		Xpc	-0.786301	7.32314e-10		Slc45a4	-1.11099	3.35192e-16
Zfp771	-0.880517	0.00342339		Dhdh	-0.786287	7.7385e-05		Zfp219	-1.10964	8.11794e-11
Sptbn4	-0.87803	0.00490577		Lrmp	-0.785712	1.89677e-07		Kiz	-1.10951	3.17897e-10
Pdlim2	-0.877794	3.4291e-10		Cpt1a	-0.785327	4.75026e-07		Hip1	-1.10917	2.21495e-24
Rem1	-0.877758	3.50398e-07		Fam107b	-0.785084	1.46474e-10		Rcan3	-1.10893	4.58457e-14
Rapgefl1	-0.877643	0.0185508		Smarca2	-0.783341	3.85578e-11		Gnpda1	-1.10843	1.50119e-15
Dcaf4	-0.877158	7.01813e-13		Abhd8	-0.783233	6.13118e-06		Prox2	-1.10828	0.00164851
Sema4c	-0.876251	9.08677e-11		Cdc25b	-0.78274	3.17625e-09		Ccdc92	-1.10753	4.12064e-10
Hdac10	-0.87425	1.02843e-08		Slc8a1	-0.782696	0.000129001		Ing4	-1.10746	0.00232811
Nxpe3	-0.872308	2.37192e-07		Atg14	-0.780487	5.49251e-06		Mfng	-1.10738	9.34962e-15
Rab3d	-0.871993	3.00883e-13		Dtl	-0.780409	9.77004e-08		Plxna3	-1.10671	1.38876e-10
5031439G07Rik	-0.871606	3.04728e-10		Elmod3	-0.777637	1.04204e-07		Dennd3	-1.1067	8.08596e-06
Tal1	-0.871409	1.35531e-18		Maml2	-0.77753	5.30851e-08		Rom1	-1.10657	6.98959e-05
Ercc5	-0.870589	1.21387e-11		Foxo4	-0.777125	2.1591e-11		Maf1	-1.10649	7.28085e-23
Smpd1	-0.869493	1.09321e-06		Zfp566	-0.776752	1.46988e-05		Zfp606	-1.10432	2.94027e-09
Myom1	-0.869421	0.00930633		Tnfsf13b	-0.776729	6.22833e-09		Elmod3	-1.10373	6.15774e-14
Nckipsd	-0.868661	2.86732e-12		Kcna3	-0.776622	0.00290529		Exd1	-1.10327	1.04965e-06
Ninl	-0.868607	3.78239e-15		Ahrr	-0.776392	0.000574241		Abhd12	-1.10271	5.34596e-38
Snx21	-0.868581	1.37669e-08		2610306M01Rik	-0.77586	0.00428488		Eif4ebp2	-1.10128	2.09621e-23
Tmem158	-0.867896	7.8819e-10		Ddr1	-0.775827	0.00142909		Carns1	-1.10126	0.0033379
Dgkz	-0.867688	1.50064e-23		Zranb3	-0.775322	8.25627e-05		Smad3	-1.09907	4.13693e-08
Abhd14b	-0.867356	9.43556e-09		Cfap410	-0.775157	1.95644e-05		2310040G24Rik	-1.09728	4.20361e-11
Acvr2b	-0.865849	4.74582e-05		Mapk1ip1	-0.774588	0.00102247		Dmac2	-1.09585	1.42522e-15
Tsc22d4	-0.865039	6.98654e-17		Bpgm	-0.773761	0.000196841		Pex11b	-1.09524	1.44523e-13
Rpusd1	-0.864238	1.75183e-20		Dusp14	-0.772979	0.0319354		Gfod1	-1.09508	0.0148761
Cpeb3	-0.864227	7.46508e-07		Serac1	-0.772696	1.49742e-08		Acy3	-1.09499	7.02491e-12
Dhdh	-0.863968	1.99533e-08		Gm14432,Gm14305	-0.772567	0.0193772		Numbl	-1.09436	2.57691e-06
Nkx1-1	-0.863941	0.000896686		Mfsd6	-0.772256	0.000884835		Pwwp3a	-1.09427	1.19101e-10
Zfp128	-0.863513	5.86256e-05		Casp2	-0.772223	1.61397e-07		Fut11	-1.09412	6.7996e-07
Unc13a	-0.863045	0.000940106		Slc38a9	-0.77156	3.73046e-06		Akap8l	-1.09387	8.14876e-12
Jup	-0.862911	7.40799e-06		Paox	-0.769386	3.5197e-06		Stard9	-1.09293	1.11916e-10
Fv1	-0.862571	5.12183e-06		Lat2	-0.769373	4.05782e-12		Hhat	-1.09073	9.86618e-08
Eef1aknmt	-0.86156	6.43546e-23		Cd200r4	-0.769029	2.68483e-05		1700088E04Rik	-1.08951	0.0462692
Fam53a	-0.861325	1.79492e-13		Avpi1	-0.767856	5.47968e-09		Fv1	-1.08946	5.9989e-09
Mtfp1	-0.860951	1.11834e-06		Tmem144	-0.767753	6.54432e-07		Fcgr3	-1.08864	1.83111e-07
Rnf166	-0.860914	2.08871e-14		Zfhx3	-0.767302	6.88701e-06		Ethe1	-1.08816	9.89473e-11
Hlx	-0.860816	8.09689e-07		Amigo1	-0.767263	8.95436e-09		Smyd4	-1.08805	2.17524e-14
Ncoa1	-0.860658	3.95512e-11		Shld1	-0.767229	0.000827984		Hadh	-1.08772	3.01951e-22
Ddr1	-0.860033	4.06351e-05		Pank1	-0.766157	1.03135e-07		Atp13a2	-1.08747	1.34665e-05
Ksr2	-0.858356	0.0245148		Nr2f6	-0.765729	8.18317e-06		Ccdc157	-1.08683	1.28172e-05
Mypop	-0.858317	0.00217718		Radx	-0.765186	0.00224281		Klrg2	-1.08607	3.19999e-11
Add3	-0.857899	6.36804e-24		Akap8l	-0.764227	2.52487e-06		Trpm2	-1.08504	2.30122e-09
Nudt7	-0.857848	8.31062e-13		Tnfaip8l1	-0.764136	0.000117091		Gmnn	-1.08481	6.27405e-29
Fgf11	-0.857544	5.07476e-05		Igip	-0.764095	0.00349076		Asgr2	-1.08364	0.000297602
Casp2	-0.856902	1.72775e-13		Ephb4	-0.763779	6.18868e-08		Fcrls	-1.08238	0.000552265
Afap1l1	-0.856048	2.28808e-05		Dcaf4	-0.763761	1.84702e-10		E430018J23Rik	-1.0822	0.000122378
Abca9	-0.855522	0.000171704		Gna12	-0.763013	1.2819e-12		Adamts10	-1.08126	2.59243e-09
Ankrd33b	-0.855002	0.000576903		Bag2	-0.762806	4.85955e-09		Clspn	-1.08117	1.27874e-15
Tprn	-0.854073	2.48987e-20		Coq10a	-0.76239	2.41378e-09		Madd	-1.08096	3.56711e-22
Grasp	-0.854034	5.95018e-06		Flrt2	-0.762358	1.9662e-06		Pgap1	-1.07966	4.24503e-06
P3h3	-0.852738	3.3121e-06		Btla	-0.762246	0.00257388		Arhgef4	-1.07957	1.55027e-08
Omp	-0.852108	0.00746274		Pced1b	-0.761498	0.000109924		Csad	-1.07953	2.42724e-11
Arhgef11	-0.852017	1.70378e-25		Ncoa1	-0.760788	6.52028e-09		Acadm	-1.07953	9.70473e-28
Btla	-0.851094	1.6179e-08		Ppcdc	-0.760569	3.38972e-13		Fam160a2	-1.0793	3.45515e-14
Cby1	-0.850267	3.17744e-05		Dusp28	-0.760532	0.000422884		Hdac10	-1.0789	1.33106e-14
Ski	-0.849507	5.69982e-11		Scamp5	-0.760347	0.000475299		Agap1	-1.07591	1.44182e-08
Padi2	-0.848371	0.00132964		Gclc	-0.760183	1.55856e-16		Ubtf	-1.07583	1.29206e-22
Smarca2	-0.848352	9.26222e-20		Tubb4a	-0.759902	0.0107392		Afap1	-1.07516	7.25399e-07
Hspb6	-0.847648	9.76722e-06		Dmac2	-0.759796	3.94956e-08		Zfp629	-1.0722	2.71001e-15
Spaca9	-0.846261	0.000111448		Rnft2	-0.759554	0.00927595		R74862	-1.07079	0.000346744
Cdk19	-0.846201	5.53764e-07		Hlx	-0.759419	2.40341e-06		Pou4f1	-1.07069	5.65272e-07
Pkd1l2	-0.8454	7.30412e-06		Cirbp	-0.758607	0.000293359		Adi1	-1.07005	7.55129e-24
Snx33	-0.845314	7.26841e-09		Clec7a	-0.757578	0.0421908		Man1c1	-1.06882	2.21415e-20
Cela1	-0.843143	2.44752e-15		Lrrc39	-0.757256	4.92154e-06		Tgif2	-1.06869	9.46736e-08
Slc8a1	-0.842215	1.87408e-11		Gm12258	-0.757193	0.0128134		Sclt1	-1.06811	2.98191e-09
Atl1	-0.841936	0.0232825		Ndrg4	-0.756973	0.00497229		Polg2	-1.06723	8.72161e-08
Helb	-0.84189	2.69234e-16		Crocc	-0.755514	0.000590088		Fam185a	-1.06711	1.70894e-10
Ephb4	-0.841631	2.10963e-11		Dip2b	-0.755272	2.25489e-15		Oxld1	-1.06664	1.68867e-08
Emc9	-0.840253	0.000883884		Stxbp4	-0.755139	5.97531e-05		Arhgap15	-1.06642	8.74285e-14
I830077J02Rik	-0.840176	6.23107e-05		2810006K23Rik	-0.753633	9.49209e-05		Zscan2	-1.06424	8.43208e-05
Slc12a9	-0.840007	8.44949e-20		Tsc22d4	-0.753527	6.58485e-12		Btbd3	-1.06424	1.0327e-08
Tgfbrap1	-0.839338	5.87675e-18		Mospd1	-0.752252	3.41399e-05		Card11	-1.06367	2.89971e-15
Fchsd1	-0.83899	1.42682e-05		Haao	-0.751821	0.00770589		Il1rl1	-1.06136	2.3227e-09
Oxld1	-0.83791	5.11568e-06		Xrcc3	-0.750658	0.000632718		Ift122	-1.06004	9.82944e-10
Smco3	-0.837897	0.0248302		Rab3d	-0.749934	1.26753e-07		Tal1	-1.05997	3.92149e-20
Bcl7a	-0.837474	6.16871e-07		Arhgap27os3	-0.74973	0.0284567		Depdc7	-1.05796	7.28959e-16
Itgb7	-0.837013	0.00659701		Card11	-0.749508	4.28366e-08		Swsap1	-1.0571	1.30503e-10
Cd300lg	-0.836396	3.6254e-12		Grcc10	-0.748554	0.0195934		Zfp607b	-1.05657	0.00121445
Crebrf	-0.835795	1.971e-06		Atp13a2	-0.747505	0.00428817		Hacd4	-1.05567	3.45707e-05
Rom1	-0.835451	0.00256516		Pomk	-0.747411	9.31279e-07		Scamp5	-1.0555	4.88798e-07
Cirbp	-0.83532	9.06056e-09		Impa2	-0.74688	2.85721e-09		Gpsm2	-1.05093	5.71573e-08
Pacc1	-0.835257	6.3485e-15		Abcc10	-0.746826	5.88319e-05		Gba2	-1.05044	3.06848e-16
Drp2	-0.834053	0.00215118		Elmo2	-0.74668	1.18395e-12		Il6ra	-1.04974	2.45974e-09
Zfp526	-0.834005	1.85835e-08		Cxcl14	-0.745339	8.0002e-08		B3gntl1	-1.04927	9.1407e-10
Mef2c	-0.832213	2.65265e-07		Meak7	-0.744847	2.554e-05		Npas2	-1.04926	0.000259447
Drc3	-0.832187	0.00532525		Sema4b	-0.744639	5.18108e-06		Gramd1c	-1.04889	0.000366081
B430306N03Rik	-0.832171	6.71475e-05		Zfp947	-0.743422	0.00356428		Creb3l1	-1.04796	5.01059e-16
Angpt2	-0.832042	0.000969125		Gpr180	-0.7432	5.70283e-09		Cdpf1	-1.04587	1.88564e-18
Trim11	-0.831362	5.1675e-17		Zfp354a	-0.742451	0.00625476		Pbxip1	-1.04581	2.06519e-12
Abcc2,Gm10768	-0.830565	0.000255391		Cdc14a	-0.742446	8.27345e-05		Tprn	-1.0452	8.26654e-13
Avpi1	-0.829714	5.3178e-13		B430306N03Rik	-0.742431	0.00131334		Dnajc9	-1.04448	9.63978e-17
2900076A07Rik	-0.829472	0.00711779		Mgat1	-0.742167	8.07868e-15		Ap4m1	-1.04433	1.71691e-25
Mlxipl	-0.828634	0.0264875		Nphp3	-0.742136	0.000156142		Brd3	-1.04273	1.19434e-13
Bpgm	-0.828176	1.30755e-07		Spire2	-0.741904	1.77188e-07		Rab39	-1.04115	1.11729e-05
Uba52	-0.82695	1.77722e-09		Pidd1	-0.741403	0.00032445		Tbc1d2	-1.04014	3.47011e-07
Tafa3	-0.826189	0.00110591		Wnk4	-0.740031	0.0485488		Lrp5	-1.03927	7.15248e-19
Ahrr	-0.826127	0.0027652		Sec14l1	-0.739786	1.36883e-11		Map4k1	-1.0388	2.11533e-09
Pfkfb4	-0.825763	4.22999e-17		Cela1	-0.739634	4.21125e-05		Lrrn4cl	-1.03836	0.00483964
Gorasp1	-0.822534	3.25627e-13		Gm46430	-0.739559	8.07223e-05		Laptm5	-1.0383	1.34405e-15
Dmrta2	-0.822153	0.00104552		Rasal2	-0.739095	8.73487e-10		Rab11fip5	-1.03754	6.57444e-16
Atp6v0d2	-0.822071	0.000151742		Shf	-0.739073	0.0421345		D3Ertd751e	-1.03738	1.31046e-07
Dvl2	-0.822014	1.93086e-12		I830077J02Rik	-0.738966	0.0156177		Kctd15	-1.03667	0.0270544
Impa2	-0.821954	1.46819e-09		Swsap1	-0.738539	6.19582e-06		2510002D24Rik	-1.03637	8.48596e-07
Zfp931	-0.821841	0.000306789		Smagp	-0.738411	0.000310746		Kif19a	-1.03487	9.17778e-11
Eqtn	-0.821041	0.0299629		Sirt3	-0.738322	1.71593e-07		Endog	-1.03455	6.12432e-06
Rbm38	-0.82074	1.09991e-15		Zfr2	-0.737321	0.0444003		Ncoa2	-1.03315	3.13543e-15
Alox8	-0.820366	0.0379465		Baiap2	-0.737283	8.54719e-05		Fndc10	-1.03263	6.39257e-05
Sfxn3	-0.820263	1.321e-07		Spaca9	-0.736423	0.00216183		Cep72	-1.03212	2.39577e-05
Itga10	-0.820066	0.0102466		Tbl2	-0.735612	8.05711e-09		Angel1	-1.03053	0.000223346
Akap8l	-0.820022	1.01838e-16		Clec10a	-0.735362	0.00914296		Bbs12	-1.0304	1.80367e-08
Fdxr	-0.819456	2.43627e-17		4833417C18Rik	-0.735338	0.0104064		Plxnb2	-1.02989	9.33343e-14
Pik3cd	-0.819177	1.89107e-12		Acox3	-0.735055	0.00016915		Mns1	-1.02894	2.10548e-14
Pfkfb2	-0.819136	6.56133e-07		Gdf11	-0.735014	0.02011		Fig4	-1.0279	5.81155e-20
Lrrc20	-0.818597	3.85578e-06		Zfyve21	-0.735011	7.61346e-05		Tmem94	-1.02541	1.48234e-11
Patz1	-0.818187	1.00053e-11		Ppm1d	-0.734893	1.38017e-09		Adcy9	-1.02484	1.23634e-09
Rassf5	-0.818023	0.000193137		Prcp	-0.734736	1.77315e-07		Xrcc3	-1.02473	1.89066e-06
Thap3	-0.817976	5.64877e-08		Wfs1	-0.733964	9.9098e-05		Steap3	-1.02377	1.13894e-12
Meak7	-0.817452	3.96089e-10		Mtmr3	-0.733404	1.60696e-17		Gcnt1	-1.02298	5.73183e-09
Zfp219	-0.816984	2.51824e-07		Doc2g	-0.732438	0.0132014		Rpusd1	-1.02241	3.33075e-12
Fbxl14	-0.816975	3.75811e-15		Smim14	-0.731996	0.0001624		Crat	-1.02233	2.73786e-21
Mtmr3	-0.816587	1.85141e-27		Wdr35	-0.730167	0.000102261		Ankmy2	-1.02164	2.94678e-18
Dnhd1	-0.816576	0.000125315		Il1rl1	-0.727741	6.18995e-05		Slc9a5	-1.02099	2.52767e-06
Pnpla7	-0.816469	4.95855e-21		Cep164	-0.726636	3.32439e-07		Wdhd1	-1.02071	1.21617e-13
Mybpc1	-0.816169	2.5644e-06		Hectd3	-0.725881	5.44693e-07		Gm5141	-1.01964	0.00926425
Iffo1	-0.816101	2.40769e-09		Tle4	-0.725338	1.23641e-12		Ppp1r26	-1.01905	1.09857e-10
Lrsam1	-0.816019	5.72049e-11		Pqlc3	-0.725002	5.83155e-05		Ralgps2	-1.01895	6.04921e-20
Lat2	-0.81587	1.31142e-08		Eef1aknmt	-0.724564	1.82095e-09		Zbtb38	-1.01894	9.66468e-10
Zfp763	-0.815791	0.00374776		LOC115488819	-0.724324	0.0169726		Pde7a	-1.01835	4.49669e-16
Tbl2	-0.815632	5.12668e-10		Sppl2b	-0.7237	0.000938979		Trim2	-1.01722	5.10885e-06
Cep164	-0.81522	4.15038e-08		Exd1	-0.7234	0.00148592		Zfp467	-1.01682	8.47254e-05
Dip2b	-0.814965	1.16751e-18		Dph7	-0.723117	3.31719e-07		Rcor3	-1.01665	2.33215e-08
Zfhx3	-0.814731	0.000336079		Plod1	-0.722506	4.70394e-11		Arhgef10l	-1.0161	2.66757e-18
Zfp971	-0.814675	0.000114079		Pnpla7	-0.722503	8.61483e-14		H2afv	-1.01596	1.74408e-06
Xylb	-0.81435	5.17952e-12		Rpusd1	-0.721408	1.1022e-06		Zkscan14	-1.01585	5.64376e-10
Rfxank	-0.813953	1.32313e-09		Ung	-0.720943	2.6781e-06		Foxred2	-1.0149	4.52287e-22
Hectd3	-0.813912	2.36179e-10		Pitpnc1	-0.720576	0.00127365		Per3	-1.01382	1.46543e-08
Foxo4	-0.813812	4.69567e-12		Fes	-0.719057	5.11648e-11		Scrn3	-1.01321	2.57896e-07
Cir1	-0.813419	0.00235789		Zfp931	-0.719003	0.00257548		Spata33	-1.01301	0.00312179
Ppm1d	-0.812741	8.02886e-17		5031439G07Rik	-0.718902	3.94887e-07		Emc9	-1.0127	7.27936e-07
Mgat1	-0.812536	4.92154e-18		Gm5086	-0.718456	0.0339538		Angptl6	-1.01204	0.0111203
Prxl2c	-0.811316	5.59014e-14		Ogfod2	-0.718427	5.96658e-07		Dhrs7	-1.01142	2.63079e-19
Adcy7	-0.810544	2.42525e-20		Gpr65	-0.717756	1.88453e-06		Mmp19	-1.01086	5.18408e-10
Wipf3	-0.810413	0.00108614		Cpeb3	-0.71773	0.00372721		Grk5	-1.01041	1.84387e-06
Zfp36l2	-0.810167	1.61662e-12		C4b	-0.716949	0.000338384		Snx30	-1.01005	1.89226e-12
Nmrk1	-0.809589	0.000241588		Ttc39a	-0.716525	4.39602e-05		Esr1	-1.00975	0.000383728
Lrmp	-0.809443	2.8975e-08		Lrguk	-0.716465	0.00291332		Rusc1	-1.00975	1.5288e-07
Sfxn5	-0.808653	1.72558e-07		Npr1	-0.716232	0.00264078		Tnfsf13b	-1.00968	5.02067e-14
Bbof1	-0.808028	0.0127566		Igsf11	-0.716219	0.00316402		Mdp1	-1.00965	2.81377e-11
Tnfsf13b	-0.808021	1.72459e-10		Slx1b	-0.71611	1.00549e-05		Chst12	-1.0096	1.27009e-07
Metrn	-0.807937	7.33848e-14		Serpinb8	-0.715461	5.19418e-07		Atp2b4	-1.00742	2.26667e-05
Ucn2	-0.807629	0.000719516		Slc6a17	-0.715048	6.94286e-12		Tomm6os	-1.00741	0.00235753
1700017B05Rik	-0.80717	2.29494e-11		Agmo	-0.71488	0.0280983		Bivm	-1.00695	3.41995e-09
Plxna3	-0.807066	3.61768e-10		Ranbp6	-0.714467	0.000482569		Slc50a1	-1.00648	4.22783e-13
Cdan1	-0.806977	1.21043e-17		Abtb1	-0.713865	1.94665e-07		Cyp4f41-ps	-1.00551	0.00471202
Brd8dc	-0.806731	0.0379705		Zfp944	-0.713477	0.000345814		Mxra8	-1.00424	0.000594176
Gas6	-0.806467	0.000346169		Smad3	-0.713338	0.000591822		Gnb1l	-1.00269	2.23821e-11
Dlg4	-0.80619	6.20834e-18		Lrsam1	-0.71311	4.87632e-09		Tbc1d14	-1.00193	3.3463e-18
Nbr1	-0.806014	1.19552e-13		Lrrc27	-0.712973	6.49252e-09		Vps13c	-1.00037	3.8735e-08
Pnpla6	-0.805972	8.27661e-16		Olfm1	-0.712377	3.87084e-12		Zfp324	-0.999206	7.14391e-11
Slc6a17	-0.804427	1.85219e-14		Pnpla6	-0.711727	3.70894e-07		Pitpnc1	-0.998298	3.65684e-06
Hfe	-0.804073	7.33848e-14		Fcgrt	-0.711656	6.31361e-05		Klhl25	-0.997926	2.21644e-13
Mcoln3	-0.803609	2.23012e-07		Slc19a2	-0.711459	0.00139145		Zfp36l1	-0.997924	0.0013234
Olfm1	-0.803538	2.81657e-20		Arhgef25	-0.711426	0.00408078		Cbx4	-0.997883	1.7047e-09
Poll	-0.803411	1.19814e-09		Sult2b1,Gm5897	-0.711256	0.00682164		Hebp1	-0.997779	5.08043e-09
Lipt2	-0.802374	0.000171079		Rnf167	-0.710894	0.000120348		Arid1b	-0.997451	6.93005e-29
Rab19	-0.801669	0.0437802		Mrm1	-0.710828	0.000168195		Pmm1	-0.997443	1.55759e-16
Gclc	-0.801567	1.96683e-27		Plxnc1	-0.71018	4.28751e-08		Fam53a	-0.997378	4.02361e-13
Abcd4	-0.800916	1.12745e-08		Slc37a4	-0.70979	1.53773e-05		Nefh	-0.997242	2.78517e-15
Bicdl1	-0.799736	3.9161e-06		Nqo2	-0.709371	7.41622e-13		Sec14l1	-0.996702	4.1721e-20
Pbxip1	-0.79937	6.06523e-10		Zfp120	-0.709319	1.2122e-05		5031439G07Rik	-0.996667	5.84379e-13
Abtb1	-0.79827	0.000164706		Rbfox2	-0.709164	3.73125e-11		Bpgm	-0.996345	1.1312e-06
Trpv4	-0.797342	0.0287827		Pxmp4	-0.708652	0.000890123		Scrn2	-0.996187	9.37868e-10
Txndc16	-0.797211	3.23668e-07		Paxx	-0.707733	0.00298263		Eif2ak4	-0.995931	1.44293e-20
Thap11	-0.796816	1.72708e-16		Acss2	-0.707591	0.0403612		Mtus1	-0.995708	3.22647e-08
Ccpg1os	-0.796627	0.00564889		Bbs1	-0.706643	0.0388579		Slc46a1	-0.993886	7.52005e-08
Mfsd6	-0.796112	0.000435327		Wdr76	-0.705992	0.000106138		C1galt1	-0.990731	4.28365e-07
Dlg3	-0.795436	0.000639218		Tango2	-0.705849	2.75048e-08		Comt	-0.990401	2.74511e-23
Rad9b	-0.794655	0.000269446		2700049A03Rik	-0.705812	1.22344e-05		Ccdc18	-0.989883	4.07134e-07
Tmc6	-0.794441	7.57969e-10		Mdp1	-0.705382	4.40644e-06		Lrrk1	-0.989869	1.07682e-12
Fam210b	-0.793813	0.0170912		Hs1bp3	-0.70445	3.68277e-08		Fam117b	-0.989488	3.21628e-22
Myo1f	-0.793692	2.83972e-10		Wasf1	-0.704235	2.98452e-05		Snrk	-0.989072	9.09411e-10
Swsap1	-0.793577	3.30716e-06		Alg2	-0.703931	3.38911e-08		AW146154	-0.988348	8.9123e-07
Tedc2	-0.793138	1.21951e-12		Bcl7a	-0.703624	0.00209063		Zfp937	-0.98827	0.0106588
Plod1	-0.792965	1.07244e-08		Zbtb1	-0.703606	4.56814e-08		C1qc	-0.988204	1.51808e-19
Ppp6r2	-0.792929	9.77535e-15		Btbd2	-0.702432	2.20542e-08		M1ap	-0.987756	0.00246456
Tmem144	-0.79258	3.48964e-12		Pms2	-0.702365	1.1344e-07		Camk2b	-0.987743	2.19485e-05
Zfp316	-0.791313	4.20391e-06		Mtfp1	-0.702335	0.000141373		Mrm2	-0.987119	4.96953e-09
Kcnc3	-0.791076	0.000117959		Kif13b	-0.701306	9.69068e-08		Rmnd5b	-0.986688	7.04286e-09
Ppcdc	-0.790865	7.63601e-15		Zbtb12	-0.700989	3.99589e-06		Cep78	-0.986586	1.11113e-13
Pqlc3	-0.790079	4.27127e-08		Hes6	-0.700169	0.00145728		Mbd4	-0.986172	7.5358e-07
Pank1	-0.79005	4.67338e-10		Gm10069	-0.699897	0.00973973		Polr3gl	-0.985531	2.91422e-13
Stk36	-0.789657	0.0443509		Nostrin	-0.699401	8.3473e-10		Pdxp	-0.98516	1.32526e-06
Acad12	-0.78948	7.63829e-05		Nav1	-0.699187	4.41904e-05		Apoc1	-0.984583	0.00388933
Fam107b	-0.789428	4.9543e-22		Gm14326	-0.698841	0.0109818		Lrp1	-0.984162	1.20881e-13
Ints6l	-0.788565	1.35774e-10		Fcgr3	-0.69857	0.00140115		Tspan33	-0.983856	0.0131229
Zfp12	-0.788012	3.0768e-16		Zfp971	-0.698164	0.00915206		Wdr19	-0.983741	2.17972e-08
Cyp4f41-ps	-0.787131	0.0040202		Cntrob	-0.697915	0.00037648		Sptssa	-0.983351	2.16393e-07
Tk2	-0.786401	2.08155e-12		2610203C22Rik	-0.697883	1.55114e-08		Cep44	-0.982384	9.57925e-13
Ocel1	-0.785079	3.03616e-14		Dlg4	-0.697587	9.46954e-08		E2f8	-0.982356	3.1552e-12
1700025G04Rik	-0.78502	7.45941e-14		Dffb	-0.696908	1.55429e-05		Lipt2	-0.982066	1.95915e-07
Sec14l1	-0.7844	1.1196e-12		Fan1	-0.696743	0.00034788		2010001A14Rik	-0.981994	0.000500387
Sh2b2	-0.782568	4.76719e-06		Kdm7a	-0.696553	0.000186331		Dusp7	-0.981626	6.24774e-07
Susd1	-0.78142	0.0230006		Fbxl14	-0.696516	3.72627e-07		Eef2kmt	-0.980505	4.58106e-09
Tpst2	-0.781402	3.71271e-09		Pld1	-0.696008	0.000300094		Scfd2	-0.979896	2.13247e-14
Smagp	-0.781274	2.42262e-05		Itgb7	-0.695832	0.0392514		Serpinb1a	-0.979822	1.51779e-10
Mcam	-0.780509	0.00108494		Galnt12	-0.694674	5.56477e-09		Sulf2	-0.979212	4.29482e-19
Fes	-0.780379	5.37123e-11		Pik3cd	-0.694555	1.18503e-05		Tmem154	-0.979098	3.85947e-09
Tmem221	-0.780312	0.0445455		Ing2	-0.694383	2.26954e-05		Recql4	-0.978938	1.70723e-12
Lmbr1l	-0.780309	4.17563e-09		Zkscan5	-0.693214	0.00416727		Zfp974	-0.977377	0.000137326
Elmod3	-0.779789	9.01704e-07		Abcd4	-0.692582	2.18061e-06		Wdr60	-0.977214	1.53225e-08
Shld1	-0.779784	0.00022064		Cradd	-0.691732	0.000538623		Fancm	-0.976639	3.28391e-10
Acox3	-0.779739	3.7523e-05		Rdh10	-0.69169	8.0871e-06		Rasgrp4	-0.975753	6.38042e-05
Prelid3a	-0.778082	4.07407e-09		Pld4	-0.691682	2.34595e-11		Irf2bp2	-0.975385	1.77658e-12
Fcgr3	-0.778054	0.00101909		Rfxank	-0.690779	0.000153597		Rhebl1	-0.975269	0.000620577
Alg2	-0.777711	4.6165e-14		B230217C12Rik	-0.69053	7.45021e-06		Phka2	-0.974911	2.4952e-17
Hes6	-0.777112	2.88345e-06		Zfp526	-0.690151	4.81037e-09		Gatc	-0.974173	2.05674e-11
Gm35339	-0.776904	0.00235414		Ube2t	-0.689528	0.00126841		Fchsd1	-0.97306	1.89229e-05
Pcsk4	-0.776635	1.66156e-06		Ccdc92	-0.68916	0.000123836		Prkar2b	-0.972622	0.000463996
Tk1	-0.776408	4.02578e-07		Borcs5	-0.688576	9.34809e-05		Osgin1	-0.97231	9.02832e-06
Slc17a9	-0.776086	5.9105e-13		Zhx3	-0.68806	9.95188e-08		Dtl	-0.972114	1.3039e-11
Siae	-0.774968	1.81639e-10		Elovl7	-0.687652	3.19335e-08		Wdr35	-0.9719	1.74134e-07
Zbtb45	-0.774034	3.44312e-09		Dmpk	-0.687089	0.00283197		Abcc10	-0.971763	1.30446e-07
Rsph3b	-0.7733	0.00121064		D6Wsu163e	-0.686884	8.92234e-09		Antxr2	-0.971412	2.15289e-06
Ell	-0.772524	5.85325e-10		Agbl3	-0.686647	0.00684631		P3h3	-0.970438	4.19493e-08
Mmp23	-0.772202	0.0168707		Tnfrsf26	-0.686403	0.0021485		Wdr6	-0.969081	8.34896e-14
Ctdspl	-0.771661	5.76675e-10		Gramd4	-0.686328	7.20818e-15		Maf	-0.967945	1.83025e-07
Apba1	-0.77165	0.00165259		Zmym3	-0.685909	6.62383e-12		Tysnd1	-0.967916	1.57113e-05
Dtd2	-0.771591	6.07514e-07		Mmgt2	-0.684864	6.42077e-10		Six5	-0.967855	0.00192828
Jmy	-0.771531	0.000389166		Nuak2	-0.68431	5.10689e-05		Acad12	-0.965511	8.95956e-05
Habp4	-0.770431	4.39356e-12		Mks1	-0.684009	0.000978618		Zhx1	-0.964385	3.67163e-13
Zbtb14	-0.770059	2.69031e-05		Alox5ap	-0.683547	6.94352e-06		Thsd1	-0.963275	0.000412863
Il17ra	-0.76961	7.52062e-06		Kctd11	-0.683311	0.00137187		Calhm2	-0.963268	3.17853e-06
Fam117b	-0.769164	1.94004e-09		Sfxn4	-0.682271	0.00773341		Iqck	-0.961541	0.0328019
4632404H12Rik	-0.769049	5.89783e-09		Elmod2	-0.682213	3.98028e-06		Kif13a	-0.961479	8.78266e-19
Lrrc57	-0.76881	2.51628e-07		Pip4k2a	-0.681582	1.30895e-11		Lmna	-0.961074	7.2599e-16
Atp9a	-0.768801	0.000450698		Adal	-0.681194	6.92978e-07		Rhobtb2	-0.960339	1.20881e-13
Tle4	-0.768404	9.08301e-25		Bank1	-0.678122	0.00770514		Neurl1a	-0.959503	0.0124551
Tlcd1	-0.768202	0.0013085		Ttc9	-0.677913	0.0163404		Slc5a6	-0.959285	3.46601e-10
Pex11b	-0.767919	3.32528e-09		Ell	-0.677654	6.73185e-10		Akr7a5	-0.959016	1.44286e-06
Igsf11	-0.767487	0.000386529		Zdhhc9	-0.677227	2.22321e-07		E130308A19Rik	-0.957453	5.59487e-11
Cntrob	-0.766358	1.4945e-10		Ypel5	-0.677135	0.000316333		Zbtb46	-0.9569	6.63954e-06
Dusp28	-0.766298	0.000294226		Arhgef11	-0.676699	9.90496e-12		Hscb	-0.956552	2.47406e-15
Pacs2	-0.766278	1.32463e-20		Pcmtd2	-0.676258	0.000207424		Dars2	-0.955911	5.1938e-15
E230032D23Rik	-0.765673	0.0275567		Zfp658	-0.675665	0.000396065		Pithd1	-0.955839	2.85076e-10
Lrrc27	-0.764787	2.93464e-14		Bahcc1	-0.675564	0.000316451		Rnf166	-0.955087	1.22621e-11
Ceacam1	-0.764751	3.68794e-06		Zfp607b	-0.67533	0.0483154		Nudt22	-0.954904	1.63106e-05
Plxnc1	-0.764661	8.07575e-09		Tgfbrap1	-0.675286	7.08575e-09		Fance	-0.954461	1.32714e-08
Mxi1	-0.764372	1.47205e-08		Sft2d2	-0.67524	8.18943e-10		Cdan1	-0.954244	1.5722e-12
Cnnm4	-0.764224	6.24763e-07		Mfsd12	-0.674174	2.00287e-06		A530088E08Rik	-0.952714	0.0137183
Twnk	-0.764185	2.00098e-16		Hip1	-0.673552	1.14527e-09		Hoxa1	-0.952698	1.00736e-06
Ttll1	-0.763606	2.03138e-06		A730063M14Rik	-0.672634	0.0385613		Wwp1	-0.95226	2.51677e-10
Gm16537	-0.763527	0.00650015		Sh2b2	-0.67216	7.82548e-06		Fbxo8	-0.952173	3.05177e-08
Gm16861	-0.762956	0.0406508		Nr1d2	-0.671744	0.00758154		Zfp39	-0.951646	2.89423e-05
Lrrc39	-0.761788	7.67643e-06		Cep250	-0.671345	2.64636e-12		Clec4a2	-0.951288	0.0350186
Anks1	-0.761473	4.08647e-15		P3h3	-0.671253	0.000164512		4930558J18Rik	-0.950862	0.000831099
Emp1	-0.761108	8.12059e-05		Dolpp1	-0.671168	3.86457e-06		Rpusd3	-0.950802	0.000546143
Clec10a	-0.760944	0.00963159		Zmym6	-0.671065	2.67377e-05		Map3k5	-0.950702	8.70042e-07
Fance	-0.760374	1.94662e-09		Dgkz	-0.670822	3.01655e-12		Thap11	-0.950626	1.02045e-10
Arid1b	-0.758802	1.66443e-17		1110012L19Rik	-0.670075	3.07191e-05		Fam122b	-0.949206	0.000109732
Bin2	-0.75831	2.61788e-11		Pradc1	-0.670072	0.000513297		Rad51d	-0.948554	1.10863e-13
Mtmr4	-0.757344	2.91929e-11		Tlcd1	-0.66962	0.00684355		Epas1	-0.947824	2.24414e-15
Alkbh7	-0.757257	9.09986e-07		Prelid3a	-0.668636	7.44228e-05		Adarb1	-0.94699	6.38948e-10
Zmat1	-0.756285	0.000985892		Ccdc191	-0.668349	1.13995e-06		Ephx1	-0.946893	4.9939e-05
Ssh1	-0.755864	4.04589e-09		Ankrd9	-0.667448	0.0268555		Zbed5	-0.946677	1.53105e-10
Ppp1r13l	-0.755237	6.13947e-07		Glul	-0.667358	1.97569e-06		Grk6	-0.946661	2.32351e-17
Zmym6	-0.754829	2.3396e-07		Nat9	-0.66524	1.77633e-05		Brca1	-0.945168	1.84231e-13
Nhlrc1	-0.754796	7.77626e-05		Dab2	-0.665038	1.0605e-09		Stradb	-0.944201	3.29642e-08
Tle1	-0.754313	5.53622e-10		Vps13c	-0.664804	0.000457631		Cfh	-0.942022	1.69883e-06
Sgpp1	-0.754217	7.78108e-09		Ccsap	-0.664395	0.000485859		Psap	-0.941645	6.43019e-13
Hip1	-0.753998	3.24943e-12		Ppp1r26	-0.663512	2.94202e-05		Rp9	-0.941519	2.05446e-13
Fmnl3	-0.753383	5.17984e-12		Lzts2	-0.662848	0.0173529		Rasal2	-0.941013	3.89113e-15
Dyrk1b	-0.753229	0.00194777		Cry2	-0.662629	0.000168689		Zhx3	-0.940938	3.87171e-13
Tmem250-ps	-0.752774	1.44553e-13		Agl	-0.661897	4.13764e-09		Wwc2	-0.940782	0.00327517
Adal	-0.752515	9.82007e-06		Ski	-0.661795	1.57934e-05		C2cd2l	-0.940739	3.09944e-12
Tmem8	-0.752234	9.66709e-12		Tctn1	-0.66174	0.000177219		Auh	-0.940506	1.01887e-11
Hmx2	-0.751904	0.00246953		Pold4	-0.661737	1.82348e-06		Gpd1l	-0.940424	7.19867e-11
Map4k1	-0.751859	4.97102e-07		Entpd7	-0.661556	1.59492e-06		Nudt16l1	-0.940162	5.81616e-18
Selenbp1	-0.750627	0.0239843		Trim11	-0.661403	3.24387e-08		C2cd5	-0.939109	7.19867e-11
Zfp235	-0.75054	3.26697e-06		Poli	-0.658666	2.34819e-07		Zfp808	-0.938379	0.00037222
Eif4ebp2	-0.750333	2.18815e-17		Samd1	-0.658666	4.76088e-06		Igip	-0.93833	0.000232747
Rapsn	-0.750145	0.0207927		Card9	-0.658543	9.04771e-06		Ccne1	-0.93728	6.26394e-08
Dph7	-0.749988	2.65059e-09		Nudt7	-0.658531	6.73171e-07		Syngr1	-0.936935	9.45421e-18
Cyb5rl	-0.749829	1.32168e-08		Als2cl	-0.658399	0.00489455		Rgs10	-0.935797	2.29808e-20
Npr1	-0.749822	0.00354501		Dok4	-0.657813	0.00512177		Lbx1	-0.935467	0.0297392
Zranb3	-0.749405	1.29954e-06		Dna2	-0.657791	2.16322e-07		Pradc1	-0.93538	7.06297e-07
Stxbp4	-0.749248	1.95698e-07		Pfkfb2	-0.657679	2.14563e-05		Zfp931	-0.934719	7.38499e-05
Arrb1	-0.749091	1.59618e-14		Wdr44	-0.657644	0.00243038		Tnfaip8l1	-0.933976	1.85533e-06
Tnk2	-0.7488	3.83512e-11		Scarb2	-0.657491	8.73986e-13		Zfp78	-0.933843	0.0192844
Nav1	-0.748193	1.81379e-07		2810013P06Rik	-0.657433	0.00952407		Exo1	-0.933739	7.74188e-19
Vps13c	-0.748192	2.38487e-08		Ccdc28b	-0.657344	0.00252348		Odf2	-0.933159	0.0117821
Slc37a4	-0.747351	9.93015e-10		Lrr1	-0.6573	0.00154624		Orai3	-0.932514	1.67048e-11
Foxd2os	-0.747045	0.00270318		AW146154	-0.656802	0.00135278		Morn2	-0.93249	0.00133284
Cdpf1	-0.745843	1.69132e-11		Wdhd1	-0.6557	3.59848e-06		Pask	-0.932259	7.32784e-14
Apoe	-0.745756	0.000121068		Gm14393	-0.655635	0.00644782		Rhobtb3	-0.931905	0.00530491
Clcn2	-0.745186	0.00120106		Tmem158	-0.655262	0.000686398		Rfc2	-0.929248	6.13902e-15
Ppp1r9b	-0.744408	2.3396e-07		Zfp113	-0.65507	0.00883736		Rassf7	-0.928692	1.23933e-05
Rdh10	-0.743659	2.13861e-07		Nbr1	-0.654932	2.25706e-05		Slc29a2	-0.928182	3.37106e-06
Ccdc28b	-0.742247	2.62506e-06		Nbeal2	-0.654569	2.17537e-05		Enkd1	-0.927429	5.77014e-05
Mfsd12	-0.742058	1.49642e-13		Zfp846	-0.654128	6.67162e-05		Bbs9	-0.926843	2.06454e-06
Wdr35	-0.742014	3.02931e-05		Rassf7	-0.653844	0.002542		Shb	-0.926221	1.1346e-07
C4b	-0.742011	0.00115542		Tmc6	-0.653716	1.71073e-05		Asb4	-0.926153	0.0466028
LOC115488819	-0.741829	0.00301541		Metrn	-0.651788	0.000279448		Ypel2	-0.925854	4.61318e-05
Washc1	-0.741693	1.59618e-14		Arrb1	-0.651399	4.7484e-09		Sbsn	-0.92502	0.0441532
Slc39a3	-0.741358	5.43395e-10		Cdpf1	-0.651358	4.53681e-08		Slamf6	-0.924596	0.00271897
Zmym3	-0.741242	6.00158e-14		Dennd2a	-0.651236	2.61892e-07		Rac3	-0.924451	0.0122738
Slc9a3r1	-0.740984	1.41284e-11		Ulk2	-0.650974	0.000122444		Ift81	-0.923769	1.67765e-07
Cul7	-0.740608	1.1007e-10		Ubr7	-0.65073	1.00352e-09		Chtf18	-0.923528	2.69865e-11
Smad3	-0.73979	0.000612792		Tmem79	-0.649849	0.0189543		Erp29	-0.923381	1.76889e-23
Slc38a9	-0.739739	2.11713e-09		Zfp974	-0.648421	0.0142998		Cep97	-0.92276	0.000114991
Pradc1	-0.739703	2.538e-06		Hspb6	-0.648165	0.0100493		Nrip1	-0.922739	3.95024e-08
Dtl	-0.739623	2.81895e-18		BC028528	-0.647783	0.000395749		Tmem19	-0.922622	1.22733e-10
2610203C22Rik	-0.738289	4.94439e-06		Stard4	-0.647369	0.000117797		Rassf5	-0.922304	3.67033e-06
2700049A03Rik	-0.738133	5.02722e-10		Map3k9	-0.646697	0.000313984		Pgp	-0.921302	1.67146e-07
Trem2	-0.73762	9.66695e-11		Acadm	-0.6461	9.33823e-11		Aamdc	-0.920935	1.19137e-07
Jmjd8	-0.736757	6.15409e-10		Cdan1	-0.645506	2.86894e-06		Klhdc1	-0.920862	0.00031044
Gcnt2	-0.736662	1.69362e-08		Zfand1	-0.645253	0.00454177		Fanci	-0.919608	4.8662e-07
Shcbp1l	-0.736645	1.81966e-05		Abhd18	-0.644778	0.00316299		Dyrk3	-0.919439	6.45567e-05
Doc2g	-0.736544	0.0177738		9230102O04Rik	-0.644534	0.0216769		Rin2,BC039771	-0.919286	2.54635e-08
Atoh8	-0.736317	0.0142249		Pbxip1	-0.644175	2.71643e-05		Castor1	-0.918529	0.00461132
Nlrp1a	-0.736087	1.65434e-05		Mettl17	-0.643877	1.05649e-06		Hsd17b14	-0.91829	1.82147e-08
P2ry6	-0.735303	0.00156366		Mindy4	-0.642457	0.0287129		Ttf2	-0.917125	8.76095e-22
Prickle1	-0.735051	0.00275884		Gamt	-0.642077	0.0102973		Lpcat1	-0.916775	1.27538e-14
Nostrin	-0.734759	2.75478e-09		D2hgdh	-0.641986	2.2542e-05		Mrps35	-0.91667	1.705e-15
Batf3	-0.734668	2.25517e-05		Pdlim2	-0.641841	0.000401424		Cep68	-0.916546	5.05035e-11
Igip	-0.734262	0.000366245		Tk2	-0.641763	4.67497e-07		Tnfrsf11a	-0.916351	0.000314896
Usp49	-0.734143	0.00149995		Zfp961	-0.64146	3.18727e-05		Stxbp4	-0.915717	8.23162e-07
Snrk	-0.734	3.89166e-12		Tmem260	-0.64134	3.97936e-05		Dffb	-0.914377	1.05201e-08
Fcgrt	-0.733708	0.00151696		Ift81	-0.640936	0.000334058		Sash3	-0.914257	1.0267e-19
Ift81	-0.73316	8.58537e-05		Idh1	-0.640831	4.17887e-06		C430042M11Rik	-0.913978	4.6195e-06
Samd1	-0.732832	4.78863e-13		BC005537	-0.638822	1.24398e-07		Ptpn18	-0.913957	8.16273e-06
Oxr1	-0.732507	5.35011e-19		Rcor3	-0.638638	0.000654618		Dagla	-0.913797	9.08837e-06
Fbxo9	-0.73217	4.87657e-06		Arhgap31	-0.638492	0.000656734		Fam216a	-0.912739	1.72935e-12
Nudt6	-0.731483	0.000625973		Pex10	-0.638461	2.31696e-07		Ocel1	-0.911956	1.22752e-08
Zdhhc9	-0.731392	1.95718e-07		Stx1a	-0.638442	0.00093367		Fam120c	-0.911421	8.77265e-09
Mppe1	-0.73095	5.50665e-08		Sfxn5	-0.63836	0.0110371		Zfp759	-0.910288	5.06052e-06
Rogdi	-0.730874	9.2478e-09		Gm11423	-0.638326	0.0135212		A730063M14Rik	-0.910011	0.00355587
Fgd6	-0.73046	2.08094e-08		Xylb	-0.637903	1.38858e-07		Snhg10	-0.909587	0.0153063
Arhgap18	-0.730345	0.00621939		Klhl25	-0.63789	3.99366e-06		Adcy7	-0.9093	7.06437e-16
Dpf1	-0.730331	1.32634e-05		Arid1b	-0.63768	9.98858e-13		Hdhd3	-0.909035	0.0308274
Cxcl14	-0.730262	3.48129e-08		Snrk	-0.637324	0.000120543		Bahcc1	-0.908594	6.77932e-07
Pgp	-0.729219	3.22979e-12		Anks1	-0.637148	6.89952e-08		Prkra	-0.907913	1.74091e-09
Wfs1	-0.729005	1.35003e-05		Cul7	-0.637097	1.61307e-09		Gm46430	-0.907159	7.32572e-07
Ift140	-0.728463	6.61349e-10		Hlcs	-0.636403	3.97108e-06		Gm11423	-0.906099	0.000329035
Elovl7	-0.727951	1.80905e-08		Adgrl1	-0.636222	2.64612e-07		Sall2	-0.905659	0.00924819
2510002D24Rik	-0.725452	0.000206106		Fancm	-0.636072	6.71152e-05		Maml3	-0.905064	2.83333e-06
Zfand1	-0.724742	3.01852e-07		Eif4ebp2	-0.63551	1.79428e-08		D2hgdh	-0.904251	1.63983e-09
Haghl	-0.724634	1.15664e-10		Trem2	-0.634623	9.67797e-05		Spice1	-0.903903	1.76099e-12
Poln	-0.723929	0.0103423		Tnfrsf11a	-0.634335	0.0197308		Lrp2	-0.903476	0.0122821
Tango2	-0.723723	3.79073e-09		Foxd2os	-0.634097	0.0153207		Zfp784	-0.902837	0.03866
Insl6	-0.722912	0.000671228		Tk1	-0.633057	0.00120795		Vps9d1	-0.902597	1.18335e-07
Kctd11	-0.721723	1.61783e-05		Fmnl3	-0.632825	3.36135e-11		Doc2g	-0.902397	0.00152386
Ulk1	-0.721289	0.0162289		Shc4	-0.632811	0.00289005		Wdr45	-0.901586	7.42016e-07
Crtc3	-0.721211	2.82177e-08		Lyrm7	-0.632399	0.0477758		Rnf26	-0.89975	4.18303e-08
Oscp1	-0.721188	0.0160219		Klhl38	-0.632324	0.000450224		Samd4	-0.899678	5.35334e-06
Wdr76	-0.721131	2.23719e-08		Stc2	-0.631476	0.000442979		Acaa2	-0.898863	4.24892e-13
Lmo2	-0.720988	2.06226e-18		Zfp874a	-0.630788	0.00194378		Myo1f	-0.8987	3.17162e-12
Cic	-0.720557	3.92003e-15		Zfp40	-0.629915	0.00557079		Oxr1	-0.897683	7.76022e-22
Ciart	-0.719515	0.00203795		Gorasp1	-0.629891	5.87808e-07		Lgmn	-0.897557	2.3108e-10
Tnfaip8l1	-0.719011	0.00137855		Zfp688	-0.629658	0.000598947		Lsr	-0.89711	0.00256819
Tfap2a	-0.718984	0.00689617		Mettl8	-0.629132	1.32902e-09		Osbpl2	-0.89697	6.73222e-13
Whrn	-0.718842	3.89257e-07		Pacs2	-0.62832	5.82951e-13		Pcbp4	-0.896803	2.53793e-07
Srebf1	-0.718637	7.0892e-12		Zfp563	-0.627994	0.00162545		Plppr2	-0.896075	0.0127072
Pdpr	-0.718116	1.78727e-07		Myo1f	-0.627977	2.08662e-06		Zfp174	-0.895801	0.0034721
Zfp414	-0.71802	2.26106e-11		Gmnn	-0.627786	1.49406e-10		Arhgef10	-0.895609	4.05358e-06
Pqlc2	-0.716958	1.19987e-05		Kctd2	-0.62683	2.32889e-05		9330151L19Rik	-0.89546	0.00388409
Zbtb11os1	-0.716264	0.00760792		B3gnt3	-0.626155	0.000817984		Fuz	-0.895256	0.000187852
Ccsap	-0.715702	7.17009e-05		Crat	-0.626103	6.21947e-09		Pold4	-0.89424	1.04396e-10
Exog	-0.714778	1.07914e-10		Zfp956	-0.626083	0.0115731		Mindy4	-0.893674	0.00171844
Dffb	-0.714332	2.2112e-06		Pyroxd2	-0.625962	0.000294738		Retreg3	-0.893086	9.13824e-07
Crat	-0.714048	1.4945e-10		Mapk14	-0.625951	3.18555e-07		Rbfox2	-0.892936	6.05178e-17
Tonsl	-0.713184	1.85152e-15		Twnk	-0.624795	5.65932e-11		Gm2a	-0.892515	5.17299e-06
Zfp358	-0.713034	8.05735e-05		Sema4c	-0.622892	9.75978e-05		Alms1	-0.892205	3.00099e-10
Grcc10	-0.71284	0.0476354		Dnaaf2	-0.622674	0.00791539		Mt2	-0.892124	4.50644e-05
Tmem42	-0.712634	0.00237899		Xxylt1	-0.622526	0.00241088		Tedc1	-0.891716	1.13188e-08
Entpd7	-0.712248	5.40124e-07		Isca1	-0.622447	1.40216e-05		Fancg	-0.891188	4.50859e-08
Fndc10	-0.712049	0.00425359		Uqcc3	-0.622086	4.05199e-06		Ubr7	-0.890002	3.09687e-17
Serpinf1	-0.71186	9.77734e-06		Fli1	-0.621971	5.16233e-09		Alg2	-0.889983	1.8134e-12
Xpr1	-0.711291	1.64001e-12		Itpkb	-0.621927	5.55096e-06		Mat2b	-0.889683	8.68375e-19
Gata3	-0.710936	0.000352742		4632404H12Rik	-0.621732	0.00334551		Cep19	-0.889278	4.86166e-09
Recql4	-0.710348	7.30986e-10		Zfp715	-0.621522	1.08412e-06		Ubxn2b	-0.888827	2.45013e-09
Card9	-0.710247	6.47735e-10		Ssbp3	-0.620971	2.72995e-06		Pnpo	-0.887106	5.03942e-17
Clec7a	-0.710179	0.00681128		1700066M21Rik	-0.620707	0.0204439		Tnks1bp1	-0.886826	0.00454395
Map3k9	-0.710173	2.95023e-05		Tle6	-0.620311	0.021721		Prps2	-0.885545	8.98623e-10
Abhd1	-0.710126	0.0143203		Fchsd1	-0.620178	0.00812031		Mavs	-0.885184	4.75466e-13
Zfp579	-0.709776	2.14693e-07		Lmo2	-0.620173	2.67377e-10		Arhgap19	-0.884758	1.33054e-05
Prkar2b	-0.709538	0.000370217		Rmnd1	-0.620141	1.18895e-05		H2bc6	-0.884363	0.00299336
Zfp113	-0.708372	1.23624e-05		A930004D18Rik	-0.619674	0.00978232		Gpam	-0.882895	2.28483e-07
Rfc1	-0.708321	2.98915e-19		Clspn	-0.619624	7.87605e-06		Mettl17	-0.882438	1.22621e-11
Fan1	-0.708171	0.000544189		Tnk2	-0.618963	8.71507e-05		F8	-0.881856	0.0204055
Arhgef7	-0.707611	1.4049e-16		Madd	-0.618884	4.7264e-08		Ccl24	-0.881802	0.000123903
Dnajb14	-0.707184	5.25612e-08		Pacc1	-0.618353	3.88137e-09		Slc2a9	-0.881601	4.24325e-09
Hsd17b14	-0.706561	8.27485e-05		Zfp157	-0.618261	0.000514184		Chrnb2	-0.881531	0.0122448
B3gnt3	-0.706379	2.21968e-05		Cybc1	-0.618203	1.85536e-10		Sfxn4	-0.880567	0.00040188
Hdhd3	-0.706025	0.00275884		Tprn	-0.617568	3.73619e-05		Fads1	-0.880547	1.42563e-18
Mindy4	-0.705879	0.00416672		Cnnm4	-0.617541	0.0172928		Mrm1	-0.880317	1.83414e-06
Borcs6	-0.705718	1.00463e-05		Tmem106b	-0.617448	0.000454753		Sfxn3	-0.879906	5.01518e-08
Arhgap9	-0.705274	4.05237e-14		Frmd4b	-0.617184	0.00110314		Ints10	-0.879631	3.45365e-17
Bag2	-0.704974	4.95684e-16		Pdpr	-0.616771	6.16692e-05		Car8	-0.879239	4.50355e-09
Pianp	-0.704958	2.89374e-12		Tmem198b	-0.616055	0.00172094		Aspm	-0.878924	4.73284e-05
Jpx	-0.704355	0.000248385		Ppcs	-0.615806	0.000745382		Mzt2	-0.878815	5.53195e-10
Treml2	-0.70297	1.00213e-09		Snx21	-0.615445	2.02534e-05		Tmc6	-0.878367	3.54963e-09
Hddc3	-0.702916	0.0027694		Prnp	-0.615198	0.000296695		Dna2	-0.876885	1.87707e-12
Gab1	-0.702039	0.00348019		Tmx2	-0.614478	5.93498e-07		Dtd2	-0.875768	7.46491e-10
Oplah	-0.701049	3.98198e-07		Cic	-0.614466	1.91122e-07		Pkp2	-0.875697	1.52237e-16
Ccdc157	-0.70055	0.00300619		Msh2	-0.614341	9.65886e-09		Tom1l1	-0.875093	8.41359e-10
1700001K23Rik	-0.699557	0.0410533		Osgepl1	-0.614153	0.0105929		Nudt16	-0.873655	1.61861e-05
Mkrn2	-0.698868	3.23559e-11		Lrrc20	-0.613847	0.000916597		Pygb	-0.873248	6.70862e-19
Apoc1	-0.69847	0.00129465		Amacr	-0.613357	8.99627e-07		Carmil1	-0.873234	6.78318e-07
Zfp2	-0.698059	0.0359716		Thap3	-0.612912	0.00201564		Rap2a	-0.872859	1.1146e-07
Wdr6	-0.697947	2.47953e-10		Zfp46	-0.612893	0.00151856		Zfp60	-0.871601	1.33054e-05
Snx32	-0.69781	0.00016012		Zfp473	-0.612341	0.0374113		Lyrm7	-0.871198	0.00401058
Shb	-0.697614	0.000106194		Ttyh3	-0.611749	7.39709e-05		Prob1	-0.871167	0.0016273
Tep1	-0.697413	8.4064e-13		Map4k1	-0.610441	0.000562133		Agbl3	-0.870903	0.000426864
Coq10a	-0.697402	7.00407e-09		Rmnd5a	-0.610429	6.78912e-05		Pex26	-0.870601	9.81452e-06
Tmod1	-0.697125	0.00128137		Efr3b	-0.609646	0.0021736		9230116N13Rik	-0.869357	0.0319391
Yipf2	-0.697039	9.01812e-08		Lrrc45	-0.6092	0.00035039		Haghl	-0.868688	1.6759e-08
Slc2a9	-0.697018	3.28257e-08		Setx	-0.609117	2.57204e-06		Trmt2b	-0.868092	8.34896e-14
Ss18l1	-0.696905	2.48514e-05		Zfp219	-0.60904	0.000523241		Tcf3	-0.868049	2.26105e-06
A930006K02Rik	-0.696716	0.00551882		Stat5a	-0.608926	0.000476665		2610203C22Rik	-0.868011	1.78954e-12
Pnpo	-0.696665	3.84569e-07		Kcnk13	-0.607775	0.000215215		9230114K14Rik	-0.867761	0.0368715
Rnft2	-0.69657	0.00774577		Cebpe	-0.607552	8.34096e-05		Zfp551	-0.867676	0.0174466
Siglec1	-0.695976	7.03664e-05		Msh6	-0.606864	2.33945e-10		Dnph1	-0.867393	2.09903e-07
Gpr65	-0.695824	1.14966e-05		Ppargc1b	-0.606677	0.00895521		Fbxo5	-0.866618	1.54263e-08
Dok4	-0.693928	0.000275771		Ctnnbip1	-0.6065	0.000211496		Lrrc57	-0.866001	4.00744e-07
Poli	-0.693833	2.9284e-09		Siae	-0.605613	0.000360221		Tmem9	-0.865085	4.10647e-07
Mbnl1	-0.693742	1.19091e-12		Ank	-0.604981	4.89275e-08		Kctd2	-0.865055	3.51414e-09
Zfp184	-0.693301	0.0252003		Tbc1d32	-0.604539	0.00852969		Rcbtb2	-0.864229	5.37076e-10
Rbak	-0.69308	2.8975e-08		Acy3	-0.604466	0.000120373		Ifngr1	-0.863772	8.30363e-08
Haus4	-0.692927	5.07037e-08		Anks3	-0.604357	1.77683e-06		Them6	-0.863726	1.87306e-05
Fcsk	-0.692519	7.73e-11		Thap11	-0.604296	6.998e-05		Nfic	-0.863432	4.03909e-11
Alox5ap	-0.692176	4.36439e-06		Tep1	-0.604092	3.67955e-11		Ccnf	-0.863075	4.04982e-12
B230217C12Rik	-0.691816	0.000347151		Zdhhc8	-0.604007	8.40194e-05		Vars2	-0.862733	2.60354e-17
Cradd	-0.69175	0.00118701		Fdxr	-0.603512	1.86331e-07		Hltf	-0.862152	3.16925e-10
Uqcc3	-0.690851	1.63896e-10		Dvl2	-0.603198	1.14467e-07		Zbtb14	-0.860411	2.34145e-06
Rbfa	-0.690737	5.16456e-12		Rpusd3	-0.603014	0.0381267		Rgs14	-0.860326	1.50818e-09
Prune2	-0.690081	0.0370795		Zfp383	-0.60266	0.00362792		Arhgap26	-0.859161	0.00482838
Nuak2	-0.689477	1.74336e-07		Tbccd1	-0.602398	7.77427e-08		Crtc3	-0.85869	2.07352e-11
Wdr24	-0.688648	6.93291e-11		Msh3	-0.601073	1.04186e-05		Gnat2	-0.858544	0.00711634
Yjefn3	-0.688273	0.0142383		Gpd1l	-0.600978	5.7674e-05		Uqcc3	-0.857752	1.2556e-10
Zbtb12	-0.687862	4.53662e-11		Jup	-0.600601	0.0016019		Tmem216	-0.85739	8.62573e-09
Cep97	-0.687645	0.00104078		Scrn3	-0.600438	0.00355676		Cnst	-0.857349	3.22511e-12
Zfp385a	-0.686543	1.03222e-09		Ttc8	-0.600291	0.0148948		Esco2	-0.857198	3.20877e-05
Mfng	-0.686501	5.36353e-07		Rogdi	-0.600277	0.00267322		Dcun1d4	-0.857138	2.28985e-07
Pld4	-0.686464	8.45795e-08		Ubxn2b	-0.599489	7.62937e-05		Ldlrad4	-0.85659	0.0441532
Tex2	-0.686164	4.522e-08		Zfp759	-0.599404	0.00322399		Zdhhc8	-0.856344	1.08388e-08
Scarb2	-0.685897	4.0216e-13		Pip4k2b	-0.599237	5.38311e-10		Fblim1	-0.856082	9.08601e-18
Ccdc191	-0.685772	6.14415e-07		Tmem64	-0.598599	0.0372383		Sall3	-0.855693	5.27499e-05
Tmem238	-0.685196	0.000380606		Ralgps2	-0.598502	7.29953e-08		Mctp1	-0.855154	0.0294702
Zbtb1	-0.684801	9.76358e-09		4833420G17Rik	-0.598492	2.47952e-06		Klhl38	-0.8548	1.52746e-06
Glul	-0.684519	7.21866e-07		Efcab11	-0.59807	0.0119266		Urod	-0.852429	1.61658e-13
Crtc1	-0.684332	6.87845e-12		Kif19a	-0.597964	0.000181489		Lrr1	-0.852235	2.2764e-05
Tmx2	-0.683867	6.80562e-08		Asrgl1	-0.59796	1.63605e-07		R3hdm4	-0.852107	7.998e-14
Tmem40	-0.683127	6.91337e-07		S1pr2	-0.596831	2.43378e-06		Nostrin	-0.851928	6.64112e-14
D2hgdh	-0.682531	0.000200097		Sema6b	-0.596691	3.28446e-05		Pigb	-0.851429	3.63845e-10
Capn10	-0.681911	2.68539e-07		Mfng	-0.596209	5.45334e-05		L3mbtl3	-0.85131	8.78641e-08
Ccdc134	-0.681182	4.4261e-10		Pfkm	-0.595198	1.08953e-09		Tnni2	-0.851122	7.31013e-06
Cnbd2	-0.681057	0.00887822		Ralgps1	-0.594957	0.00210036		Apoe	-0.849558	1.96209e-13
Ahnak	-0.68032	0.0075217		Slf2	-0.593754	1.68365e-07		Dusp18	-0.848595	1.04194e-07
Pard6b	-0.680135	9.93129e-08		Rbm38	-0.592213	0.00168182		Zfp316	-0.848201	2.44121e-07
Cpt1a	-0.67992	3.54443e-05		Btbd3	-0.591337	0.00193513		Fan1	-0.847848	8.82963e-06
Xxylt1	-0.679826	2.29127e-05		Zfp60	-0.591287	0.00462937		Kif7	-0.847833	1.32286e-05
Myo7a	-0.679297	1.03521e-13		Cdca7l	-0.591082	0.000145969		Gm15326	-0.8476	0.000612522
Ccdc171	-0.678914	0.000336203		Ncoa3	-0.590993	4.37783e-11		Frmd4b	-0.847503	3.0759e-06
Adgrl1	-0.678827	5.52076e-13		Tmem8	-0.590788	1.3649e-05		Cmtm8	-0.846482	0.00911885
A930007I19Rik	-0.678406	0.0138173		Khnyn	-0.590692	0.00190309		Insl6	-0.84635	0.00164048
Nlrp1c-ps	-0.677951	0.0426233		Prkar2b	-0.59066	0.047827		Fancd2	-0.846001	8.74645e-07
Polk	-0.677734	2.3736e-10		F830045P16Rik	-0.590491	0.00376816		Paxx	-0.84586	0.000276458
Osbpl7	-0.677178	1.31431e-07		Slc10a7	-0.590426	1.11669e-08		Thap3	-0.845574	1.16876e-05
Gm30108	-0.676666	0.0236823		Zfp316	-0.589949	0.000426259		Siva1	-0.845192	4.90126e-12
Pex10	-0.67522	3.61553e-10		Grasp	-0.589666	0.00798396		Slc25a23	-0.845037	7.3292e-10
Afmid	-0.675106	0.0257081		Bin2	-0.589627	6.57518e-05		Acap3	-0.844387	9.80737e-10
Dna2	-0.674883	3.38012e-16		Rfc1	-0.588763	3.08178e-09		Cyb5rl	-0.843982	5.76487e-10
Sorbs1	-0.674869	0.000285312		Acsl3	-0.588589	2.81682e-09		Zfp369	-0.843931	1.64536e-06
B630019K06Rik	-0.674472	0.000187049		Zfp512b	-0.588567	6.18111e-06		Fam98c	-0.843894	4.24276e-06
Pip4k2a	-0.674288	4.68627e-17		Angpt2	-0.587997	0.0114664		Sap30l	-0.84351	1.68385e-10
Capn2	-0.674087	0.00492448		Fam120c	-0.586694	0.000296932		Gm14410	-0.843419	0.000709025
Rab13	-0.674042	0.000549529		Osbpl7	-0.586201	2.04472e-05		Fam217b	-0.843213	4.02999e-07
Itpk1	-0.673221	4.52233e-06		Gm15545	-0.585916	0.0461		Cbx7	-0.842517	2.01261e-05
Gchfr	-0.673217	0.00922882		Cby1	-0.585907	0.00150166		Dhdh	-0.841678	1.39001e-05
Ncor2	-0.673097	4.64815e-13		Letmd1	-0.585785	4.11902e-08		2610044O15Rik8	-0.84164	8.31234e-05
C2cd5	-0.672649	1.78229e-09		Tcf19	-0.585595	0.000372725		Magef1	-0.841526	0.000114878
Helq	-0.672347	7.88554e-08		Wdr19	-0.585258	0.00102423		Ogfod2	-0.840926	3.532e-09
1700010I14Rik	-0.672327	0.000657027		Pdk1	-0.585214	0.00275762		Zfp113	-0.840756	0.000489368
Dcaf5	-0.672316	1.80599e-12		Nfic	-0.584608	1.27438e-05		Bicral	-0.840475	6.60857e-08
Slc35e2	-0.672284	1.0718e-08		Pigh	-0.584374	0.00100768		Cadm1	-0.840097	2.63266e-26
Pask	-0.67168	3.81241e-05		Zfp647	-0.584331	0.0205123		Nt5dc2	-0.840015	3.38872e-11
Zfp346	-0.670962	1.33878e-12		Casp3	-0.583726	7.4837e-11		Fanca	-0.839603	3.94299e-12
Slx1b	-0.670766	1.69306e-05		Bbs10	-0.583473	0.0371416		Colec12	-0.839558	3.8114e-16
Wdr19	-0.670696	9.38485e-08		Celf2	-0.583118	0.000290748		Camk1d	-0.839534	1.96774e-17
Prcp	-0.670275	5.25612e-08		Srebf1	-0.583067	3.46111e-05		Serpinb12	-0.839243	0.0154777
Aldh4a1	-0.669888	1.13595e-07		Rnf103	-0.58303	0.0038502		Zfp839	-0.838244	1.37756e-09
Pip4k2b	-0.669673	6.76146e-20		Neil3	-0.582584	0.00814815		Ankrd9	-0.838174	0.00371358
Idh1	-0.668955	5.28994e-13		Soat1	-0.582472	7.88299e-06		Nphp3	-0.837763	1.21215e-05
Pfkm	-0.66865	3.83335e-14		Fuz	-0.581985	0.0206669		Cenpf	-0.837012	4.41815e-05
Itprip	-0.668067	8.92385e-08		Tbc1d16	-0.581897	3.96152e-11		Maged1	-0.834973	1.60556e-25
Evi5l	-0.667976	0.0450595		Atg4c	-0.581847	3.23239e-05		Rps6ka5	-0.834515	1.20715e-06
Casp6	-0.667824	2.58191e-05		Dcaf5	-0.581447	1.97086e-07		Syp	-0.833052	0.0375545
Lzts2	-0.667813	0.00382788		Haus4	-0.581259	0.00322565		Gm14322	-0.83296	0.0308296
Il11ra1	-0.667376	0.00346053		Zmiz1	-0.580559	2.1838e-05		Khk	-0.832887	1.78669e-10
Ccdc61	-0.66717	1.32835e-08		Patz1	-0.580226	0.000201219		Ipp	-0.832816	6.28048e-08
Rassf3	-0.666609	2.00281e-10		Slc9a3r1	-0.579325	1.61817e-07		Ift27	-0.831986	5.61843e-06
Cybc1	-0.66571	5.01121e-16		Hhex	-0.579156	0.00199004		Hspb7	-0.831857	1.67453e-10
Nqo2	-0.665442	4.31846e-10		B3gntl1	-0.578415	0.000874772		Zfp358	-0.831603	4.40831e-05
Endog	-0.665125	2.25877e-09		Mettl18	-0.577829	0.00342405		Epb41l2	-0.830956	1.32994e-19
Ttc9	-0.664926	0.000969902		Shld2	-0.577251	6.29382e-05		Cry2	-0.830702	1.49923e-06
Pygb	-0.664749	3.95373e-14		Btd	-0.577104	5.36608e-05		Bbs10	-0.830394	0.00190286
Proser3	-0.664696	5.55672e-06		Acad10	-0.576627	0.00203134		Mamld1	-0.829939	0.00251712
Plxnb2	-0.664542	7.8762e-08		Zfp456	-0.576083	0.00481004		Dok3	-0.829581	1.28848e-07
Agl	-0.664202	7.41902e-13		Zfp128	-0.57489	0.0494462		Gm36738	-0.82874	0.0023206
Gm14410	-0.663945	0.0151048		Lipa	-0.574861	4.40333e-06		4930579G24Rik	-0.82862	1.55887e-06
Pld1	-0.663111	8.61114e-05		Pygb	-0.574765	8.30155e-09		Ski	-0.828156	2.78807e-08
D6Wsu163e	-0.662809	3.4388e-10		Camk2g	-0.574762	1.80918e-07		Nme4	-0.82709	1.1726e-12
Klf2	-0.662049	0.0083559		Fut10	-0.574724	0.000157307		Amz1	-0.826465	1.96873e-20
Zfp512b	-0.661845	3.76286e-12		Shcbp1l	-0.574606	0.0479127		Nudt12	-0.826464	3.60274e-07
Mat2b	-0.661257	4.64724e-12		Plekha2	-0.57363	4.69516e-05		Coasy	-0.82641	4.81308e-16
Cfap97	-0.660763	9.50033e-09		Abcb10	-0.573418	8.01422e-06		Zfp846	-0.825596	3.29052e-07
Txnip	-0.660668	3.89696e-07		Sdccag8	-0.572957	0.000279448		Patz1	-0.824392	4.71897e-08
Asrgl1	-0.660402	1.23146e-09		Fcgr1	-0.57167	0.0033023		Hspb6	-0.824019	0.000724617
Cd300lf	-0.660378	3.06997e-05		Serpinf1	-0.571304	3.62417e-05		Brd3os	-0.823874	0.000731855
Clspn	-0.660175	3.84336e-12		Wdr45	-0.570972	0.00196371		Csnk1g2	-0.823262	1.08726e-10
Numbl	-0.659954	0.014332		Fance	-0.570901	0.00102694		Lrrc45	-0.82223	6.41719e-07
Mettl8	-0.659093	3.08313e-08		C87436	-0.570599	0.000431506		Fam57a	-0.822061	0.000334068
Tbc1d16	-0.658931	1.03462e-09		Zfp385a	-0.569726	0.000629458		Lpar6	-0.821551	0.00179215
Fancm	-0.658673	5.6316e-06		Nlrc3	-0.569498	0.00273946		Acot2	-0.820246	0.00557352
Rad51d	-0.658206	1.48764e-05		Tedc2	-0.569415	9.50319e-07		Coq10a	-0.819892	1.18415e-10
Rasal2	-0.65688	2.087e-13		Zfp862-ps	-0.56928	0.0116926		Kcnk6	-0.81972	0.000123318
Gramd4	-0.655493	1.35073e-13		Ift140	-0.569059	1.18922e-05		Gid4	-0.818797	5.81317e-11
Hhex	-0.655412	0.000410461		Mtmr4	-0.569021	4.99841e-06		Tnk2	-0.818314	9.44501e-08
Gamt	-0.654966	2.48306e-05		Zfp740	-0.568217	1.12199e-06		Tcea2	-0.817865	0.000587685
Rhebl1	-0.654714	0.0107211		Bbs12	-0.567963	0.00231759		Oscp1	-0.817667	0.00134682
Wdhd1	-0.654144	2.56584e-13		Depdc7	-0.567354	2.21473e-05		Dut	-0.816238	1.41046e-17
Fhad1	-0.654071	0.0415146		Cipc	-0.567314	6.63891e-07		Pkib	-0.816162	1.70989e-10
Snx8	-0.653955	2.04428e-15		Usp49	-0.567265	0.00193513		Hs6st1	-0.815751	5.00333e-05
Gnat2	-0.653885	0.00533565		Naip6	-0.566658	0.000120658		Casp6	-0.814679	8.55944e-07
Borcs5	-0.65375	6.30031e-06		Armc10	-0.566373	8.76932e-05		Dtx1	-0.81449	0.0116037
Il1rl1	-0.653506	2.49984e-05		Cyp4f18	-0.56606	0.00132515		Raph1	-0.814455	3.68918e-05
Anks3	-0.653167	7.29775e-10		Pianp	-0.565511	3.4085e-05		Meak7	-0.814108	2.86936e-06
Samd10	-0.652611	0.00104453		Helq	-0.56456	1.00556e-06		Twnk	-0.813244	6.65905e-18
Pitpnc1	-0.652066	0.00224202		Fbxo25	-0.563405	2.8587e-05		Mdm1	-0.81311	3.09227e-05
Limk1	-0.651742	1.3246e-05		Pqlc2	-0.562805	0.00321211		Slc26a6	-0.812819	2.33215e-08
Pcdhgc3	-0.650187	0.010513		Itpk1	-0.561103	0.00399127		1600010M07Rik	-0.812069	0.0200706
Tspoap1	-0.650121	0.0181888		Dusp19	-0.561039	0.00151842		Tnfrsf13b	-0.812022	1.23933e-05
Acy3	-0.6497	0.000973503		Rttn	-0.560812	0.000506465		Slx1b	-0.811949	4.06507e-07
Ptpn18	-0.648529	1.6683e-12		Ttll1	-0.560796	0.00373818		1700066M21Rik	-0.81119	0.00136377
Igfbp4	-0.648455	0.0001657		Pcsk4	-0.560606	0.0193063		Zik1	-0.809814	0.00686634
Tedc1	-0.648376	8.48515e-06		Napb	-0.559974	0.0439212		Serinc3	-0.807908	1.22621e-11
Ctnnbip1	-0.648147	1.90558e-09		Rdm1	-0.559705	0.025752		Pskh1	-0.807708	4.78431e-09
C87436	-0.647876	1.34081e-05		Zbtb7b	-0.559479	0.000138502		1300002E11Rik	-0.805803	0.00229947
Tle6	-0.64741	0.00807331		Snx8	-0.558684	1.31401e-10		Zfp251	-0.805768	1.68728e-10
Tcf19	-0.646991	1.20126e-06		Gm35315	-0.557388	0.0403212		Letmd1	-0.805664	2.25662e-14
Aacs	-0.645738	3.8713e-13		Pcmtd1	-0.556668	0.00873739		Vkorc1	-0.805484	2.48217e-07
Sult2b1,Gm5897	-0.645697	0.0212718		Exog	-0.555996	6.75919e-05		Ostm1	-0.805396	5.95702e-08
Bbs1	-0.645448	0.0206635		Ccdc117	-0.555416	8.66967e-05		Nsmce4a	-0.805379	1.92156e-17
Echdc3	-0.645009	0.0370672		Iffo1	-0.554698	0.0282381		Stim1	-0.804286	6.58405e-07
Mdp1	-0.644875	1.03872e-06		Myo7a	-0.554489	2.683e-10		Map3k1	-0.804254	1.15067e-10
Mettl18	-0.644795	0.000181328		Crtc3	-0.554401	2.45522e-05		Fam53b	-0.803896	5.41671e-11
Btd	-0.644745	4.10915e-05		Yipf2	-0.554322	0.000569154		Nbeal2	-0.803855	8.46266e-08
Zfp444	-0.644699	3.43376e-06		Nudt16l1	-0.554135	4.97496e-07		Tonsl	-0.803603	7.32273e-11
Madd	-0.644605	1.79421e-10		A930006K02Rik	-0.553692	0.046125		Rita1	-0.803573	2.28688e-07
A930004D18Rik	-0.644016	0.00228036		Arhgap12	-0.55282	8.23143e-05		Tmtc4	-0.802642	4.80828e-08
Bahcc1	-0.643645	2.83983e-05		Meis2	-0.552365	0.00035054		Spsb2	-0.801629	1.82387e-08
D030028A08Rik	-0.643373	9.19422e-05		Espnl	-0.552005	0.00313151		Pomt1	-0.80081	1.61997e-08
Abl1	-0.642979	3.01934e-14		Irak4	-0.551838	9.17811e-07		Als2cl	-0.799351	0.000357386
Wrb	-0.642185	0.000295973		Tnrc18	-0.55073	4.84062e-10		Chml	-0.799118	3.95557e-05
Fam120c	-0.642171	2.97516e-05		Rxrb	-0.550602	2.00182e-09		Dmwd	-0.797332	1.617e-07
Acadm	-0.641427	2.35685e-12		Stoml1	-0.550547	0.00984356		Slc2a3	-0.796962	0.0042672
Pacsin1	-0.641344	2.14484e-08		Arhgef7	-0.550197	1.55919e-10		Naa80	-0.79655	1.41442e-09
Stc2	-0.63978	4.92129e-06		Fhad1	-0.549359	0.00137132		Ptpn21	-0.796476	0.000713327
Pkp2	-0.639518	6.18007e-11		Zfp72	-0.548938	0.0370911		Ezh1	-0.796052	1.99333e-11
Lrrc45	-0.639511	6.1171e-08		Gas6	-0.548894	0.0492215		Tex2	-0.795841	1.18692e-07
B3gntl1	-0.638898	0.000928998		Slc17a9	-0.548689	0.00144044		Nmrk1	-0.795762	0.0041897
BC005537	-0.638863	3.49847e-08		Cds2	-0.548478	1.31223e-07		Ankrd13b	-0.794751	6.80929e-08
Sh3bp1	-0.637812	1.35631e-05		Miip	-0.547419	0.00120685		Hsf4	-0.794365	0.000332317
Ank	-0.637134	6.65105e-05		Pdik1l	-0.546844	0.000505079		Zfyve9	-0.79426	2.50082e-13
Zfp296	-0.636987	5.80599e-05		Rab4a	-0.546841	2.53982e-05		Nav1	-0.79372	1.81347e-06
Klhl25	-0.636813	3.31462e-06		Cdkl4	-0.546488	0.0359853		Irs2	-0.793643	0.0444647
Twf2	-0.635853	1.27984e-10		Fam126a	-0.546251	2.52229e-06		Ctc1	-0.793267	1.03401e-14
Fam219b	-0.635772	1.52755e-08		Ssh2	-0.546066	0.00187793		Ift46	-0.792727	8.09409e-14
Msh6	-0.635549	9.89287e-18		Gga2	-0.54599	4.13197e-10		Rbm38	-0.792266	1.19499e-05
E430018J23Rik	-0.635221	0.00556742		Tcf12	-0.545972	4.62857e-08		Dpy19l1	-0.791958	1.00034e-09
Cnpy4	-0.634512	1.4291e-08		Mkrn2	-0.545963	3.65634e-05		Mks1	-0.791352	9.11237e-05
Gga2	-0.633903	1.90684e-17		Rassf8	-0.545791	0.00183892		Mgst2	-0.791075	0.0414125
S1pr2	-0.633823	1.09243e-06		Lipt1	-0.545471	0.00228112		Tor4a	-0.79019	2.75774e-09
Rmnd1	-0.633109	4.59711e-06		Slc6a6	-0.545203	8.08583e-09		Rfc1	-0.790034	5.78405e-16
4833420G17Rik	-0.633065	2.08094e-08		Tarsl2	-0.543973	0.00161787		Atg16l2	-0.788614	2.3443e-09
Ing2	-0.632232	2.14477e-07		Nckipsd	-0.543499	0.00125937		Slc16a9	-0.786917	0.0371861
4933421O10Rik	-0.63157	0.0297272		Elovl6	-0.543338	1.2539e-05		Ubac1	-0.786708	3.10152e-13
Senp7	-0.631309	3.11817e-06		Phf7	-0.543245	0.00437058		Dstyk	-0.785831	1.5457e-11
Zfp688	-0.631107	0.000271635		Glrx	-0.543194	0.00209401		Abhd17a	-0.785595	1.488e-07
Gigyf1	-0.630812	6.73213e-09		Hacd4	-0.542754	0.0469264		LOC115486418	-0.785587	0.0350338
Cdc14a	-0.63024	0.00073748		Zfp87	-0.542556	0.000984284		Ahnak	-0.785279	0.0014424
Coasy	-0.630199	1.4046e-08		Cd300c2	-0.542469	0.0148902		Cdk20	-0.784554	2.93182e-06
Agbl5	-0.630126	1.18883e-06		Tubgcp5	-0.542087	1.53607e-05		Dpf1	-0.784321	0.000942898
Dab2	-0.62945	5.0478e-10		Camk2b	-0.541291	0.0239157		Mast3	-0.784107	4.04484e-08
Abcg1	-0.629405	2.9046e-15		Arhgap19	-0.541066	0.0126418		Fahd1	-0.784068	3.11296e-05
Tysnd1	-0.628768	2.33769e-05		Ubash3b	-0.540374	0.000926888		Sp4	-0.783722	0.00166242
Ccdc18	-0.628374	0.00171213		Itpr3	-0.539475	2.20795e-08		Ptges3l	-0.783578	0.00390088
Atg14	-0.628366	6.03325e-05		1700012D01Rik,Nemp1	-0.5394	0.000436727		Sh3pxd2a	-0.783538	7.73658e-10
Gtf2ird2	-0.627957	3.73334e-07		Polk	-0.53912	7.58635e-05		Iffo1	-0.781651	0.00111949
Gnb1l	-0.627502	4.50749e-06		Zfp53	-0.538974	0.000843265		Casp3	-0.781629	1.02886e-18
Fli1	-0.626921	2.35189e-14		Cep68	-0.538943	0.000190493		P2ry6	-0.781251	0.0137915
Radx	-0.626741	3.35457e-05		Tonsl	-0.538899	2.02713e-05		Pik3c3	-0.781102	5.32261e-14
Ubxn2b	-0.626542	1.63797e-07		Limk1	-0.538391	0.00214358		Sncaip	-0.780831	0.000267998
Zhx3	-0.62636	1.09738e-07		Atraid	-0.538263	0.000527722		Tada3	-0.780088	4.38842e-14
Gpd1l	-0.625677	2.61051e-08		AB124611	-0.538107	0.000252852		Rnf144b	-0.7796	1.51639e-07
Glyctk	-0.625152	0.00261165		Slc35c2	-0.538033	5.22808e-08		Cir1	-0.779472	0.000154793
Katnal2	-0.625013	0.00577584		Sgsm3	-0.537741	6.58791e-08		C2cd3	-0.778678	5.10275e-12
Orc5	-0.624912	1.64088e-07		Slc26a2	-0.537643	4.06967e-05		BC052040	-0.77825	4.65427e-07
Fam173a	-0.624668	0.000205443		Trim29	-0.537242	0.00549357		Gemin8	-0.778201	8.46307e-06
Lrrn4cl	-0.624416	0.0297518		Mon1a	-0.536781	0.00237243		Slc6a9	-0.778065	8.97069e-05
Ncoa3	-0.624399	1.27188e-11		Dtx3	-0.534351	0.000813847		Acap1	-0.776305	2.13112e-09
Tlr7	-0.624307	1.30818e-07		Tigd5	-0.534068	0.0201784		Stx2	-0.77568	1.32991e-11
Rmdn1	-0.624091	0.000552106		Zfp939	-0.533885	0.0289193		Cpt2	-0.775387	2.03184e-10
2900093K20Rik	-0.623577	0.00818455		Washc1	-0.533257	1.51735e-06		Asf1a	-0.774131	2.14884e-08
Cdca7l	-0.623466	0.00087207		Cyth1	-0.533218	0.00190636		Gramd4	-0.773489	1.55244e-18
Ptges3l	-0.623389	0.0128725		Wdr6	-0.533213	6.02618e-05		Ttc9	-0.773278	0.00422256
Ppcs	-0.622579	1.7701e-06		Ocel1	-0.533053	0.00113104		Tmem40	-0.773131	3.92218e-09
Hhat	-0.622501	0.000259846		Cbx6	-0.533012	0.0107223		Naaladl1	-0.772846	0.0434976
Lyrm7	-0.622475	0.000674562		Rad51d	-0.532796	4.09535e-05		Slc10a7	-0.771171	5.11958e-14
Sema4g	-0.621938	0.019467		Thnsl1	-0.532369	0.000524526		Rab11fip2	-0.771111	9.39409e-06
1110012L19Rik	-0.62139	0.00161177		1700017B05Rik	-0.532362	1.20801e-06		2810006K23Rik	-0.771017	4.45471e-05
Eif2ak4	-0.621389	2.10203e-09		Kif13a	-0.531988	1.75824e-06		Fbxl14	-0.770841	1.11855e-08
Dand5	-0.621277	0.00195088		6330549D23Rik	-0.531771	0.0423092		Cyren	-0.770091	1.05889e-06
Zfp157	-0.621116	1.30566e-05		Haghl	-0.531746	0.000762072		Sh3glb2	-0.770046	3.01308e-10
Kynu	-0.621084	0.026708		3300005D01Rik	-0.531299	0.00255012		Inf2	-0.769897	1.67994e-07
Hacd4	-0.620837	0.00163434		Pak1	-0.53115	8.63909e-05		Mapk1ip1	-0.76939	0.000865735
Tbcc	-0.620672	3.67896e-06		Pros1	-0.530988	0.0263291		Rnf170	-0.769373	7.93352e-05
Mks1	-0.620553	0.000143046		Tmcc3	-0.530063	0.000133422		Pnkd	-0.768445	6.41903e-09
Slc19a2	-0.620462	6.90413e-05		Rnf170	-0.530043	0.00844366		Pank1	-0.768321	6.40464e-08
Gm16675	-0.619965	0.0259081		Tbc1d31	-0.529459	8.66669e-10		LOC115488819	-0.767903	0.00876946
Zbtb34	-0.618997	7.16808e-08		D3Ertd751e	-0.529299	0.00974915		Ptms	-0.767843	1.0372e-09
Abhd17a	-0.618932	2.48886e-09		Pigb	-0.528818	0.000146828		Lmbr1l	-0.767688	0.000126897
Taco1	-0.618243	8.29294e-07		Entpd5	-0.528805	4.01363e-06		Gga2	-0.76739	4.80159e-19
Naga	-0.618132	9.46237e-09		Cacfd1	-0.528596	6.01332e-05		Aph1b	-0.767316	0.0437151
Ush1c	-0.618048	0.00557079		Gpam	-0.527621	0.00326659		Zfp12	-0.76551	4.03618e-06
Camk2a	-0.61764	0.00199795		Agbl5	-0.52715	0.00893121		Rad1	-0.764739	6.10815e-10
Cdkn1b	-0.617179	0.00200943		Slc35e2	-0.527015	0.000179443		Pdk1	-0.763996	4.20736e-05
Pms2	-0.616921	4.32339e-10		Fbxo8	-0.526973	0.00361769		Tmod1	-0.763881	0.000952983
Zdhhc8	-0.61659	1.20841e-07		Fcna	-0.52657	0.0109147		Zfp85	-0.763704	0.0099125
Ccdc85c	-0.61654	1.11463e-07		Ehd4	-0.526319	3.04034e-10		Ctns	-0.763149	1.67408e-10
Tmem141	-0.616212	4.36439e-06		Pag1	-0.525045	0.000141077		Zfp647	-0.763075	0.00158898
Map1lc3b	-0.616066	3.3533e-09		Zbtb14	-0.524732	0.005707		Snx25	-0.76307	3.54167e-12
Ttc26	-0.615959	0.00785898		Nlrp1a	-0.524332	0.00161371		Mettl8	-0.762652	1.3804e-13
Cd33	-0.615869	0.0430529		Plxnb2	-0.524232	0.000303875		Fhad1	-0.762535	6.10211e-06
Camk2g	-0.615135	5.87502e-10		4933431E20Rik	-0.523883	0.0345373		Nmral1	-0.762375	1.66858e-09
Gng7	-0.615075	0.0023173		Zfp94	-0.523777	0.00416841		Shcbp1l	-0.762166	0.00544088
Dennd2a	-0.614099	8.44596e-06		Ephx1	-0.523147	0.038196		Col23a1	-0.761075	0.000276537
Sgsm3	-0.613134	7.37391e-13		Ulk1	-0.5229	0.0277516		Dag1	-0.760916	3.42553e-09
Itpr3	-0.612991	1.99533e-08		Tpst2	-0.522612	1.47793e-06		Insr	-0.760277	6.49582e-07
Fut10	-0.612969	0.000166008		Zfp691	-0.521636	0.00489301		Tyw1	-0.759648	4.4118e-12
Zmiz1	-0.612635	3.1916e-07		Ids	-0.521499	0.0057539		0610009B22Rik	-0.758523	1.08401e-05
Sfxn4	-0.612347	0.0083559		Zfp3	-0.520712	0.00968192		Hibch	-0.757518	7.06156e-14
Naip6	-0.611943	1.77222e-06		Gnptab	-0.520373	6.28043e-07		Crtc1	-0.757223	2.62913e-07
Tmem203	-0.61191	9.37255e-05		Ccdc157	-0.518263	0.042044		Lrrc75a	-0.757169	4.92059e-11
Sec14l2	-0.611215	0.00164896		Zfp772	-0.518186	0.0161727		Tube1	-0.756665	4.33046e-05
Fahd1	-0.61121	0.000572706		Pxk	-0.517982	2.75724e-05		Rttn	-0.755967	1.16551e-06
Fmo5	-0.610621	0.00750583		Adck1	-0.517951	4.29027e-05		Pick1	-0.755003	1.95431e-05
Pigyl	-0.610544	2.38926e-05		Pde8b	-0.517421	0.0477122		Zfp608	-0.754821	8.34441e-06
Tigd5	-0.609017	0.0105167		Ubn1	-0.517373	0.000108451		Rfng	-0.754232	2.02788e-05
Sft2d2	-0.608402	1.34756e-08		Xndc1	-0.517166	0.0260283		Asrgl1	-0.75406	2.18768e-11
Wdr45	-0.608278	0.00288188		Lpin2	-0.51707	3.7308e-06		Sipa1	-0.754023	2.04326e-08
Pik3c3	-0.608218	2.28261e-09		Poll	-0.516849	5.78995e-05		Wtip	-0.753602	0.000474313
Neurl2	-0.6076	1.54243e-06		Klf11	-0.516815	0.0455838		Cd151	-0.753564	1.91016e-06
Msh2	-0.607016	3.50771e-10		Tut4	-0.515541	1.66592e-06		Nrn1	-0.753339	6.44705e-06
Mettl17	-0.606282	2.208e-07		Ggta1	-0.515427	0.0134302		Bphl	-0.753324	4.79349e-09
Rxrb	-0.605676	1.47387e-08		Echdc3	-0.514979	0.0453322		Cdc25b	-0.753222	7.8681e-09
Col15a1	-0.605614	0.000576852		Zfp322a	-0.514524	0.00186479		Cdca5	-0.752947	1.33693e-11
Ptpdc1	-0.60514	4.91535e-06		Acat2	-0.514115	0.00012209		Galc	-0.75288	6.78318e-07
Plec	-0.605053	2.44143e-07		Cpt2	-0.513592	3.61136e-05		Tex261	-0.752708	1.74151e-09
E2f1	-0.604522	4.36147e-06		Gm16062	-0.51355	0.0199134		Lmnb2	-0.752487	4.62761e-07
Depdc7	-0.604321	1.71137e-06		Alms1	-0.513444	0.000453781		Zkscan5	-0.751916	0.00145659
Akr7a5	-0.603896	1.20138e-06		Capn10	-0.513381	5.07126e-05		Cfap126	-0.751599	0.00416596
Hexdc	-0.60359	0.000198906		Zfp704	-0.512621	0.000330971		Zfp87	-0.751554	2.82726e-06
Pkn1	-0.60349	5.36442e-11		Slc9a6	-0.511637	0.000220246		Zfp94	-0.751506	2.21895e-05
Miip	-0.60346	1.09656e-07		Itprip	-0.511194	0.00348552		Hesx1	-0.750973	0.00550839
Ptpro	-0.603389	0.00324938		Aplf	-0.511182	0.000363628		Xndc1	-0.75089	0.000718371
Kdr	-0.602766	1.05332e-05		Sfxn2	-0.51092	4.29926e-07		Mpp7	-0.750849	1.03275e-07
Slc35c2	-0.602336	7.65071e-13		Fgfbp3	-0.510674	0.0143087		Adgra3	-0.750819	0.00434007
Scrn3	-0.601918	2.12785e-05		Lipt2	-0.510087	0.00883097		Card9	-0.750636	2.13277e-07
Zdhhc7	-0.601667	8.17817e-11		Ptpra	-0.509965	1.94369e-07		Gclc	-0.750491	2.46817e-16
Morn2	-0.601512	0.0212622		Tfcp2	-0.509915	0.000843265		Coq8b	-0.750418	1.41113e-05
Slamf6	-0.600922	0.0406436		Aacs	-0.509568	5.92153e-05		Slc39a3	-0.75038	2.002e-09
Msh3	-0.600702	1.49007e-07		Arhgap9	-0.509373	2.11389e-07		Casp2	-0.750223	2.39518e-07
Tmem106b	-0.600061	6.19848e-08		Zfp984	-0.508899	0.0467946		Ints6l	-0.749721	1.64487e-10
Zfp715	-0.599893	4.01883e-07		Cluap1	-0.508764	0.0108286		Nin	-0.749507	1.07863e-14
Kcnk13	-0.59983	0.000784356		Recql4	-0.50868	0.00043536		Ppm1e	-0.749464	2.85815e-10
Sdccag8	-0.598698	0.000192349		Acad11	-0.508465	1.19787e-05		Dlg4	-0.748879	7.67671e-09
Gpam	-0.597885	1.74545e-09		Proser3	-0.508459	0.00651366		Ntpcr	-0.748723	4.36833e-11
Ube2t	-0.597597	0.000854317		Brd3	-0.508439	0.000549605		Zfp111	-0.74863	2.70711e-07
Csk	-0.59752	1.71552e-12		Kdr	-0.508365	0.000321445		Dele1	-0.748278	4.33176e-14
Lman2l	-0.596995	3.19332e-10		Brca1	-0.508267	0.000139013		Stx17	-0.748161	4.21616e-07
Tubgcp5	-0.596959	8.85281e-08		Apbb1ip	-0.508201	1.49989e-08		Nck2	-0.747913	1.0403e-08
Bdh1	-0.596921	0.0131733		Slc46a1	-0.508186	0.00783018		Slc25a15	-0.747762	3.48647e-06
Sirt4	-0.596902	0.000571403		Pkp2	-0.507924	2.16358e-06		Ticrr	-0.746664	8.83503e-10
Zfp961	-0.596551	9.27783e-06		4930579G24Rik	-0.507771	0.00467956		Il17ra	-0.746387	4.40084e-07
Fuz	-0.596494	1.65058e-05		Dhcr7	-0.507621	0.00164735		Retsat	-0.746189	8.20093e-08
Atraid	-0.596437	5.42071e-05		Dnajb9	-0.50744	0.0399503		Eqtn	-0.746172	0.044345
Hebp1	-0.596393	0.0079161		Usp6nl	-0.50699	7.48794e-06		Nek6	-0.746038	9.52039e-07
Gmnn	-0.596288	5.89834e-12		Ccdc85c	-0.506486	0.0133965		Gins2	-0.745527	1.40373e-10
Adck1	-0.596202	8.44596e-06		Zfp36l2	-0.506182	0.00240962		Nr1d1	-0.74547	4.58432e-05
Dnal1	-0.595679	0.0207927		Itpripl1	-0.505863	0.00219214		Cradd	-0.74523	0.000137435
Ppp1r26	-0.595601	8.11471e-06		Taok3	-0.505721	9.70442e-08		Dhrs13	-0.744678	1.01976e-06
Zfp111	-0.595037	6.21068e-07		Gng7	-0.505612	0.0139117		Nphp1	-0.744524	2.29201e-07
Sgsm1	-0.594336	6.27247e-05		Sec24d	-0.504685	3.69974e-06		Chd6	-0.744508	2.27009e-09
Hlcs	-0.593202	0.000132697		L3mbtl3	-0.504448	0.00193966		Stard10	-0.74438	0.0021757
Zfp420	-0.593095	0.001063		Fam168a	-0.503794	3.07433e-05		Nxn	-0.743959	6.06744e-05
Amacr	-0.592584	1.09061e-05		Aldh3a2	-0.503643	0.000340754		Aurkb	-0.743936	1.17818e-05
Letmd1	-0.592571	9.06296e-12		Hpgds	-0.503622	3.24315e-05		Smarcd2	-0.743298	2.3847e-15
Bicra	-0.592338	2.35668e-06		Il17ra	-0.503485	0.00100206		Rpusd2	-0.74326	0.000142459
Zkscan5	-0.592056	0.000139306		Ap5z1	-0.503396	0.00486762		Mcm7	-0.743122	1.99364e-15
4833417C18Rik	-0.591866	0.0188985		Brca2	-0.50305	0.0007596		Proser3	-0.743016	3.53158e-05
Tbccd1	-0.591314	3.90389e-08		Havcr2	-0.500879	0.0136237		2700049A03Rik	-0.742611	2.63885e-06
Hsf4	-0.591213	0.00100632		Tnfrsf1a	-0.500253	2.93294e-08		Polr3g	-0.742214	0.00135581
Nlrc3	-0.591205	0.000441857		Ucn2	-0.499656	0.0273906		Gins1	-0.741999	3.40459e-11
Plpp7	-0.590991	0.00201888		Amer1	-0.499628	0.000764233		Cnnm4	-0.741383	0.00257356
Rasgrp4	-0.590977	0.0025476		Dcaf17	-0.499434	0.00050598		Cuta	-0.740673	2.19192e-13
H2afj	-0.590512	0.00116678		Ctsf	-0.498981	3.47832e-07		Ccdc28b	-0.740597	0.000448983
Kctd2	-0.590384	2.67422e-06		Aldh4a1	-0.498891	0.00220619		Dcaf8	-0.740198	1.12128e-12
Nthl1	-0.589062	6.58524e-07		Adarb1	-0.49862	0.00162229		Neo1	-0.739841	1.94936e-11
Glb1l	-0.588524	0.00483961		Vwf	-0.498546	0.0289193		Gm7972	-0.739422	0.000160742
Ftx	-0.588399	0.0425519		Atf7ip	-0.497342	4.04468e-07		Tarbp1	-0.739406	1.47993e-10
Kif19a	-0.588366	0.00807526		Inpp5k	-0.497239	0.000217397		Ccnd1	-0.739357	0.000588111
Frmd4b	-0.588252	5.32871e-05		Cfap97	-0.497141	0.000134307		Wdcp	-0.739144	9.02131e-08
Pros1	-0.587865	0.000125588		Stk4	-0.49667	3.36397e-07		Scd2	-0.738752	0.000683044
Ptpn21	-0.586431	0.00256693		Nrn1	-0.495928	0.00385467		Mmd	-0.738124	0.000658605
Tmem260	-0.585733	0.000112957		Cnp	-0.494332	5.46802e-05		Igsf9b	-0.737772	7.65545e-08
Zfp740	-0.585332	6.47543e-08		Prorsd1	-0.494143	0.000103485		Josd1	-0.737512	9.58162e-15
Inpp5k	-0.58529	6.56364e-05		Gas2	-0.493433	0.0208265		H1f0	-0.737034	0.0012672
Gm46430	-0.585216	0.000238868		Mgme1	-0.493277	0.00700619		Coro7	-0.737001	3.47684e-11
Amer1	-0.584612	0.000408993		Fanci	-0.492338	0.010966		Traf3ip3	-0.736881	7.05781e-10
Tgfbr2	-0.584308	1.07914e-10		Sfi1	-0.4923	0.0410388		Brca2	-0.736838	2.75783e-07
Fbxo25	-0.5838	0.000208389		Rnd2	-0.491914	0.0164905		Adck2	-0.736566	0.000239332
Slc27a3	-0.583106	0.0416499		Ccdc116	-0.49177	0.0454216		Spag4	-0.736351	0.000409171
Neu3	-0.583062	0.00628226		Trpm2	-0.491252	0.00847842		Scarb1	-0.736302	1.09694e-07
Khnyn	-0.582981	7.27262e-05		Jmjd8	-0.4911	6.5269e-06		Poli	-0.73591	5.84527e-09
Cacfd1	-0.582947	0.000359073		Gm2a	-0.490985	0.0195097		Pole	-0.735905	1.88296e-13
Zfp473	-0.582867	0.00219297		Pard6b	-0.489976	0.00278732		Rab28	-0.735521	1.05016e-11
Zfp94	-0.58266	1.03041e-05		Csf3r	-0.489734	0.00371597		Nptxr	-0.735198	9.8828e-09
Rfng	-0.582157	9.4184e-08		Rbfa	-0.489694	0.000177981		Abcb4	-0.734886	0.000107134
Brd3	-0.581974	3.63014e-08		Tmem250-ps	-0.489393	0.000761055		Slc39a10	-0.734674	5.02628e-08
Ankrd9	-0.581796	0.0433793		Slc26a6	-0.48918	0.000946924		1110032A03Rik	-0.733868	2.20489e-05
Ssbp3	-0.581753	0.000102933		Pkib	-0.489168	0.000183298		Eno3	-0.733831	1.01591e-17
Itpripl1	-0.581707	0.00034669		Ggcx	-0.488973	0.00111532		Svil	-0.733774	2.88754e-06
Zfp710	-0.581266	1.33593e-05		Gmpr	-0.48867	0.000178842		Tigd5	-0.733726	0.000900041
Poglut3	-0.581122	5.43171e-08		Pnpo	-0.488488	5.44685e-06		Gpr180	-0.733166	6.61689e-09
Rbfox2	-0.581097	1.84402e-07		Ube2cbp	-0.488292	0.00536853		Jmjd8	-0.732911	9.51541e-12
Gpr19	-0.580836	0.013502		Ttf2	-0.488001	6.31022e-07		Ttc26	-0.732319	0.00357152
Ubr7	-0.580629	1.48498e-12		Slc2a9	-0.487759	0.00136841		Tln2	-0.731785	2.05553e-11
Sirt5	-0.580604	0.000829492		Hps6	-0.487576	8.7858e-05		Usf2	-0.731191	3.4612e-08
Ptpra	-0.579933	6.87772e-10		Zfp958	-0.486878	0.00276171		Naga	-0.730927	6.66588e-15
Ilvbl	-0.57969	2.26163e-07		Rab31	-0.486639	0.00014194		Il11ra1	-0.729946	0.00307992
R3hdm4	-0.578844	6.23432e-08		Tnks	-0.485905	1.39216e-05		Wdr5b	-0.729457	0.00794841
Sh3glb2	-0.57882	7.75789e-10		Gm15417	-0.485738	0.0383791		Slc17a9	-0.727918	1.30117e-05
Relt	-0.578711	3.64507e-05		Nol4l	-0.485622	0.00154014		Tfcp2	-0.727337	9.5846e-07
Lrrk1	-0.578482	2.24741e-05		E2f1	-0.485486	1.16736e-05		Ccne2	-0.726547	2.18584e-07
Ydjc	-0.578418	2.71811e-06		Hhat	-0.485293	0.0213363		Pcyox1l	-0.726209	0.000588079
Timm29	-0.578252	3.60111e-14		Zdhhc24	-0.485193	0.00970039		Ppil1	-0.726029	3.93467e-11
Cyp4f18	-0.577829	9.61352e-06		Dhrs11	-0.485156	0.0325727		Tlr13	-0.725824	0.000188476
Ulk2	-0.577484	8.88598e-07		Zfp296	-0.485047	0.0387748		1700003F12Rik	-0.725624	0.0324124
Tmem64	-0.577228	0.00123164		Inpp5f	-0.485034	0.000705262		Arsb	-0.725571	1.19578e-10
Thnsl1	-0.57699	9.97801e-06		Zfp141	-0.484955	0.00417151		Ercc5	-0.725332	2.3942e-08
Ccdc57	-0.576953	6.30031e-05		Psap	-0.484452	0.00044092		Zfp362	-0.724878	2.45066e-07
Slc26a2	-0.576346	6.35169e-10		Gpr19	-0.484131	0.0203912		Papss1	-0.724753	7.86667e-11
Cpxm1	-0.576226	0.0415508		Zbtb45	-0.483684	0.000478189		Zfp692	-0.724099	4.26536e-05
Cdkl4	-0.576161	0.0237252		Mpg	-0.483368	5.12735e-05		Acot13	-0.723901	4.852e-11
Nt5m	-0.576028	0.00018343		Gigyf1	-0.483049	0.0021736		Pros1	-0.723661	0.00137663
Sardh	-0.57595	0.0367946		Ankrd16	-0.482578	0.00509356		Cox6a2	-0.723622	0.00692917
Ndst2	-0.575235	1.70912e-12		Oip5os1	-0.481858	4.21053e-05		Cep89	-0.722567	4.21913e-07
Nrros	-0.574996	3.46034e-10		Nipa1	-0.481662	0.0146342		Amacr	-0.722143	5.58656e-09
Ajuba	-0.574563	0.00109531		Ciart	-0.481419	0.0473705		Dph7	-0.721784	2.53932e-07
Cd200r4	-0.573793	5.25232e-06		Neil1	-0.481262	0.00258501		Uri1	-0.721348	1.51105e-12
Als2cl	-0.573464	7.38386e-06		Neurl2	-0.481153	0.00066964		Lancl1	-0.72087	6.67875e-12
Pyroxd2	-0.572093	0.000592261		Mef2d	-0.481149	4.56771e-09		Scnn1a	-0.720619	0.0462634
Mcat	-0.572086	4.10377e-11		Rgl2	-0.481134	0.00162616		Thnsl1	-0.720549	1.5125e-06
St6galnac6	-0.572082	9.57703e-06		Abcg1	-0.480862	5.22611e-07		Tmx2	-0.720249	2.846e-09
F830045P16Rik	-0.571142	0.0299621		Kiz	-0.480545	0.00849485		Mpv17l2	-0.719864	1.02209e-07
Lrp5	-0.570771	1.25292e-07		Abraxas1	-0.479708	0.0003169		Pcmtd2	-0.719794	5.4016e-05
Ap5z1	-0.570618	2.10703e-10		Zfp637	-0.47936	0.000659233		Harbi1	-0.719281	0.00413483
Pmm1	-0.570107	2.96521e-06		Gzf1	-0.478937	0.00160792		Git1	-0.719236	2.52592e-11
Mns1	-0.570085	0.000323918		Hexim2	-0.478904	0.00724912		Tle5	-0.719109	1.4294e-07
Ahdc1	-0.569821	0.000352854		Adck2	-0.478134	0.0222253		Ccdc14	-0.718822	3.59039e-06
Rcor2	-0.569698	9.86534e-07		Rnf26	-0.477961	0.00478748		Nadk2	-0.71881	3.36344e-07
Itpkb	-0.569376	0.00455172		Kat8	-0.477225	0.00729941		Usp46	-0.71827	0.000986355
Fcgr1	-0.569316	4.69351e-05		Zfp493	-0.4768	0.0321347		Dexi	-0.717857	0.000431221
Arhgap17	-0.567782	1.36558e-09		Gcc2	-0.476688	0.00146627		Tk2	-0.717387	1.19305e-08
Psap	-0.566936	3.31235e-05		Nkiras2	-0.476682	2.1353e-06		Btd	-0.717338	3.38684e-07
Usf2	-0.566753	1.8303e-06		Rnf128	-0.476659	0.00177058		Nudt7	-0.716712	4.51358e-08
Myo18a	-0.566745	5.99861e-10		Apoe	-0.476143	5.45276e-05		Gins4	-0.716181	9.74589e-11
Ccnd3	-0.566384	2.82601e-09		Asph	-0.476139	1.48897e-07		Eml3	-0.715834	6.3568e-14
Nat9	-0.565478	9.4127e-05		Dnal1	-0.475725	0.0124493		Aldh4a1	-0.715114	6.25645e-06
Magef1	-0.564536	0.018324		Tgfbr2	-0.475126	4.69959e-06		Nova1	-0.714877	0.00251026
Cfap126	-0.564275	0.0237252		Ick	-0.474759	0.00688628		Gtf2i	-0.714734	2.01287e-15
Kdm4b	-0.564199	2.58182e-06		Tmem143	-0.474518	0.000567958		Dalrd3	-0.714702	4.58241e-07
Ctsf	-0.564128	1.81278e-08		Plec	-0.47438	2.24763e-05		Gpr65	-0.714433	1.36396e-06
Plcb2	-0.563828	1.3555e-09		Mylip	-0.474205	0.00881913		Cul7	-0.714241	1.06671e-11
C030006K11Rik	-0.56338	4.15195e-05		Ush1c	-0.474155	0.0397633		Dock5	-0.713954	5.70778e-14
Pigh	-0.563166	0.000964681		Coasy	-0.473649	4.85864e-06		Tut4	-0.713451	1.22395e-11
Aplf	-0.562823	8.08262e-06		Ppp1r9b	-0.473479	0.000118762		Mettl18	-0.712635	0.00018561
4930455G09Rik	-0.562136	0.0233571		Zfp472	-0.47287	0.000107531		Arsg	-0.712284	4.47877e-05
Aamdc	-0.562026	0.000535501		Lrrc57	-0.472753	0.00802659		Zbtb12	-0.712002	1.88371e-06
Hapln4	-0.561733	9.87949e-08		Prkacb	-0.472572	0.000256498		Ggcx	-0.711696	1.13199e-06
Ino80b	-0.561587	0.000300392		Lrp8	-0.472286	0.000238769		Zfp975	-0.710799	0.0243846
Prkch	-0.560872	1.23464e-07		C77080	-0.471809	0.000190493		Ctsf	-0.710501	1.3017e-13
Dhcr7	-0.560369	1.04554e-08		Kmt2c	-0.471303	0.00037395		Macrod1	-0.710321	0.0137412
1110032A03Rik	-0.560119	0.000812052		Magef1	-0.470702	0.0385613		Cenpm	-0.70973	0.0008891
Msrb1	-0.560118	1.03338e-07		Mob3a	-0.470519	0.000124264		Fes	-0.709568	6.48948e-11
Ttf2	-0.560028	1.76919e-07		Lrrk1	-0.469589	0.00119391		Gpr19	-0.709402	0.000375405
Serpinb8	-0.559575	0.00324709		Zdhhc7	-0.46907	0.000126688		Zfp72	-0.709333	0.00437994
Pqlc1	-0.559431	3.82236e-08		E2f6	-0.468764	1.32576e-07		Acsbg3	-0.709087	0.0464192
Pink1	-0.559196	1.10116e-06		Timm29	-0.46861	5.03547e-08		Pip4p2	-0.709082	1.96606e-10
Nos1	-0.5587	0.0152451		Lman2l	-0.46859	4.05811e-05		Psd3	-0.708127	0.00271096
Reep6	-0.558691	0.00441543		Nelfcd	-0.468494	3.85771e-05		Cenpa	-0.707551	2.3258e-05
Tspan8	-0.558351	0.047716		Abl1	-0.468461	1.32863e-06		Lyrm9	-0.707501	3.02329e-06
Pcgf1	-0.557312	0.000299575		St6galnac6	-0.468351	0.000488686		Lrrc20	-0.707083	7.70813e-05
Hexim2	-0.556943	9.13466e-05		Pstpip1	-0.467749	0.00016915		E2f6	-0.706748	5.82883e-16
H1f0	-0.556311	0.000330033		Prps2	-0.467667	0.0021736		Man2b1	-0.706183	6.04609e-11
Acad11	-0.556045	2.20191e-05		Ccdc134	-0.467461	0.00617525		Zfp296	-0.706159	0.00137336
Coq8a	-0.55529	0.0014633		Orai3	-0.467343	0.00119424		Mettl9	-0.705236	2.16215e-13
2810021J22Rik	-0.555141	0.00169789		Map1lc3b	-0.467253	2.75112e-05		N4bp2l1	-0.70473	1.5766e-09
Zbed3	-0.55449	0.000105528		Phka2	-0.467229	8.62119e-05		Megf8	-0.704249	6.85393e-08
Enkd1	-0.554145	0.000191903		Fcsk	-0.467117	0.0328786		Foxo3	-0.703973	8.31848e-06
Sirt3	-0.552817	2.37397e-05		Slc39a3	-0.466962	0.000236729		Pigh	-0.703402	4.79222e-05
Snhg20	-0.552687	1.0982e-07		Zfp111	-0.466647	0.00210036		Tada1	-0.70317	1.16859e-06
Tmem81	-0.55261	0.00525921		Laptm5	-0.466624	0.000675558		Abl1	-0.703132	1.10055e-13
Gmpr	-0.551942	1.26363e-08		Eogt	-0.466467	0.00250024		Ganc	-0.702981	0.000180459
Deaf1	-0.551729	1.27704e-06		Fcho2	-0.466355	0.00706595		Flt3l	-0.702738	0.0454365
Btbd3	-0.551233	0.014445		Prkch	-0.466131	0.00199456		Mpg	-0.70243	1.67464e-09
H2-DMa	-0.550889	0.0228366		Rb1	-0.465939	0.00823595		Fmn1	-0.701689	1.05065e-07
Arhgap19	-0.550881	9.71896e-05		Twf2	-0.465849	1.94142e-07		Gm14393	-0.701609	0.00263124
Rgl2	-0.550653	2.60277e-11		Lss	-0.465687	3.84713e-07		Ercc4	-0.701407	1.43834e-07
Ankrd39	-0.550615	0.000318524		Sec14l2	-0.464622	0.00397686		Itgb7	-0.700917	0.0290586
Tm6sf1	-0.550562	1.92911e-06		Poglut3	-0.464501	0.000160581		Lrfn4	-0.699353	3.58445e-05
Camk1	-0.550232	2.60331e-08		Rad9b	-0.464105	0.00742189		Abhd4	-0.698861	0.000154142
Naip5	-0.549733	3.25745e-06		Rhot2	-0.463761	0.000543106		Gsn	-0.698698	0.007191
Pcmtd2	-0.548497	0.00268988		Zhx1	-0.463599	0.000843265		Ap5s1	-0.698394	1.82908e-06
Acap1	-0.548157	8.26037e-06		Hk1	-0.463553	0.00133754		Plpp7	-0.698355	8.95956e-05
Mgme1	-0.546483	0.000113652		Zfp414	-0.463373	0.00540309		Fbxl8	-0.698278	0.00489726
Gm7972	-0.546406	0.00190768		Rbm4b	-0.463221	0.0248057		Arhgef39	-0.697202	0.00495005
Coq8b	-0.54634	0.000231117		Zfp346	-0.463049	0.00091784		Nup210	-0.696189	6.23729e-07
Kiz	-0.546329	1.09395e-07		Hsd17b14	-0.462737	0.00570086		Spire1	-0.695046	1.36879e-15
Kif13a	-0.546298	4.47376e-06		Ada	-0.462356	0.0408592		Capn2	-0.69496	0.011581
Dync2li1	-0.545881	0.00237647		Hltf	-0.461519	0.00129377		Zfp74	-0.694702	0.000713327
Unc119	-0.545596	0.000606058		Oplah	-0.460945	0.0311052		4833420G17Rik	-0.693814	2.59617e-08
4930432K21Rik	-0.545557	0.00336679		Kynu	-0.460593	0.0385613		Pms2	-0.693334	1.12248e-07
Cbx6	-0.54545	6.85813e-06		Tmem241	-0.460592	0.0157437		Uba52	-0.692441	0.002522
Stard4	-0.545104	7.38386e-06		Gm7972	-0.460357	0.0248715		Myl6b	-0.691573	0.000589208
Gemin8	-0.545015	0.005827		Btrc	-0.459069	4.2398e-05		Cluap1	-0.691511	0.00032517
Zfp874a	-0.544518	0.0247869		2510002D24Rik	-0.459006	0.0338261		Dclre1a	-0.691441	4.80374e-06
Rint1	-0.544217	1.31165e-06		Lbhd1	-0.458759	0.0462358		Zscan18	-0.69131	0.0120082
Sufu	-0.544009	2.96968e-11		Apbb2	-0.458152	0.000374205		Eif4e3	-0.690877	0.0099051
Abca8b	-0.543733	0.00925969		Abca2	-0.457885	0.0085272		Ppp1r3b	-0.690779	0.00200461
Clip2	-0.543714	5.48305e-08		Plcb2	-0.457841	2.90354e-05		Tbl2	-0.690623	4.20616e-08
Nphp4	-0.543374	0.00138192		Brip1	-0.457779	9.86198e-05		Bub1b	-0.689908	3.45201e-07
Agbl3	-0.543279	0.0290393		Tmem94	-0.457742	0.00421001		Pex11g	-0.689521	0.0089483
Creg1	-0.543058	1.35451e-10		Pink1	-0.457694	0.000180912		Sdccag8	-0.689338	8.46638e-06
Tmf1	-0.543041	3.3018e-10		Zfp595	-0.457327	0.0155526		Ctdsp1	-0.689328	2.33716e-12
Pold4	-0.542952	0.00014025		Klhl18	-0.457252	0.000300008		Med22	-0.689259	1.42942e-07
Dhodh	-0.542537	1.97274e-06		Maf1	-0.457105	8.09613e-05		Irak1bp1	-0.689181	0.000557077
Mlec	-0.5425	6.94509e-12		Pdcl	-0.456135	0.00164735		Tmem159	-0.689131	0.000513189
Rfc2	-0.542349	2.35562e-06		Ccdc57	-0.455604	0.0157669		Pdxk	-0.688629	8.50959e-12
Gm16062	-0.542151	0.000199309		Ppt1	-0.45528	0.00012497		Ankrd26	-0.688571	1.42653e-07
Limk2	-0.541834	3.13658e-09		Whrn	-0.455136	0.0130686		Cfap97	-0.688177	5.06263e-08
Slf2	-0.541633	5.53149e-09		Pacsin1	-0.454826	0.00982537		H2afj	-0.686217	0.0143963
Cdk2ap2	-0.541562	0.00121064		Klf13	-0.454641	0.018787		Efcab11	-0.685925	0.00261057
Cnpy3	-0.541517	2.64237e-07		Taco1	-0.454305	0.000432572		Ptpdc1	-0.685804	2.47095e-06
Csnk1g2	-0.541412	1.00178e-05		Ndst2	-0.454143	0.000125579		Fbf1	-0.685585	5.3575e-06
Phka2	-0.541373	1.28239e-06		Coro7	-0.453585	7.74536e-05		Mlec	-0.685577	5.68823e-15
Ypel5	-0.541018	6.82533e-05		Cnpy4	-0.453	0.000357709		Mettl26	-0.684939	7.37598e-07
Maf1	-0.541	4.72532e-06		Cep57l1	-0.452936	0.0260367		Slc35c2	-0.684454	1.72641e-12
Apbb1ip	-0.540987	9.60875e-12		Acap1	-0.452672	0.0007596		Pstk	-0.684419	1.18822e-06
Rmnd5a	-0.540828	3.82236e-08		Ss18l1	-0.452424	0.0138699		Trim37	-0.684329	2.55079e-10
Zbtb7b	-0.540575	4.59315e-06		Gtpbp8	-0.452138	0.0111998		Tmem143	-0.684323	3.62244e-07
Mpg	-0.540516	1.19368e-05		1810026B05Rik	-0.451736	0.0103757		Dip2b	-0.684281	5.30791e-13
Nudt16	-0.539988	0.000245894		Myo18a	-0.450791	1.3649e-05		Ptov1	-0.684268	8.82473e-07
Tm7sf2	-0.539264	0.000154653		Lrp5	-0.450775	0.000236279		Gm35315	-0.684194	0.00754931
Stim1	-0.53905	1.57338e-05		Tgfbr1	-0.450712	0.0166044		Phf21a	-0.684121	5.18794e-05
Vwf	-0.539021	0.000587421		Dmwd	-0.450609	0.00422572		Etv4	-0.683732	4.78262e-05
L3mbtl3	-0.538837	0.000281705		Rcbtb2	-0.450374	0.00208231		Kifap3	-0.683696	4.99495e-08
Itgb5	-0.538215	1.19588e-05		Usp30	-0.450056	0.000592084		Rpa1	-0.683478	6.83412e-17
Abca2	-0.537918	1.59314e-05		Camk2a	-0.449848	0.0186196		Cenph	-0.683058	7.68134e-07
Gas2	-0.537746	0.00661374		Lpxn	-0.44892	0.00116871		Mpzl1	-0.683026	3.30035e-12
Pkdcc	-0.537745	0.00267128		Zfp810	-0.448723	0.0326731		Mypop	-0.68198	0.0457081
Rnpepl1	-0.537713	4.0125e-07		Khk	-0.448645	0.000898012		Ano8	-0.681745	0.00168498
Hps6	-0.537639	5.3214e-05		Msrb1	-0.448476	9.33503e-05		Zfp772	-0.681739	0.00100033
Ncapd2	-0.537468	2.37246e-05		Nin	-0.448236	6.66852e-06		Mcm8	-0.681203	0.000134232
Tmem223	-0.537354	9.6169e-05		Slc5a3	-0.446892	0.0271489		Bola1	-0.681138	0.00305587
Pdik1l	-0.537224	0.000622418		Dnajc9	-0.446463	0.000685116		Zfp414	-0.68104	2.02788e-05
Ift122	-0.53701	7.48192e-05		Tmem126b	-0.446312	0.00117367		Haus8	-0.679996	1.8134e-12
Scarb1	-0.536783	2.30882e-05		Pde7a	-0.446259	0.000432407		Mri1	-0.679869	2.39245e-06
Nol4l	-0.536666	3.86664e-06		Crtc1	-0.446028	0.00385672		H2-DMb1	-0.679802	0.000176312
Cipc	-0.536347	5.73587e-10		Dnal4	-0.445763	0.000452121		Dnajc4	-0.679553	0.0012427
Dnal4	-0.5363	6.744e-06		Hmg20a	-0.444696	0.000123456		Bin2	-0.679405	2.09021e-06
Fam78b	-0.536196	0.00378165		Dync2li1	-0.444081	0.0334801		Lmnb1	-0.679299	8.84637e-08
Cln6	-0.535074	1.87039e-05		Adi1	-0.443857	5.46402e-05		Ids	-0.678664	0.000204706
Alyref2	-0.53477	0.0135429		Auh	-0.443183	0.00203134		B4galnt1	-0.678406	1.74465e-10
Setx	-0.534748	2.61702e-08		Tatdn3	-0.442791	0.039243		Klhl15	-0.67766	0.0002465
Fam216a	-0.534515	6.43848e-07		Trmt2b	-0.4426	0.000198164		AI467606	-0.677656	1.51157e-09
Laptm5	-0.534251	9.07518e-06		Plpp7	-0.442496	0.0170201		Mms22l	-0.677235	3.95101e-07
Cd151	-0.533916	0.00807526		Gemin8	-0.442108	0.0143307		Abhd14a	-0.677096	1.13959e-08
Tfcp2	-0.533871	0.000621548		Naga	-0.442105	4.04891e-06		Ptprv	-0.67589	0.000931504
Rp9	-0.533871	8.24755e-06		Tmem40	-0.441951	0.00102319		Polr3k	-0.675823	5.65362e-08
Cdt1	-0.533823	2.03541e-07		Pars2	-0.441613	0.00222088		Akap7	-0.675613	0.0046146
Gnptab	-0.533623	2.27413e-07		Eif2ak4	-0.441063	7.20047e-05		Ago1	-0.675176	3.081e-06
Tcea2	-0.533411	9.7154e-05		Camk1	-0.440946	0.000318735		Ankrd10	-0.675136	1.50784e-10
Dhrs7	-0.533214	0.00145124		Mrpl41	-0.440662	0.000147745		Tmem205	-0.675063	4.40814e-09
Mapk14	-0.533135	1.08836e-06		Chchd5	-0.440654	0.00293827		Ccdc171	-0.674732	0.00221528
Crnde	-0.533128	5.14293e-05		Elf1	-0.439983	0.000186193		2610318N02Rik	-0.674727	0.000193737
Tbc1d31	-0.532822	2.51658e-09		4931406P16Rik	-0.439528	0.00139893		Rasal3	-0.674669	4.89416e-11
Abhd12	-0.532778	1.78229e-09		Gcfc2	-0.439411	0.000214626		Cpq	-0.674666	0.0306298
Orai3	-0.532674	9.08112e-08		Fry	-0.439364	0.0171188		Mccc2	-0.674615	8.73451e-10
Ubn1	-0.532638	2.27164e-08		Hadh	-0.43926	0.000154738		Sft2d3	-0.673907	0.0082891
Csf3r	-0.532563	0.00143038		Mettl26	-0.439244	0.00223969		2610306M01Rik	-0.673512	0.00968339
Numa1	-0.532348	1.42194e-13		Sdc3	-0.439148	0.00323209		Kctd7	-0.67293	0.00270399
Fzd7	-0.532178	0.0082631		Tmf1	-0.439115	2.79623e-06		Rfk	-0.672891	1.15004e-08
Zfr2	-0.531835	0.0229498		Msi1	-0.43804	0.0363209		Emc8	-0.672779	1.21941e-08
Stat5a	-0.531137	5.46059e-06		Mfap1a	-0.437939	0.00139893		Marc2	-0.672191	2.59569e-12
Ogg1	-0.530672	7.79824e-07		Cdc6	-0.437646	8.82316e-05		Gls2	-0.672084	0.0128432
Zfp46	-0.530623	0.000163262		Acox1	-0.437612	1.64963e-05		Selenom	-0.672006	0.000594176
2210408F21Rik	-0.530196	0.0148392		Rfx7	-0.437345	6.71152e-05		Prnp	-0.671449	4.39763e-05
Cep89	-0.530186	2.76745e-06		Heatr5a	-0.437168	1.80204e-05		Rad54l	-0.671148	1.63858e-05
Gm2a	-0.529941	0.00618255		Tedc1	-0.437049	0.00790827		Ophn1	-0.671065	4.9939e-05
Prorsd1	-0.529723	0.000170145		Vps4a	-0.436495	3.85087e-07		Hdhd5	-0.670972	2.89313e-08
Rreb1	-0.529505	1.62959e-06		Cln6	-0.436349	0.00548086		Serac1	-0.670935	6.90995e-07
Soat1	-0.529298	2.52843e-06		Tmem19	-0.436229	0.0035115		Bckdha	-0.670029	4.0383e-13
Hexim1	-0.529086	0.000446554		Tm6sf1	-0.436166	0.000204457		Map3k9	-0.669819	0.000129906
Cep72	-0.528835	0.0034866		Gtf2ird1	-0.435063	0.00127177		Rnaseh2a	-0.669557	7.20509e-14
Lpcat1	-0.528667	1.82434e-06		Ptcd2	-0.433338	2.89631e-07		Agl	-0.669459	1.8027e-09
Steap3	-0.528242	5.63607e-09		Ncapd2	-0.433011	0.00992589		Kctd11	-0.668885	0.00128707
Cds2	-0.528164	1.92223e-10		Thumpd2	-0.432716	0.0208094		Phf2	-0.66813	2.89056e-07
Dscc1	-0.528018	6.34958e-05		Cdkn2aip	-0.432658	0.00651064		Cars2	-0.668047	8.73205e-08
Nelfcd	-0.527385	0.000147874		Rundc3b	-0.432388	0.0151302		Bcs1l	-0.667931	5.50033e-09
Fbf1	-0.526992	1.12066e-06		Fcrl1	-0.431997	3.33064e-05		Nipsnap1	-0.667685	9.59321e-08
Flywch1	-0.52673	3.48111e-06		Bbs2	-0.431806	5.7758e-05		Zbtb45	-0.667638	7.08686e-07
Slc50a1	-0.526543	9.26483e-05		Slc25a36	-0.431505	0.00686279		Nek7	-0.66743	5.09106e-09
Prrg2	-0.526521	0.00535472		Zswim3	-0.430418	0.00175805		Ube2cbp	-0.666506	9.2066e-05
Glrx	-0.526326	0.00581217		Zfp873	-0.430356	0.0466046		Hdac4	-0.666451	1.79667e-06
Gm5113	-0.525956	0.00173226		Acap2	-0.429985	0.000130637		Rara	-0.666202	1.23728e-05
Gm15417	-0.525623	0.00895		Rnpepl1	-0.429863	0.000597718		Ssh1	-0.666162	4.26593e-06
Reps2	-0.525512	0.0256611		Kif20b	-0.429507	0.00620171		1110012L19Rik	-0.666066	2.62075e-05
Pigb	-0.525381	6.94233e-05		Dscc1	-0.429298	0.00060593		Acad8	-0.665803	4.29022e-09
Hcn3	-0.52506	0.00763823		Ttk	-0.428778	0.00016915		Slc6a6	-0.665624	6.994e-13
Tcf12	-0.525011	1.94951e-09		Pask	-0.428589	0.0007596		Zfp946	-0.664239	2.87477e-06
Cdc6	-0.524947	1.25837e-07		Calcoco1	-0.428552	0.00230309		Stat5a	-0.664013	8.89155e-05
Auh	-0.524924	7.4888e-07		Utp14b	-0.428493	0.00128187		Gchfr	-0.663882	0.0406929
Adssl1	-0.524886	5.21987e-05		Usf2	-0.428369	0.00203134		Pomk	-0.663651	1.0894e-05
Csad	-0.524644	2.48436e-07		Scrn2	-0.428292	0.0100546		Phtf1	-0.663435	1.75183e-08
Dtx3	-0.524502	2.64542e-06		Ankrd28	-0.428267	3.4404e-05		Ivns1abp	-0.662929	2.49312e-12
Usp6nl	-0.524166	8.05123e-08		Fbh1	-0.428165	8.14571e-06		Tbc1d31	-0.662721	8.40863e-15
Ssh2	-0.524131	0.00703461		Pik3c3	-0.427186	6.77792e-05		Il6st	-0.661496	2.53394e-11
Slc25a23	-0.523961	1.40751e-08		Mpv17	-0.427057	0.000469819		Crybg2	-0.661237	0.0200586
Zswim3	-0.523784	0.000116163		Fgd2	-0.426217	0.0469264		Mef2b,Gm45929	-0.660497	0.0492748
Ggcx	-0.523004	0.000168271		Oxld1	-0.426099	0.0265206		Pigg	-0.659876	0.0030624
Rab11fip3	-0.522504	7.07872e-08		Kif1bp	-0.425716	0.00020202		Ankrd28	-0.659824	3.82768e-11
Zfp606	-0.522398	0.000676959		Ivns1abp	-0.425507	1.47862e-05		Cnpy4	-0.659714	9.38401e-08
Flrt2	-0.522194	1.56338e-05		Gtf2ird2	-0.425394	0.0205484		Zfp961	-0.659524	1.20927e-05
Cpt2	-0.52205	1.5926e-05		Tbl1xr1	-0.425204	0.00190027		Spg20	-0.659219	6.15735e-13
Phf1	-0.522032	0.000717758		Fam3c	-0.425139	0.0107939		Selenop	-0.658186	0.00578813
Megf8	-0.521951	2.75182e-05		Pgp	-0.424786	0.0249693		Thra	-0.657969	0.00039863
Trip6	-0.521945	0.0137046		AW554918	-0.424233	0.0180084		Midn	-0.657882	0.000158145
Elac1	-0.521371	0.000182201		Ppp1r13l	-0.423962	0.0248715		Irak4	-0.657265	3.03139e-09
Pkd1	-0.521083	0.000166789		Galnt6	-0.423962	9.59365e-06		Phf21b	-0.657177	0.00781357
1700030K09Rik	-0.521041	3.14696e-06		Dennd1b	-0.423573	0.000136977		Cmc2	-0.657153	1.60747e-07
Tnfrsf26	-0.519856	0.00584928		Wdcp	-0.423032	0.00310101		Decr2	-0.656819	7.86286e-07
Ethe1	-0.519638	7.93226e-05		Zc4h2	-0.422911	0.0146523		Mgme1	-0.656632	0.000156356
Slc46a1	-0.519628	0.00010741		Wdr24	-0.422685	4.32435e-05		Myom1	-0.656551	0.0436767
Efcab11	-0.519423	0.00798747		Nr2c2	-0.422619	0.00107603		Dcaf17	-0.656022	2.33642e-06
Slc6a6	-0.51921	1.35106e-08		Csk	-0.422224	9.34881e-07		Tmem273	-0.65576	1.07871e-11
Hs6st1	-0.518573	0.000726644		Hars2	-0.422193	0.000681599		Cep57l1	-0.655705	0.000625845
Nin	-0.518449	1.21695e-10		Pip4p2	-0.421976	0.000260464		Shc1	-0.655549	5.07739e-11
Haus8	-0.518375	7.93001e-08		Tmem81	-0.421547	0.0284825		Zfp764	-0.655516	0.000240174
Mon1a	-0.517792	0.00141419		Tm2d2	-0.421229	0.000302266		Inpp5e	-0.655504	4.26593e-06
Tnfrsf1a	-0.517619	1.70519e-06		Kdm4b	-0.421211	0.00425417		Ranbp6	-0.655389	0.000998744
Zfp846	-0.517288	0.00240096		Slc25a16	-0.421116	0.0143735		2810403D21Rik	-0.655263	0.0286214
Vsig10	-0.517174	0.00042277		Ssh3	-0.420393	0.00887459		Kat6b	-0.655052	2.80291e-07
Plekha2	-0.516928	5.4703e-06		Zfp788	-0.419373	0.0392872		Zfp563	-0.654895	0.000732323
Cd300c2	-0.516904	0.00290429		Dop1b	-0.419116	0.00504608		Alkbh4	-0.654711	8.25606e-05
Rab4a	-0.516813	0.000928476		Casp6	-0.419105	0.0161597		Fuca1	-0.654612	1.89419e-10
C77080	-0.51632	1.2645e-05		Arhgef18	-0.418971	0.000385069		Knop1	-0.654323	3.84823e-13
Rcor3	-0.516186	0.000611619		Csad	-0.418965	0.0132087		Poglut3	-0.654279	5.65999e-08
Bsn	-0.516078	5.44281e-05		Rbbp9	-0.418686	0.0102263		Zdhhc7	-0.653593	3.45642e-08
Fgd2	-0.516045	5.35407e-06		Slc50a1	-0.418511	0.00404766		Rab4a	-0.652787	3.24073e-07
Nr1d2	-0.515654	0.0389073		Colec12	-0.418298	0.000100059		Pard6b	-0.652555	3.66844e-05
Mob3a	-0.515382	4.90295e-05		Tle1	-0.417996	0.0123755		Ankrd55	-0.652288	0.0138282
Alms1	-0.515318	0.000481111		Fahd1	-0.417456	0.0362726		Rnf168	-0.65167	0.000163141
Pdk1	-0.51515	0.000521735		Cyb5rl	-0.417267	0.00289216		Tmem131l	-0.651265	1.75354e-06
Dars2	-0.514989	0.000246443		Inpp5a	-0.41652	0.00100758		Efcab7	-0.651189	7.32642e-05
Lipt1	-0.514583	0.00234028		Stim1	-0.416325	0.016157		Gapt	-0.650914	1.90555e-07
Rcbtb2	-0.513788	8.5019e-05		Ipp	-0.416244	0.00833102		Pars2	-0.650516	3.52643e-06
Tmem241	-0.513268	0.00231981		Bach1	-0.415867	0.000882497		Zfp661	-0.650053	1.82517e-06
Ccar2	-0.513252	1.29043e-09		Arhgap17	-0.415401	0.000318249		Katnb1	-0.649937	2.74986e-06
Tnrc6c	-0.512113	3.6679e-10		Apba1	-0.415232	0.0478968		Fbxo3	-0.649614	3.91873e-10
Lss	-0.511766	5.88732e-12		Trpm1	-0.415191	0.0116815		Gm16001	-0.649514	0.00573687
Dmwd	-0.511712	0.00910733		Ormdl1	-0.415013	0.0392746		Ahrr	-0.649476	0.00310732
Tmem19	-0.511652	0.000239987		Mri1	-0.41501	0.00651366		Prkaca	-0.648792	2.01478e-13
Pkn3	-0.511131	0.000717345		Fam173a	-0.414983	0.0292582		Armc10	-0.648364	3.84565e-06
Xrcc3	-0.511115	0.0194527		9330182L06Rik	-0.414531	0.0206227		Cacna1a	-0.646961	1.7528e-07
Dnaaf2	-0.510969	0.02723		Ilvbl	-0.414474	0.00162143		Etfdh	-0.646559	4.18397e-07
Mrpl41	-0.510557	1.00982e-05		Fam219b	-0.413352	0.0023576		Ccdc116	-0.646354	0.00526683
Dmpk	-0.510283	0.0135429		Evi5	-0.413287	0.0364481		Ppm1d	-0.646207	7.56195e-08
Terf2ip	-0.509745	4.01942e-07		Zfp629	-0.413202	0.00312249		Zfp740	-0.645848	1.58654e-08
Fam168a	-0.508519	1.35069e-09		Dbt	-0.413103	0.000182664		Rnf130	-0.645249	5.30755e-05
Sept9	-0.508392	2.64356e-07		Csnk1g2	-0.412228	0.0022065		Ccdc159	-0.645044	0.00214992
Paxx	-0.508139	0.0134702		Tdp2	-0.412063	0.00404521		Cdk5rap3	-0.645017	4.26019e-10
Lpin2	-0.507989	9.36166e-08		Limk2	-0.411972	0.000669734		Gm10069	-0.644903	0.0127973
2010315B03Rik	-0.507908	0.00680843		BC052040	-0.411819	0.0110571		Pfkfb2	-0.644819	2.15076e-05
Rttn	-0.507727	4.08377e-07		Pole2	-0.411797	0.0112939		Kif18a	-0.644452	0.00195859
Ssh3	-0.507618	1.81071e-07		Pick1	-0.411155	0.0279181		Rbak	-0.643856	2.02713e-07
Fcrl1	-0.507118	9.59694e-06		Dstyk	-0.410732	0.000593429		1810014B01Rik	-0.643749	0.00568947
Dcaf8	-0.507063	1.67012e-09		Camsap2	-0.410563	0.000373798		Dnal4	-0.643328	2.12793e-07
Fbxl8	-0.506842	0.00862318		Oard1	-0.41013	0.0015669		Hyls1	-0.643325	0.00365401
F13a1	-0.506823	0.0013696		H2-DMb1	-0.409754	0.0323634		Nthl1	-0.643229	1.79843e-05
Uck1	-0.505939	1.36933e-05		1110032A03Rik	-0.409514	0.0225499		Mogs	-0.642908	4.94247e-07
Osgepl1	-0.505627	0.00495457		Fam76b	-0.409048	0.0258501		B230217O12Rik	-0.642611	0.0443435
Amhr2	-0.504917	0.00180288		Tnrc6c	-0.408986	0.000119599		Rftn2	-0.642108	0.00216535
Irak4	-0.504702	1.9309e-07		Ccdc84	-0.408774	0.0364556		Vash1	-0.641997	0.0154021
Ciz1	-0.504653	5.56026e-11		Rab29	-0.408727	0.00423177		Phlpp2	-0.641554	0.000391034
Abcb10	-0.504477	0.000373908		Dock5	-0.408095	2.74663e-05		Atmin	-0.641093	3.82113e-10
Vegfb	-0.50432	3.48635e-06		Ncor2	-0.408013	0.000745279		Tmx4	-0.640804	0.00136099
Lrguk	-0.504315	0.0126877		Clcc1	-0.407971	0.00442233		Cacfd1	-0.640725	6.99655e-07
Git1	-0.503989	1.30118e-07		Hmox2	-0.407878	0.000249521		Tmem260	-0.64053	2.64258e-05
Gzf1	-0.503746	0.000266005		Tsen34	-0.407804	0.012378		Fam234a	-0.640401	3.3723e-05
Mri1	-0.503629	9.98155e-07		Aldoc	-0.407623	0.00856199		Osbpl7	-0.640245	2.12759e-06
Slc26a6	-0.503182	0.00152313		Ccne1	-0.407381	0.02956		Rad9b	-0.64023	0.000123713
Cpeb2	-0.503131	0.00134213		Plin3	-0.406573	0.000468877		Gcdh	-0.639721	5.88901e-09
Mospd1	-0.502799	0.000386073		R3hdm4	-0.405826	0.000580797		Cnpy3	-0.639528	2.50618e-09
Bola1	-0.502674	0.0091805		C2cd3	-0.405759	0.000536628		Gm12258	-0.639257	0.028391
Tmem94	-0.502442	5.38501e-05		Dclre1a	-0.405663	0.0109447		Acad11	-0.639064	2.44541e-08
Brca1	-0.502259	1.14821e-06		Cox20	-0.405162	0.00742137		Tgfbrap1	-0.639013	3.0566e-08
Bbs4	-0.502171	0.0234601		Pbx2	-0.40503	0.000213984		BC017158	-0.63861	1.25095e-05
Ephx1	-0.501921	0.0437633		Rfng	-0.404615	0.0327962		Tpk1	-0.638559	0.000410165
Adam15	-0.501517	6.95803e-09		Creg1	-0.40444	8.94798e-05		Hexdc	-0.638421	0.0011188
Nt5dc2	-0.50148	1.70958e-06		Zfyve19	-0.404414	9.50657e-05		Slc5a3	-0.638275	0.000803881
Calcoco1	-0.501447	6.07279e-06		Steap3	-0.404274	0.00820293		Rfxank	-0.63802	0.000377312
Lpxn	-0.501297	2.15032e-08		Cyb5d2	-0.404106	0.032331		Wbp1	-0.637925	0.0016547
Lrrc73	-0.500794	0.0228621		Akr1b8	-0.403918	0.031285		Slc35b2	-0.637675	3.70885e-11
Vars2	-0.500642	0.000184372		Sirt4	-0.4039	0.0424051		Gcat	-0.637383	0.00024285
Abraxas1	-0.499694	0.000469394		Zyg11b	-0.403583	8.63909e-05		Polh	-0.636175	8.8966e-12
Svil	-0.499684	0.000131326		Abhd12	-0.403222	4.64985e-06		Cyb5d2	-0.636057	0.000400558
Pomt1	-0.499535	1.49253e-05		Acap3	-0.403077	0.0054746		Sh3bp1	-0.635723	0.000460862
4930579G24Rik	-0.499054	0.0112545		Exoc3	-0.403029	0.000389163		Endod1	-0.634519	0.0155835
Tarsl2	-0.498907	0.019332		Slc30a5	-0.402986	2.02988e-06		Zbtb44	-0.634368	5.06048e-05
Dhrs11	-0.498872	0.00181447		Scarb1	-0.402782	0.00650247		Rabl2	-0.63428	3.00522e-05
Trpm2	-0.498284	0.011739		Fads1	-0.402682	0.000126847		Nek4	-0.633763	7.22335e-07
Fanci	-0.498193	0.00249839		Ankrd10	-0.402634	0.000229332		Tmem59	-0.633439	8.44327e-12
6330549D23Rik	-0.497805	0.0483189		Klf9	-0.401998	0.0314358		Ccdc191	-0.633384	2.6972e-06
Fam98c	-0.497801	0.00149146		Klhl15	-0.401914	0.041457		Coa6	-0.633147	0.000178952
Zfp810	-0.497716	0.0201733		Rsbn1l	-0.401898	0.00495211		Zc3h3	-0.632448	7.60042e-05
E2f6	-0.497682	5.93619e-11		Fam111a	-0.401804	0.00254637		Gtf3a	-0.632236	3.11932e-11
C2cd3	-0.497622	1.43283e-06		Terf2ip	-0.40164	0.00292152		Acads	-0.631861	6.66548e-09
Slc25a38	-0.497534	0.00104982		Rap2b	-0.401496	0.0346805		Itpripl1	-0.631561	6.90502e-05
Fads1	-0.497414	7.75973e-09		Dtd2	-0.400898	0.00632842		Arhgef11	-0.631189	1.78919e-10
Lrfn3	-0.497289	0.00688465		Ecsit	-0.399636	0.00370968		Snx9	-0.6307	3.71154e-09
Elmod2	-0.496809	0.00142144		Atp6v0a2	-0.399278	0.000265493		Zmiz1	-0.630558	2.09754e-06
Cep68	-0.496227	0.00154469		Fanca	-0.399172	0.00171927		Tle6	-0.629925	0.0147557
Harbi1	-0.4955	0.00763774		Nab2	-0.399067	0.0110491		Ext2	-0.629649	3.18081e-11
Dclre1a	-0.4951	6.48912e-06		Lpcat1	-0.398994	0.00140115		Numa1	-0.628743	1.14399e-13
Mettl26	-0.495077	1.30861e-05		Bscl2	-0.398864	0.00210036		Nlrc3	-0.627681	0.000594786
Rab31	-0.494827	0.000772972		Sh3glb2	-0.398452	0.0018873		Xrcc6	-0.627545	1.92159e-12
Stoml1	-0.494556	0.00177644		Nrip1	-0.397888	0.0274949		Tpgs2	-0.627272	0.000318629
Lsm14b	-0.49318	3.98522e-07		Tube1	-0.39756	0.0425359		Ppcdc	-0.625976	1.70389e-09
Rpap1	-0.492758	3.17095e-07		Uvrag	-0.397289	0.0201238		Rdh10	-0.625511	3.94413e-05
Zdhhc24	-0.492207	5.38634e-05		Zfp623	-0.39717	0.000457136		Gas2	-0.625332	0.00208551
Ccdc117	-0.49207	0.00022037		Cdk5rap3	-0.396821	0.000191397		Ogdhl	-0.625259	5.68421e-05
Gse1	-0.492031	0.000770113		Saraf	-0.396814	5.66951e-05		Rubcn	-0.624933	8.43302e-09
Taok3	-0.491911	3.63743e-09		Dcaf8	-0.396136	0.000260468		Sirt4	-0.624861	0.000949148
Galnt6	-0.491869	1.26898e-09		Bicra	-0.396109	0.0311779		Msl3	-0.624798	1.15395e-10
Trpm1	-0.491798	0.00354641		Emilin2	-0.396058	1.38192e-05		C87436	-0.62471	7.39879e-05
Acsl3	-0.491722	1.53573e-10		Deaf1	-0.396048	0.00277301		Fam83h	-0.624458	0.00547974
Bbs2	-0.491659	1.05082e-06		Erp29	-0.396044	4.34871e-05		Nudt1	-0.624116	1.43911e-08
Nab2	-0.491301	0.00166439		Itgb5	-0.395774	0.0229098		Uevld	-0.623745	0.00361528
AI413582	-0.4912	8.15261e-05		Sord	-0.395754	0.000169721		Rnf103	-0.62303	0.00142672
Tcf3	-0.490882	3.7453e-08		Gns	-0.395675	1.19226e-05		Cdc14a	-0.62295	0.000745421
Klhl18	-0.490873	0.000530881		Cpeb2	-0.395612	0.0282349		Neurl2	-0.622619	5.67114e-06
[truncated: 5,078 more rows]

## Sheet: KEGG_Neg_Atg7only_3hLPSvsUntrea
KEGG term	Genes	P-value	Adjusted P-value
Inositol phosphate metabolism	MTMR3, PTEN, PIK3CD, MTMR4, PIK3CG, INPP5A, INPP5F, IMPA2, INPP5D, INPP5E, INPP5J, PIP4K2A, INPP5K, PIP4K2B, PIP4K2C, PLCG1, PIP5K1C, ITPK1, ITPKB, FIG4, ALDH6A1, ITPKA, PIK3C3, PLCB2, PI4K2A	2.60898e-06	0.00062549
Peroxisome	ABCD4, ABCD2, PEX11B, CROT, PEX26, SCP2, PMVK, NUDT19, MPV17, MLYCD, DECR2, ABCD1, XDH, NUDT12, IDH1, ECH1, PEX2, PEX10, ACSL3, NUDT7, AMACR, ACOX1, PXMP4, ACOX3, PEX11G, CRAT, PAOX	4.21206e-06	0.00062549
Phosphatidylinositol signaling system	DGKG, MTMR3, PTEN, PIK3CD, ITPR3, PIK3R2, MTMR4, PIP4P2, INPP5A, INPP5F, IMPA2, INPP5D, INPP5E, INPP5J, PIP4K2A, INPP5K, PIP4K2B, PIP4K2C, PLCG1, PIP5K1C, IP6K1, ITPK1, DGKZ, ITPKB, ITPKA, PIK3C3, PLCB2, PI4K2A, CDS2	1.17201e-05	0.00116029
Herpes simplex virus 1 infection	ZFP128, ZFP688, ZFP324, ZFP566, ZFP763, ZFP961, GM14326, ZFP647, PIK3CD, ZFP78, CASP9, A430033K04RIK, ZFP30, ZFP874A, CASP3, ZFP563, ZFP39, ZFP810, ZFP456, ZFP658, ZFP939, ZFP94, IRAK4, ZFP607B, TNFRSF1A, ZFP780B, ZFP46, ZFP85, ZFP40, ZFP87, TRAF5, ZFP251, ZFP772, ZFP788, ZFP667, ZFP623, RNASEL, ZFP786, ZFP984, ZFP825, ZFP946, ZFP108, ZFP944, ZFP866, ZFP61, PIK3R2, ZFP60, ZFP947, ZFP12, H2-DMB1, …	5.49791e-05	0.0040822
Lysosome	SCARB2, IDUA, LIPA, GNS, SGSH, AP4M1, GGA2, GNPTAB, GM2A, HYAL1, SMPD1, PSAP, ATP6V0A2, SLC17A5, IDS, ARSG, CTSF, CTSD, ARSA, ABCA2, DNASE2A, FUCA1, AP1B1, LAPTM5, CTNS, NAGA, SUMF1, PLA2G15, PPT1, MAN2B1, ATP6V0D2, LGMN	8.65871e-05	0.00514327
Fanconi anemia pathway	FANCI, FANCM, SLX1B, FANCA, RPA1, BRCA1, BRCA2, FANCE, BRIP1, UBE2T, POLI, PMS2, HES1, POLK, POLH, FAN1, TELO2	0.000149021	0.0069072
Valine, leucine and isoleucine degradation	BCKDHA, ACAD8, MCCC2, ACAA2, ECHS1, HMGCS1, AACS, ACAT2, ALDH3A2, ALDH6A1, AUH, DBT, ACADM, HADH, ACADS, HIBCH, BCAT2, ALDH9A1	0.000162796	0.0069072
Mismatch repair	MSH6, POLD4, RFC1, MSH2, RFC2, EXO1, MSH3, RPA1, PMS2, MLH3	0.000195231	0.00724796
Parathyroid hormone synthesis, secretion and action	LRP5, ITPR3, ARRB1, PLD1, ADCY7, GNAI2, RXRB, SLC9A3R1, RXRA, CREB3L1, CREB3L2, GNA12, PRKACA, PRKACB, MEF2D, ARHGEF11, MEF2C, VDR, FOS, RUNX2, NR4A2, ADCY9, MAFB, MMP15, RAF1, PLCB2	0.00102056	0.0336785
Propanoate metabolism	BCKDHA, ALDH6A1, ECHS1, ACSS2, DBT, ECHDC1, ACADM, MLYCD, ACACA, ACAT2, HIBCH	0.00120854	0.0358938
Non-small cell lung cancer	RB1, STAT5A, STAT5B, PIK3CD, PIK3R2, FOXO3, STK4, GADD45G, CASP9, RXRB, RXRA, CCND1, RASSF5, E2F1, E2F2, POLK, PLCG1, RAF1	0.00146536	0.0395648
Autophagy	MTMR3, PIK3R4, PTEN, PIK3CD, IRS2, PIK3R2, MTMR4, IGF1R, SUPT20, DEPTOR, PRKACA, PRKACB, SNAP29, CTSD, UVRAG, RUBCN, ATG9B, EIF2AK3, EIF2AK4, ATG14, RRAGD, DDIT4, ATG4C, ULK2, ULK1, PIK3C3, RAF1, RAB7B, ATG2B	0.00225104	0.0551722
ABC transporters	ABCD4, ABCC3, ABCA2, ABCD2, ABCC2, ABCA6, ABCA3, ABCA9, ABCB8, ABCC10, ABCB10, ABCD1, ABCG1, ABCG2	0.00241494	0.0551722
Fatty acid degradation	GCDH, CPT1A, ACAA2, ECHS1, ACSL3, ACAT2, ALDH3A2, CPT2, ACOX1, ACADM, ACOX3, HADH, ACADS, ALDH9A1	0.00365733	0.0775876
AMPK signaling pathway	PFKFB2, PFKFB4, PRKAG2, PIK3CD, IRS2, PIK3R2, FOXO3, ADIPOR2, FOXO1, ACACA, IGF1R, EEF2K, CCND1, CREB3L1, CREB3L2, SCD2, MLYCD, SCD1, SREBF1, CPT1A, INSR, STRADB, PPP2R5C, G6PC3, RAB14, ULK1, PFKM	0.00558001	0.106292
Biosynthesis of unsaturated fatty acids	SCP2, ACOX1, SCD2, ACOT2, ELOVL6, SCD1, ELOVL7, ACOX3, FADS1, HACD4	0.00572616	0.106292
Glioma	RB1, SHC4, CAMK2B, SHC1, CAMK2A, PTEN, PIK3CD, PIK3R2, IGF1R, GADD45G, CCND1, E2F1, E2F2, POLK, PLCG1, CAMK1, RAF1, CAMK2G	0.00653893	0.114239
Chronic myeloid leukemia	RB1, SHC4, STAT5A, STAT5B, CDKN1B, SMAD3, SHC1, PIK3CD, PIK3R2, TGFBR1, TGFBR2, GADD45G, CCND1, E2F1, ABL1, E2F2, POLK, RAF1	0.00755239	0.124614
Notch signaling pathway	MAML2, PSEN2, DTX1, DTX3, RFNG, LFNG, NCOR2, APH1C, APH1B, MFNG, DVL2, CIR1, HES1	0.00818565	0.127955
Gastric cancer	RB1, SHC4, CDKN1B, SHC1, LRP5, PIK3CD, PIK3R2, RXRB, FRAT1, FRAT2, RXRA, CCND1, FGF9, TERT, DVL2, E2F1, E2F2, POLK, SMAD3, FZD2, WNT5B, JUP, FZD4, HGF, TGFBR1, GADD45G, TGFBR2, CCNE1, CDK2, RAF1	0.0100311	0.148961
Base excision repair	POLD4, MBD4, NEIL3, NEIL2, MPG, NTHL1, POLE2, POLL, NEIL1, UNG	0.011331	0.160253
Cushing syndrome	RB1, CAMK2B, SCARB1, CDKN1B, CAMK2A, CACNA1D, ITPR3, AHR, ADCY7, GNAI2, CCND1, CREB3L1, CREB3L2, DVL2, E2F1, E2F2, PDE8B, PRKACA, PRKACB, CAMK2G, FZD2, CDKN2C, WNT5B, FZD4, ADCY9, NCEH1, CCNE1, CDK2, ORAI1, PLCB2, KCNK2	0.0128739	0.173797
mTOR signaling pathway	PRR5, NPRL2, PTEN, LRP5, PIK3CD, PIK3R2, WDR24, IGF1R, FLCN, DEPTOR, RPS6KA1, DVL2, SLC38A9, FNIP2, FZD2, WNT5B, FZD4, INSR, STRADB, TNFRSF1A, CASTOR2, RRAGD, DDIT4, ULK2, ULK1, LAMTOR1, RAF1, DEPDC5, LPIN1, TELO2	0.014394	0.179451
Cell cycle	RB1, CDKN1B, BUB1B, TTK, SMC3, CDC14A, ORC5, CCND3, CCND1, CHEK2, ABL1, E2F1, E2F2, SMAD3, CDKN2C, ANAPC7, CDC7, CDC6, CDC25B, GADD45G, RBL2, TFDP2, CCNE1, CDK2, ANAPC4	0.0145011	0.179451
Axon guidance	CAMK2B, NRP1, CAMK2A, PIK3CD, CXCR4, PIK3R2, GNAI2, EFNB1, PARD6B, PAK1, ABL1, PLXNC1, PLCG1, CAMK2G, EPHB4, PDK1, PLXNA3, SEMA6B, WNT5B, UNC5B, SEMA4B, LIMK2, SEMA4C, LIMK1, NFATC2, SEMA4G, SSH2, SSH3, SSH1, EFNA1, FES, PLXNB3, PLXNB2, RAF1	0.0152104	0.1807
FoxO signaling pathway	CDKN1B, FBXO25, PTEN, PRKAG2, PIK3CD, IRS2, PIK3R2, FOXO4, FOXO3, STK4, FOXO1, IGF1R, CCND1, S1PR1, SMAD3, INSR, FBXO32, MAPK14, TGFBR1, KLF2, GADD45G, TGFBR2, RBL2, G6PC3, CDK2, RAF1	0.0189021	0.21592
Pantothenate and CoA biosynthesis	PANK2, PANK1, PPCS, PPCDC, COASY, BCAT2	0.0220498	0.242548
Breast cancer	RB1, SHC4, SHC1, PTEN, LRP5, PIK3CD, PIK3R2, BRCA1, BRCA2, IGF1R, FRAT1, FRAT2, CCND1, FGF9, HEY1, DVL2, E2F1, E2F2, HES1, POLK, NCOA1, FZD2, WNT5B, FZD4, NCOA3, FOS, GADD45G, RAF1	0.0232435	0.246547
Fatty acid elongation	ECHS1, ACAA2, PPT1, ACOT2, ELOVL6, ELOVL7, HADH, HACD4	0.0276868	0.282832
Steroid biosynthesis	SQLE, NSDHL, SOAT1, DHCR7, LSS, LIPA	0.028772	0.282832
Pancreatic cancer	RB1, SMAD3, PIK3CD, PIK3R2, BRCA2, PLD1, TGFBR1, TGFBR2, GADD45G, CASP9, CCND1, E2F1, E2F2, POLK, RAF1, ARHGEF6	0.0295212	0.282832
Fructose and mannose metabolism	PFKFB2, PFKFB4, PMM1, SORD, ALDOC, PFKM, AKR1B8, KHK, HK1	0.0311946	0.289525
Cholinergic synapse	CHRNB2, CAMK2B, CAMK2A, CACNA1B, PIK3CD, CACNA1D, ITPR3, PIK3R2, FOS, ADCY7, PIK3CG, GNAI2, ADCY9, CREB3L1, GNG7, CREB3L2, GNG8, GNB5, PRKACA, PRKACB, PLCB2, CAMK2G	0.0327115	0.293401
Circadian rhythm	PER1, PER3, BHLHE40, CRY2, BHLHE41, PRKAG2, NR1D1, BTRC	0.033588	0.293401
Pathways in cancer	RB1, CDKN1B, CSF3R, PTEN, PIK3CD, GLI1, BRCA2, IGF1R, CASP9, FRAT1, CCND3, FRAT2, HEY1, FGF9, CCND1, RASSF5, SUFU, CASP3, POLK, PRKACA, PRKACB, NCOA1, ARHGEF11, WNT5B, PLEKHG5, NCOA3, HGF, NCOA4, FOS, TGFBR1, TGFBR2, MSH6, ADCY9, MSH2, MSH3, CCNE1, TRAF5, RARA, FLT3L, ITGA6, IL6ST, RAF1, PLCB2, CAMK2B, CEBPA, EPAS1, CAMK2A, LRP5, CXCR4, IL6RA, PIK3R2, STK4, ADCY7, FOXO1, GNAI2, RASGRP3, RXRB, RXR…	0.0361723	0.294539
p53 signaling pathway	STEAP3, SIVA1, PTEN, PPM1D, THBS1, GADD45G, CASP9, PIDD1, CCND3, CCND1, CCNE1, CHEK2, CASP3, SESN1, CDK2	0.0371392	0.294539
Aldosterone synthesis and secretion	CAMK2B, SCARB1, DAGLA, NPR1, CAMK2A, ATP1A3, CACNA1D, ITPR3, ADCY7, NR4A2, ADCY9, CREB3L1, CREB3L2, ORAI1, CAMK1, PRKACA, DAGLB, PRKACB, PLCB2, CAMK2G	0.0377247	0.294539
Longevity regulating pathway	EHMT2, INSR, EHMT1, PRKAG2, PIK3CD, IRS2, PIK3R2, FOXO3, ADIPOR2, ADCY7, FOXO1, IGF1R, ADCY9, CREB3L1, SESN1, CREB3L2, EIF4EBP2, ULK1, PRKACA, PRKACB	0.0377247	0.294539
Progesterone-mediated oocyte maturation	ANAPC7, PIK3CD, PIK3R2, MAPK14, ADCY7, IGF1R, CDC25B, GNAI2, CPEB1, ADCY9, RPS6KA1, CDK2, ANAPC4, PRKACA, RAF1, CPEB3, PRKACB, CPEB2	0.039531	0.294539
Sphingolipid metabolism	ACER2, SMPD2, ARSA, CERS4, SGPL1, CERS5, CERK, SMPD1, KDSR, GBA2, SGPP1	0.0406602	0.294539
Tryptophan metabolism	ALDH3A2, GCDH, TPH2, ECHS1, HAAO, KYNU, KYAT1, HADH, KMO, ACAT2, ALDH9A1	0.0406602	0.294539
Amino sugar and nucleotide sugar metabolism	CMAS, GALT, GNPDA1, NAGK, PMM1, PGM2, CYB5RL, NANS, CMAH, HK1, GNE	0.0465061	0.302174
Cholesterol metabolism	CYP27A1, SCARB1, MYLIP, NCEH1, SOAT1, LRP1, OSBPL5, LRP2, APOE, LDLRAP1, LIPA	0.0465061	0.302174
Hepatitis B	RB1, PIK3CD, PIK3R2, CASP9, CREB3L1, CASP3, CREB3L2, E2F1, E2F2, STAT6, MAP2K6, STAT5A, STAT5B, SMAD3, EGR3, MAP3K1, NFATC2, NFATC1, IRAK4, FOS, MAPK14, TGFBR1, TGFBR2, MAVS, CCNE1, CDK2, TAB1, RAF1, TLR4	0.0474838	0.302174
Small cell lung cancer	RB1, CDKN1B, PTEN, PIK3CD, PIK3R2, GADD45G, CASP9, RXRB, RXRA, CCND1, CCNE1, CASP3, TRAF5, CDK2, E2F1, E2F2, ITGA6, POLK	0.0477852	0.302174
Galactose metabolism	GALT, B4GALT1, G6PC3, PGM2, PFKM, AKR1B8, GANC, HK1	0.0478188	0.302174
beta-Alanine metabolism	ALDH3A2, ALDH6A1, ECHS1, CARNS1, ACADM, MLYCD, HIBCH, ALDH9A1	0.0478188	0.302174
NF-kappa B signaling pathway	TNFSF14, IL1R1, TNFRSF11A, IRAK4, TNFSF13B, TNFRSF1A, PIDD1, TRAF5, BTK, RIPK1, PLCG1, TAB1, CARD14, MAP3K14, TLR4, CARD11	0.246304	0.652875

## Sheet: KEGG_Neg_Atg7only_6hLPSvsUntrea
KEGG term	Genes	P-value	Adjusted P-value
DNA replication	PRIM2, FEN1, RNASEH2A, PCNA, MCM7, PRIM1, POLD3, POLD4, POLD1, POLD2, POLE, RFC5, RFC4, LIG1, RFC1, RFC2, RPA1, RPA2, POLA1, RPA3, POLE2, POLE3, MCM4, MCM5, MCM6, DNA2, MCM2	2.3807e-14	7.07067e-12
Base excision repair	FEN1, PCNA, MPG, OGG1, HMGB1, UNG, POLD3, POLD4, NTHL1, POLD1, POLD2, POLL, POLE, MBD4, LIG1, PARP1, PARP2, XRCC1, SMUG1, NEIL3, NEIL2, POLE2, APEX1, POLE3, NEIL1	4.17028e-12	4.28383e-10
Mismatch repair	RFC5, PCNA, RFC4, LIG1, RFC1, RFC2, RPA1, RPA2, MLH3, POLD3, MSH6, POLD4, MSH2, EXO1, MSH3, RPA3, POLD1, POLD2, PMS2	4.3271e-12	4.28383e-10
Fanconi anemia pathway	FAAP24, BRCA1, BRCA2, BRIP1, EME2, REV3L, POLI, PMS2, HES1, POLH, FAAP100, FANCI, RMI2, CENPX, FANCM, SLX1B, FANCA, RPA1, RPA2, FANCE, PALB2, FANCG, RAD51C, RAD51, FANCD2, ERCC4, UBE2T, RPA3, FAN1, TELO2, CENPS	7.96995e-12	5.91769e-10
Nucleotide excision repair	RFC5, PCNA, RFC4, LIG1, RFC1, RFC2, XPA, RPA1, RPA2, XPC, GTF2H2, GTF2H4, DDB2, POLD3, POLD4, ERCC4, POLD1, RPA3, POLE2, POLD2, POLE3, ERCC5, POLE	1.13218e-07	6.72518e-06
Cell cycle	RB1, CDKN1B, PCNA, MCM7, PRKDC, BUB1B, TTK, SMC3, CDC14A, ANAPC11, ORC5, CCNB2, CCND3, CDC23, CDC45, CCND1, CHEK2, CHEK1, ABL1, E2F1, E2F2, SKP2, SMAD3, CDKN2C, ANAPC7, CDC7, CDC6, CDC25B, CCNA2, RBL2, WEE1, TFDP1, CCNE2, TFDP2, ESPL1, CCNE1, CDK2, ANAPC4, MCM4, MCM5, MCM6, MAD1L1, ANAPC1, MCM2, MAD2L1	4.51194e-07	2.23341e-05
Homologous recombination	BARD1, ABRAXAS1, XRCC2, XRCC3, RPA1, RPA2, BRCA1, BRCA2, PALB2, POLD3, POLD4, BRIP1, RAD50, RAD51D, RAD51C, RAD51, POLD1, RPA3, POLD2, RAD54L, TOPBP1	1.04203e-06	4.42119e-05
Peroxisome	PECR, ABCD2, ABCD3, PEX11B, MPV17L2, CROT, PEX26, SCP2, NUDT19, MPV17, MLYCD, DECR2, ABCD1, XDH, NUDT12, ECH1, IDH2, PEX2, PEX10, ACSL3, PEX1, GNPAT, NUDT7, AMACR, PXMP2, PXMP4, ACOX3, PEX11G, CRAT, PAOX	5.989e-05	0.00222342
Pyrimidine metabolism	ENTPD1, DUT, RRM1, CANT1, RRM2, ENTPD5, ENTPD6, CAD, NME4, NT5C2, DHODH, DCTD, NT5C, UCK2, UCK1, NME7, TK2, UPRT, TK1, DCTPP1	0.00159694	0.0526991
Lysine degradation	SUV39H2, GCDH, SETD2, PHYKPL, KMT5C, SUV39H1, EHMT2, KMT2C, EHMT1, PLOD1, CAMKMT, ACAT1, ALDH3A2, ALDH2, NSD2, HADH, COLGALT1, EZH1, ALDH9A1, EZH2	0.00202012	0.0545968
Glycosylphosphatidylinositol (GPI)-anchor biosynthesis	PIGS, PIGC, PIGB, PIGT, PGAP1, PIGO, PIGQ, PIGYL, PIGG, PIGX, PIGH	0.0020221	0.0545968
Other types of O-glycan biosynthesis	POMT2, LFNG, ST6GAL1, B4GALT1, MFNG, POMT1, EOGT, B3GLCT, RFNG, COLGALT1	0.00240052	0.05842
Valine, leucine and isoleucine degradation	BCKDHA, ACAD8, MCCC2, ACAA2, HSD17B10, ACAT1, HADHB, ALDH3A2, MCEE, ALDH6A1, AUH, ALDH2, IVD, ACADM, HADH, ACADS, HIBCH, BCAT2, ALDH9A1	0.00255711	0.05842
Notch signaling pathway	JAG2, NUMBL, PSEN2, DTX1, DTX3, RFNG, LFNG, NCOR2, KAT2A, APH1C, APH1B, MFNG, DVL2, DVL3, CIR1, HES1, MAML3	0.00323709	0.0686726
Lysosome	SCARB2, IDUA, HEXB, LIPA, SGSH, AP4M1, GGA2, GNPTAB, NAGLU, GM2A, HYAL1, SMPD1, PSAP, SLC17A5, IDS, CTSH, ARSG, CTSF, CTSE, CTSD, ARSB, ARSA, ABCA2, DNASE2A, FUCA1, AP1B1, LAPTM5, CTNS, NAGA, PLA2G15, GALC, MAN2B1, ATP6V0D2, LGMN	0.00462634	0.0861369
Glyoxylate and dicarboxylate metabolism	GCSH, GRHPR, MCEE, MDH1, SHMT1, GLYCTK, AMT, PGP, ACO1, HOGA1, GLUL, ACAT1	0.00464037	0.0861369
Selenocompound metabolism	TXNRD3, TXNRD2, MARS, MTR, KYAT1, SEPHS2, PAPSS1, PSTK	0.00505563	0.0883249
Other glycan degradation	MAN2B2, FUCA1, HEXB, FUCA2, MAN2B1, GBA2, HEXDC, ENGASE	0.00770533	0.127138
Autophagy	MTMR3, STX17, PIK3R4, IRS2, PIK3R2, HMGB1, MTMR4, IGF1R, MAPK9, DEPTOR, ATG101, PRKACA, PRKACB, ATG7, CTSD, HRAS, MAPK3, RUBCN, GABARAPL1, ATG9B, EIF2AK3, WIPI1, EIF2AK4, ATG14, ATG16L2, RRAGD, ATG2A, ULK2, ULK1, PIK3C3, KRAS, RAF1, RAB7B, ATG2B	0.00999973	0.156312
Mitophagy	BNIP3L, GABARAPL1, ATG9B, TFEB, EIF2AK3, FOXO3, MAPK9, RHOT2, PINK1, SP1, FUNDC1, NBR1, E2F1, ULK1, KRAS, USP30, RAB7B, TBC1D17, HRAS	0.0106576	0.157281
Sulfur metabolism	MPST, TST, ETHE1, SUOX, PAPSS1	0.0115613	0.157281
Progesterone-mediated oocyte maturation	PDE3B, PIK3R2, ADCY7, IGF1R, GNAI2, ANAPC11, CCNB2, MAPK9, CDC23, PRKACA, PRKACB, MAPK3, ANAPC7, KIF22, CDC25B, CCNA2, CPEB1, ADCY9, CDK2, ANAPC4, KRAS, RAF1, ANAPC1, MAD1L1, MAD2L1	0.0116504	0.157281
Axon guidance	CAMK2B, NRP1, CAMK2A, CXCR4, PIK3R2, MYL12B, GNAI2, EFNB1, PPP3CA, PARD6B, PAK1, ABL1, NCK2, RAC3, PLXNC1, PLCG1, SRGAP3, HRAS, NEO1, CAMK2G, EPHB4, PDK1, PLXNA3, MAPK3, SEMA6B, WNT5B, UNC5B, RYK, SEMA4B, LIMK1, NFATC2, SEMA4G, SSH3, PTK2, SSH1, EFNA1, EFNA2, SMO, CDK5, FES, PLXNB3, PLXNB2, KRAS, RAF1	0.0133721	0.172674
ABC transporters	ABCC3, ABCA2, ABCD2, ABCD3, ABCC2, ABCC8, ABCA6, ABCB4, ABCA3, ABCA9, ABCB8, ABCC10, ABCB10, ABCD1, ABCG2	0.015714	0.19044
Non-homologous end-joining	FEN1, XRCC6, RAD50, XRCC5, PRKDC, POLL	0.0168243	0.19044
Biosynthesis of unsaturated fatty acids	HACD1, SCP2, SCD2, ACOT2, ELOVL6, SCD1, ELOVL7, ACOX3, HACD3, FADS1, HACD4	0.0176732	0.19044
Cushing syndrome	RB1, CAMK2B, SCARB1, CDKN1B, CAMK2A, CACNA1D, ITPR3, ASH2L, CACNA1F, ADCY7, GNAI2, CCND1, RBBP5, CREB3L1, GNA11, CREB3L2, DVL2, E2F1, DVL3, E2F2, PRKACA, PRKACB, CAMK2G, MAPK3, FZD2, CDKN2C, WNT5B, FZD4, FZD7, AXIN2, FH1, ADCY9, NCEH1, CCNE2, CCNE1, SP1, CDK2, WDR5B, KCNK2	0.0179675	0.19044
Parathyroid hormone synthesis, secretion and action	LRP5, ITPR3, ARRB1, PLD1, ADCY7, LRP6, GNAI2, RXRB, SLC9A3R1, RXRA, CREB3L1, GNA11, CREB3L2, GNA12, PRKACA, PRKACB, MEF2D, MAPK3, ARHGEF11, MEF2C, VDR, RUNX2, NR4A2, ADCY9, MAFB, SP1, MMP15, RAF1	0.0180101	0.19044
Phosphatidylinositol signaling system	DGKG, MTMR3, ITPR3, PIK3R2, MTMR4, PIP4P2, INPP5A, INPP5F, IMPA2, INPP5D, INPP5E, INPP5J, PIP4K2A, INPP5K, PLCG1, PIP5K1C, SACM1L, ITPK1, DGKZ, ITPKB, INPP4B, DGKQ, ITPKA, PIK3C3, DGKI, CDS2	0.0185951	0.19044
Apoptosis	DIABLO, TRADD, HTRA2, ITPR3, PIK3R2, LMNB2, LMNB1, CASP9, PIDD1, MAPK9, TUBA1B, AIFM1, CASP6, CASP3, LMNA, CAPN2, CASP2, CTSH, CAPN1, CTSF, CTSD, HRAS, MAP3K5, MAPK3, DFFB, DFFA, ENDOG, PARP1, PARP2, EIF2AK3, DAB2IP, BIRC5, KRAS, RAF1, MAP3K14	0.02018	0.199782
Glycosaminoglycan degradation	NAGLU, IDUA, HYAL1, HEXB, HYAL2, IDS, ARSB, SGSH	0.0218255	0.205811
Fatty acid degradation	GCDH, CPT1A, ACAA2, ACSL3, ADH5, ACAT1, HADHB, ALDH3A2, CPT2, ALDH2, ACADM, ACOX3, HADH, ACADS, ALDH9A1	0.0228679	0.205811
N-Glycan biosynthesis	DPAGT1, ST6GAL1, B4GALT1, ALG6, TUSC3, ALG5, ALG2, MOGS, DOLK, MAN2A2, MAN2A1, MGAT4B, MAN1C1, MGAT1, ALG10B	0.0228679	0.205811
Inositol phosphate metabolism	MTMR3, SACM1L, ITPK1, MTMR4, ITPKB, FIG4, INPP4B, ALDH6A1, INPP5A, INPP5F, IMPA2, INPP5D, ITPKA, INPP5E, INPP5J, PIP4K2A, INPP5K, PIK3C3, PLCG1, PIP5K1C	0.0258954	0.226204
Circadian rhythm	PER3, BHLHE40, CRY2, BHLHE41, PRKAG1, PRKAG2, NR1D1, CSNK1E, BTRC, NPAS2	0.0288087	0.243091
Oocyte meiosis	CAMK2B, CAMK2A, ITPR3, SMC3, ADCY7, IGF1R, ANAPC11, CCNB2, PPP3CA, CDC23, FBXO5, BTRC, PRKACA, PRKACB, CAMK2G, MAPK3, ANAPC7, PPP2R5D, PPP2R5C, CPEB1, ADCY9, CCNE2, ESPL1, CCNE1, CDK2, ANAPC4, MAD1L1, ANAPC1, MAD2L1	0.0294656	0.243091
Ubiquinone and other terpenoid-quinone biosynthesis	VKORC1, VKORC1L1, COQ2, GGCX, COQ6	0.0310787	0.24947
Non-small cell lung cancer	RB1, STAT5A, STAT5B, PIK3R2, FOXO3, DDB2, CASP9, RXRB, RXRA, CCND1, RASSF5, E2F1, E2F2, KRAS, PLCG1, RAF1, HRAS, MAPK3	0.0348368	0.27207
Thiamine metabolism	THTPA, NFS1, TPK1, AK1, NTPCR, AK8	0.0357263	0.27207
p53 signaling pathway	STEAP3, RRM2, SIVA1, EI24, PPM1D, DDB2, CASP9, PIDD1, CCNB2, CCND3, CCND1, CCNE2, CCNE1, CHEK2, CASP3, SESN1, CHEK1, CDK2, CCNG1	0.0369072	0.274036
Herpes simplex virus 1 infection	GM14322, ZFP688, ZFP324, ZFP764, GM5141, ZFP763, ZFP961, TRADD, ZFP647, ZFP808, ZFP78, CASP9, A430033K04RIK, ZFP30, ZFP74, CASP3, ZFP282, ZFP563, ZIK1, ZFP39, ZFP975, ZFP810, ZFP456, ZFP1, IFNGR1, ZFP94, ZFP937, IRAK4, ZFP607B, ZFP46, ZFP85, ZFP87, ZFP251, ZFP772, ZFP788, ZFP667, ZFP623, RNASEL, ZFP786, ZFP748, ZFP825, ZFP946, ZFP108, ZFP944, ZFP866, ZFP61, PIK3R2, ZFP60, ZFP947, ZFP12, E430018J2…	0.0402712	0.288033
Amino sugar and nucleotide sugar metabolism	CMAS, GALT, PMM1, HEXB, UAP1, CMAH, CYB5R4, GNPDA1, FPGT, GMPPA, PGM3, CYB5RL, NANS, GNE	0.0407319	0.288033
RNA polymerase	POLR2B, POLR3GL, POLR2D, POLR1C, POLR2E, POLR3G, POLR3H, POLR2J, POLR3K	0.0465168	0.321291
Glycerophospholipid metabolism	DGKG, PLA2G12A, PNPLA7, MBOAT7, LPCAT1, PLD4, PLD1, LCLAT1, DGKZ, AGPAT2, SELENOI, PLA2G15, GNPAT, PTDSS2, GPAM, LPCAT4, DGKQ, GPD1L, PNPLA6, LPIN1, PLPP2, LPIN2, DGKI, CDS2	0.0495695	0.334594
NF-kappa B signaling pathway	TNFSF14, PARP1, TRADD, TNFRSF11A, IRAK4, TNFSF13B, PIDD1, PLCG1, TAB1, ERC1, CARD14, MAP3K14, CARD11	0.930275	0.999995

## Sheet: KEGG_Pos_Atg7only_3hLPSvsUntrea
KEGG term	Genes	P-value	Adjusted P-value
TNF signaling pathway	CSF1, TNFAIP3, PIK3CB, CXCL3, TNF, CXCL2, CX3CL1, ICAM1, RPS6KA4, IKBKB, CASP7, CREB3L4, MAP3K8, JUNB, MAP3K5, EDN1, CHUK, IL15, TRAF2, TRAF1, TNFRSF1B, MMP9, MMP14, CREB1, TRAF3, IL1B, IRF1, LTA, BIRC2, ATF4, CREB5, BIRC3, CEBPB, CCL12, ATF6B, PIK3R3, NOD2, PTGS2, RELA, SOCS3, MAPK8, CCL5, CCL2, FADD, JUN, VCAM1, CCL20, IFNB1, IFI47, CFLAR, NFKB1, NFKBIA, CXCL10, IL6, BCL3, TAB3, FAS, TAB2	1.45373e-23	4.20129e-21
Epstein-Barr virus infection	H2-T24, H2-T23, CD40, CDKN1A, H2-K1, TNFAIP3, PIK3CB, RBPJ, ITGAL, TNF, ICAM1, PSMD8, IKBKB, PSMD6, PSMD7, TBK1, MYC, PSMD3, PSMD1, B2M, IKBKE, JAK1, IFNAR2, H2-T10, SYK, CHUK, DDX58, TAP2, TAP1, TRAF2, TYK2, SAP30, TAPBP, TRAF3, OAS2, OAS3, IRF7, H2-D1, CD44, IRF9, TLR2, PSMD12, PSMD11, PSMD14, HDAC1, H2-Q9, H2-M2, H2-Q6, H2-M3, H2-Q7, H2-Q4, PIK3R3, OAS1A, OAS1B, RELA, OAS1G, RELB, MAPK8, BCL2L…	5.81129e-22	8.39731e-20
Influenza A	CIITA, ADAR, PIK3CB, TNF, ACTB, ACTG1, ICAM1, IFIH1, IKBKB, TBK1, TNFSF10, CASP1, IL12B, TRIM25, KPNA2, JAK2, IKBKE, KPNA1, AGFG1, JAK1, IFNAR2, RSAD2, DDX58, IFNGR2, IL18, TYK2, TICAM1, IL1A, DDX39B, OAS2, IL1B, OAS3, IRF7, NUP98, IRF9, TLR3, CCL12, PIK3R3, OAS1A, OAS1B, FURIN, RELA, OAS1G, SOCS3, MAPK8, CCL5, NLRP3, CCL2, HSPA8, JUN, HSPA1L, STAT1, IFNB1, MX2, STAT2, EIF2AK2, EIF2S1, NFKB1, NFK…	1.57456e-18	1.51683e-16
Measles	RAB9, TNFAIP3, ADAR, PIK3CB, BBC3, IFIH1, IKBKB, TBK1, IL12B, IKBKE, JAK1, IFNAR2, CHUK, DDX58, CSNK2A2, TYK2, IL1A, TRAF3, OAS2, IL1B, OAS3, IRF7, IRF9, TLR2, PIK3R3, OAS1A, OAS1B, IL2RG, RELA, OAS1G, MAPK8, FADD, BID, HSPA8, JUN, HSPA1L, STAT1, IFNB1, MX2, STAT2, MSN, EIF2AK2, EIF2S1, NFKB1, NFKBIA, IL6, CDK6, TRP53, CYCS, FAS, TAB2, FCGR2B, MYD88, HSPA1B, BCL2L1, NFKBIB, HSPA1A	8.40011e-16	6.06908e-14
NF-kappa B signaling pathway	CD40, TNFAIP3, XIAP, BCL10, PTGS2, TNF, CXCL2, RELA, MALT1, ICAM1, RELB, IKBKB, PLAU, CCL4, TRIM25, BCL2A1C, CD14, BCL2A1D, BCL2A1A, BCL2A1B, LYN, VCAM1, GADD45B, SYK, CHUK, DDX58, CSNK2A2, TRAF2, TRAF1, CFLAR, TICAM1, NFKB1, NFKB2, NFKBIA, TRAF3, LCK, IL1B, LTA, TAB3, TAB2, LTB, MYD88, BIRC2, BCL2L1, BIRC3	7.85512e-15	4.54026e-13
Hepatitis C	CDKN1A, PPP2R2A, PIK3CB, IFIT1, TNF, IKBKB, TBK1, PPP2R1A, MYC, CLDN23, IKBKE, YWHAG, YWHAH, JAK1, IFNAR2, RSAD2, CHUK, DDX58, TRAF2, TYK2, TICAM1, YWHAZ, TRAF3, OAS2, PSME3, OAS3, IRF7, IRF9, TLR3, PIK3R3, OAS1A, OAS1B, RELA, OAS1G, PPP2CA, SOCS3, NRAS, FADD, BID, LDLR, STAT1, IFNB1, MX2, STAT2, EIF2AK2, NR1H3, BRAF, CFLAR, EIF2S1, NFKB1, NFKBIA, CXCL10, CDK6, TRP53, PPP2R2D, CYCS, FAS, GRB2	4.64302e-14	2.02318e-12
NOD-like receptor signaling pathway	TNFAIP3, CXCL3, TNF, CXCL2, IKBKB, TBK1, NAMPT, CASP4, CASP1, IKBKE, CAMP, CTSB, JAK1, IFNAR2, GBP5, GBP7, CHUK, RIPK2, PRKCD, IL18, CYBB, CYBA, TRAF2, TYK2, TICAM1, TRAF3, OAS2, IL1B, OAS3, IRF7, BIRC2, IRF9, BIRC3, RNF31, CCL12, OAS1A, XIAP, OAS1B, NOD1, NOD2, TANK, RELA, OAS1G, MAPK8, DHX33, CCL5, NLRP3, CCL2, FADD, GBP2, GBP3, JUN, IFI207, IFI204, STAT1, IFNB1, STAT2, ERBIN, NFKB1, NFKBIA, IL…	4.90043e-14	2.02318e-12
Osteoclast differentiation	SPI1, NCF1, CSF1, NCF4, PIK3CB, TNF, IKBKB, ACP5, JUNB, JAK1, IFNAR2, SYK, CHUK, IFNGR2, MITF, CYBA, TRAF2, GAB2, TYK2, IL1A, CREB1, FCGR4, LCK, IL1B, LCP2, SQSTM1, IRF9, PIK3R3, PIRB, RELA, RELB, SOCS3, MAPK8, SOCS1, JUN, TGFB1, JUND, STAT1, IFNB1, STAT2, LILRB4A, NFKB1, NFKB2, FOSL1, NFKBIA, CYLD, TAB2, GRB2, FCGR2B, NOX1	9.0237e-14	3.25981e-12
Kaposi sarcoma-associated herpesvirus infection	H2-T24, H2-T23, CDKN1A, H2-K1, PIK3CB, CXCL3, CXCL2, ICAM1, IKBKB, PREX1, ZFP36, TBK1, MYC, JAK2, IKBKE, JAK1, IFNAR2, H2-T10, SYK, CHUK, TRAF2, TYK2, TICAM1, HCK, CREB1, TRAF3, MAPKAPK2, IRF7, H2-D1, TLR3, IRF9, BECN1, SRC, H2-Q9, H2-M2, H2-Q6, H2-M3, H2-Q7, PDGFB, H2-Q4, PIK3R3, PTGS2, HIF1A, PIK3R6, RELA, PIK3R5, C3, NRAS, MAPK8, GNG5, GNG4, FADD, BID, LYN, JUN, STAT1, IFNB1, STAT2, EIF2AK2, G…	2.53757e-13	8.14842e-12
Apoptosis	CTSZ, PIK3CB, TNF, ACTB, ACTG1, BBC3, IKBKB, TUBA1C, CASP7, TNFSF10, BCL2A1C, BCL2A1D, BCL2A1A, BCL2A1B, SPTAN1, CTSC, MAP3K5, CTSB, DAXX, PARP4, CHUK, TRAF2, TRAF1, ERN1, CSF2RB2, BIRC2, ATF4, BIRC3, BECN1, PIK3R3, XIAP, CSF2RB, RELA, NRAS, MAPK8, BCL2L11, FADD, BID, MCL1, JUN, GADD45B, GADD45A, CFLAR, EIF2S1, NFKB1, NFKBIA, TRP53, CYCS, FAS, BCL2L1	6.60673e-12	1.81413e-10
Toll-like receptor signaling pathway	CD40, CXCL9, CD80, PIK3R3, PIK3CB, TNF, RELA, IKBKB, MAPK8, TBK1, CCL5, CCL4, SPP1, CCL3, IL12B, MAP3K8, CD14, FADD, IKBKE, IFNAR2, JUN, CHUK, STAT1, IFNB1, TICAM1, NFKB1, NFKBIA, TLR1, CXCL10, CXCL11, IL6, TRAF3, TOLLIP, IL1B, IRF7, TAB2, TLR6, MYD88, TLR3, TLR2	7.51529e-12	1.81413e-10
IL-17 signaling pathway	CSF3, CEBPB, CCL12, TRAF3IP2, TNFAIP3, CXCL3, PTGS2, CXCL2, TNF, ELAVL1, RELA, IKBKB, MAPK8, TBK1, CCL7, CCL2, FADD, MAPK6, IKBKE, USP25, JUN, JUND, CHUK, CCL20, TRAF2, MMP9, NFKB1, NFKBIA, FOSL1, CXCL10, IL6, MMP13, TRAF4, TRAF3, IL1B, LCN2, TAB3, TAB2	7.53272e-12	1.81413e-10
C-type lectin receptor signaling pathway	SRC, PIK3R3, BCL10, PIK3CB, PTGS2, TNF, RELA, MALT1, RELB, IKBKB, NRAS, MAPK8, RRAS, CASP1, IL12B, NLRP3, IKBKE, PLK3, JUN, ARHGEF12, CCL22, KSR1, SYK, CHUK, STAT1, STAT2, PRKCD, RRAS2, PTPN11, NFKB1, NFKB2, NFKBIA, CYLD, IL6, CLEC4D, IL23A, IL1B, IRF1, MAPKAPK2, BCL3, MDM2, CLEC4E, IRF9	9.50592e-12	2.08363e-10
Toxoplasmosis	ITGB1, CD40, CIITA, GNAI3, XIAP, LAMC2, LAMC1, TNF, PIK3R6, RELA, PIK3R5, IKBKB, MAPK8, SOCS1, IL12B, JAK2, LDLR, JAK1, HSPA8, TGFB1, CHUK, HSPA1L, NOS2, IL10RB, STAT1, IFNGR2, IL10RA, IRGM1, TYK2, NFKB1, NFKBIA, IGTP, CYCS, TAB2, MYD88, BIRC2, HSPA1B, BCL2L1, NFKBIB, BIRC3, TLR2, HSPA1A	1.00937e-11	2.08363e-10
Tuberculosis	CIITA, TCIRG1, TNF, EEA1, IL12B, JAK2, CAMP, JAK1, ATP6V0B, ARHGEF12, KSR1, SYK, RIPK2, IFNGR2, IL18, TLR1, IL1A, CREB1, FCGR4, IL23A, IL1B, RFX5, TLR6, CLEC4E, ATP6V0C, TLR2, CEBPB, CAMK2D, SRC, BCL10, NOD2, RELA, MALT1, C3, MAPK8, IRAK2, ATP6V1H, CD14, FADD, BID, ATP6V0A1, PLK3, CD74, TGFB1, NOS2, NFYA, IL10RB, STAT1, NFYB, IFNB1, IL10RA, NFKB1, IL6, CYCS, FCGR2B, RAB5A, MYD88	2.66126e-11	5.12736e-10
Human cytomegalovirus infection	H2-T24, H2-T23, CDKN1A, H2-K1, CGAS, PIK3CB, TNF, CX3CL1, IKBKB, AKAP13, TBK1, CREB3L4, MYC, RAC2, ITGAV, B2M, JAK1, ARHGEF12, H2-T10, CHUK, TAP2, TAP1, TRAF2, TAPBP, CREB1, IL1B, CRK, H2-D1, ATF4, CREB5, PTGER4, CCL12, ATF6B, SRC, H2-Q9, H2-M2, H2-Q6, PXN, H2-M3, H2-Q7, GNAI3, H2-Q4, PIK3R3, PTGS2, RELA, GNA13, NRAS, GNG5, GNG4, CCL5, CCL4, CCL3, CCL2, FADD, BID, IL10RB, IFNB1, IL10RA, GNG12, NF…	1.53266e-10	2.76836e-09
Viral carcinogenesis	H2-T24, H2-T23, CDKN1A, DDX3X, GTF2B, H2-K1, PIK3CB, RBPJ, CDC20, POLB, CREB3L4, YWHAG, JAK1, YWHAH, H2-T10, SYK, MRPS18B, TRAF2, TRAF1, YWHAZ, CREB1, TRAF3, MAPKAPK2, IRF7, H2-D1, IRF9, ATF4, CREB5, GTF2A1, SP100, ATF6B, SRC, HDAC1, H2-Q9, H2-M2, SRF, H2-Q6, HPN, PXN, H2-M3, H2-Q7, UBR4, H2-Q4, PIK3R3, GTF2E1, RELA, C3, CDC42, NRAS, LYN, RANBP1, JUN, CDKN2B, EIF2AK2, NFKB1, NFKB2, NFKBIA, DLG1, …	3.77338e-10	6.41474e-09
Legionellosis	HBS1L, ARF1, SAR1A, CXCL3, CXCL2, TNF, RELA, C3, BCL2L13, CASP7, CASP1, IL12B, CD14, HSPA8, HSPA1L, IL18, NFKB1, NFKB2, NFKBIA, IL6, IL1B, CYCS, SEC22B, HSPA1B, MYD88, TLR2, HSPA1A	4.14174e-10	6.64979e-09
Chagas disease (American trypanosomiasis)	CCL12, SERPINE1, GNAI3, PIK3R3, PPP2R2A, PIK3CB, TNF, RELA, C3, IKBKB, PPP2CA, MAPK8, PPP2R1A, CCL5, CCL3, IL12B, CCL2, FADD, SMAD2, JUN, TGFB1, CHUK, NOS2, IFNB1, IFNGR2, CFLAR, TICAM1, NFKB1, NFKBIA, IL6, GNAQ, IL1B, PPP2R2D, FAS, TLR6, CD247, MYD88, TLR2	5.84231e-10	8.88647e-09
Proteasome	PSMD12, PSMD11, PSMD14, ADRM1, PSMB10, PSMB8, PSMB9, PSMD8, PSMB6, PSMA5, PSMA6, PSMB4, PSMD6, PSMD7, PSMB2, PSMC4, PSMA2, PSME3, PSMD3, PSME1, PSMD1, PSME2, PSMF1	1.39529e-09	2.0162e-08
Leishmaniasis	ITGB1, NCF1, NCF4, PTGS2, TNF, RELA, C3, IL12B, JAK2, JAK1, JUN, MARCKSL1, TGFB1, ITGA4, NOS2, STAT1, IFNGR2, CYBB, CYBA, NFKB1, NFKBIA, IL1A, FCGR4, IL1B, TAB2, MYD88, TLR2, NFKBIB	4.1264e-09	5.67871e-08
Chemokine signaling pathway	CXCL9, NCF1, PIK3CB, ARRB2, CXCL3, CXCL2, CX3CL1, CXCL16, IKBKB, PREX1, RAC2, CCR7, JAK2, CHUK, PRKCD, VAV2, FGR, HCK, ELMO1, CRK, CCL12, SRC, PXN, GNAI3, PIK3R3, PIK3R6, RELA, PIK3R5, RAP1B, CDC42, NRAS, CCL9, GNG5, CCL7, GNG4, CCL6, CCL5, CCL4, CCL3, CCL2, CCR10, LYN, CCL22, CCL20, STAT1, STAT2, BRAF, GNG12, NFKB1, NFKBIA, CXCL10, CXCL11, GNB1, GRB2, BCAR1, NFKBIB	5.73621e-09	7.53529e-08
RIG-I-like receptor signaling pathway	OTUD5, DDX3X, TNF, TANK, RELA, IFIH1, IKBKB, MAPK8, TBK1, DHX58, TRIM25, IL12B, FADD, AZI2, IKBKE, CHUK, DDX58, IFNB1, TRAF2, ISG15, NFKB1, NFKBIA, CXCL10, CYLD, TRAF3, IRF7, PIN1, NFKBIB	6.15198e-09	7.73009e-08
Hepatitis B	CDKN1A, DDX3X, PIK3CB, TNF, IFIH1, IKBKB, TBK1, CREB3L4, MYC, JAK2, IKBKE, JAK1, CHUK, DDX58, TYK2, TICAM1, MMP9, YWHAZ, CREB1, TRAF3, IRF7, TLR3, ATF4, CREB5, TLR2, ATF6B, SRC, PIK3R3, RELA, NRAS, MAPK8, FADD, BID, SMAD2, JUN, TGFB1, STAT1, IFNB1, STAT2, BRAF, NFKB1, NFKBIA, IL6, TRP53, CYCS, FAS, TAB2, GRB2, MYD88	6.89178e-09	8.29886e-08
MAPK signaling pathway	FLT1, CSF1, ARRB2, TNF, DUSP16, RPS6KA4, IKBKB, DUSP10, MYC, RPS6KA2, RAC2, MAP3K8, MAP3K5, DUSP4, PDGFRB, DUSP5, DAXX, DUSP2, DUSP3, CHUK, DUSP1, CACNA2D1, RRAS2, TRAF2, DUSP8, IL1A, PPM1A, PPM1B, IL1B, MAPKAPK2, RAPGEF2, CRK, ATF4, MAX, SRF, PDGFB, PDGFA, RELA, RELB, STK3, RAP1B, CDC42, NRAS, CACNG8, MAPK8, RRAS, MAP3K20, FLNB, CD14, PAK2, MAP4K3, MAP4K4, HSPA8, JUN, JUND, TGFB1, GADD45B, HSPA1…	8.47019e-09	9.79153e-08
Spliceosome	SF3B4, TCERG1, DDX5, RBM25, RBM8A, DDX23, DDX42, HNRNPU, SNU13, USP39, SNRPD1, PCBP1, TRA2B, MAGOH, TRA2A, DHX15, DHX38, SNRPB2, SMNDC1, HSPA8, RBM17, PRPF38B, SF3A2, HSPA1L, BUD31, THOC1, PRPF40A, MAGOHB, PRPF4, LSM8, RBMXL1, HNRNPK, DDX39B, SNRNP27, SNRPA1, PRPF31, SRSF5, SRSF7, RBMX, HSPA1B, RBM22, HSPA1A	1.2987e-08	1.44355e-07
Small cell lung cancer	ITGB1, CDKN1A, MAX, PIK3R3, XIAP, LAMC2, PIK3CB, LAMC1, PTGS2, RELA, IKBKB, MYC, ITGAV, ZBTB17, CDKN2B, CHUK, GADD45B, NOS2, GADD45A, TRAF2, TRAF1, NFKB1, NFKBIA, CDK6, TRAF4, COL4A2, TRAF3, TRP53, CKS2, CYCS, BIRC2, BIRC3, BCL2L1	1.74737e-08	1.81552e-07
Ubiquitin mediated proteolysis	CUL5, UBA7, UBA6, CUL3, UBE2D3, CUL2, CUL1, XIAP, UBE2L6, UBE2Z, UBE2J2, UBE2D2A, CBL, UBE2J1, CDC20, SOCS3, COP1, FZR1, SOCS1, CDC27, ELOC, VHL, UBE2F, UBE2H, FBXW8, UBE2B, FBXW7, FBXW11, UBE2C, UBE2E3, SIAH1A, UBE2E2, SIAH1B, UBE2A, UBE2G2, MID1, UBE2S, UBA3, MDM2, UBE2O, UBE2K, BIRC2, BIRC3	1.75898e-08	1.81552e-07
Human immunodeficiency virus 1 infection	H2-T24, H2-T23, TRIM30D, H2-K1, CGAS, PIK3CB, TNF, IKBKB, TBK1, CFL2, RAC2, ELOC, B2M, APOBEC3, H2-T10, CHUK, FBXW11, TAP2, TAP1, TRAF2, TNFRSF1B, TAPBP, CRK, H2-D1, TLR2, TRIM12C, CUL5, H2-Q9, H2-M2, H2-Q6, PXN, H2-M3, H2-Q7, GNAI3, CUL1, H2-Q4, PIK3R3, RELA, NRAS, MAPK8, GNG5, GNG4, FADD, BID, PAK2, AP1M2, PAK4, JUN, IFNB1, GNG12, NFKB1, BST2, NFKBIA, GNAQ, GNB1, CDK1, FAS, CYCS, TAB2, CD247, M…	3.45476e-08	3.44285e-07
Human T-cell leukemia virus 1 infection	H2-T24, H2-T23, CD40, CDKN1A, CRTC2, SPI1, H2-K1, SLC2A1, PIK3CB, ITGAL, TNF, ETS2, ICAM1, CDC20, IKBKB, POLB, ZFP36, PTTG1, CREB3L4, MYC, CDC27, B2M, JAK1, IL15RA, H2-T10, CHUK, IL15, CREB1, LCK, LTA, H2-D1, ATF4, CREB5, ATF6B, H2-Q9, H2-M2, SRF, H2-Q6, H2-M3, H2-Q7, H2-Q4, PIK3R3, XIAP, IL2RG, RELA, RELB, NRAS, MAPK8, BUB3, SMAD2, RANBP1, JUN, CDKN2B, TGFB1, NFYB, NFKB1, NFKB2, FOSL1, NFKBIA, D…	4.53924e-08	4.3728e-07
Human papillomavirus infection	ITGB1, H2-T24, H2-T23, CDKN1A, H2-K1, PPP2R2A, LAMC2, PIK3CB, LAMC1, TCIRG1, RBPJ, TNF, IKBKB, TBK1, PPP2R1A, CREB3L4, TNN, ITGAV, ATP6V1E1, IKBKE, OASL1, JAK1, OASL2, PDGFRB, IFNAR2, ATP6V0B, H2-T10, ITGA4, CHUK, PPP2R5B, PPP2R5A, TYK2, TICAM1, CREB1, COL4A2, TRAF3, IRF1, ITGA5, ATP6V0C, H2-D1, TLR3, IRF9, CREB5, PTGER4, NOTCH1, HDAC1, H2-Q9, H2-M2, H2-Q6, PXN, H2-M3, H2-Q7, UBR4, H2-Q4, PIK3R3,…	7.81163e-08	7.28246e-07
Pathways in cancer	SPI1, RASSF1, TFG, MYC, PIM1, IL12B, PIM2, IL13RA1, IFNAR2, PDGFRB, IL15RA, MITF, COL4A2, IL23A, NOTCH1, MAX, GSTT4, CUL2, PDGFB, CUL1, GSTT3, PDGFA, PIK3R3, CSF2RB, HIF1A, CSF2RA, BCL2L11, DVL1, HMOX1, FADD, RALGDS, SMAD2, ZBTB17, JUN, TGFB1, FZD5, GADD45B, GADD45A, PTCH1, BRAF, IGF1, GNG12, NFKB1, NFKB2, NFKBIA, IL6, CDK6, TRP53, GNAQ, GNB1, MDM2, CYCS, GRB2, BCL2L1, NFE2L2, ITGB1, CDKN1A, SLC2…	1.21496e-07	1.09726e-06
RNA transport	CYFIP2, CYFIP1, EIF4A1, POP7, SEH1L, NUP188, RBM8A, POP1, FMR1, NMD3, NUP160, FXR1, FXR2, TGS1, MAGOH, NUP62, NUP88, SMN1, EIF3J1, EIF4E, RPP38, RANBP2, EIF2B3, SEC13, THOC1, NUP153, TRNT1, EIF2S2, MAGOHB, SENP2, RANGAP1, EIF2S1, SRRM1, EIF1, DDX39B, TACC3, RNPS1, NUP54, NUP98, EIF1A, EIF4E2, EIF3C, EIF4G3, EIF3D, NUPL1, EIF4G2, NUP37	1.29982e-07	1.13833e-06
Transcriptional misregulation in cancer	CD40, CDKN1A, CCNT2, SPI1, FLT1, CCNT1, AFF1, PLAU, MYC, NFKBIZ, BCL2A1C, BCL2A1D, BCL2A1A, BCL2A1B, MEN1, TFE3, MITF, TRAF1, MMP9, ETV6, ZEB1, EWSR1, NUPR1, BIRC3, DDX5, CEBPB, KMT2A, MAX, HDAC1, DOT1L, PDGFA, RELA, CD14, ZBTB17, ARNT2, TAF15, GADD45B, H3F3B, GADD45A, HMGA2, IGF1, KLF3, NFKB1, CDK9, IL6, NR4A3, TRP53, MDM2, REL, BCL2L1	1.45247e-07	1.2346e-06
Fluid shear stress and atherosclerosis	PRKAA1, CCL12, PRKAA2, NCF1, SDC4, SRC, GSTT4, GSTT3, PDGFB, PDGFA, PIK3R3, PIK3CB, TNF, ACTB, RELA, ACTG1, ICAM1, IKBKB, MAPK8, RAC2, HMOX1, CCL2, ITGAV, MAP3K5, MEF2A, JUN, EDN1, VCAM1, CHUK, DUSP1, CYBA, MMP9, NFKB1, ASS1, IL1A, TRP53, IL1B, ARHGEF2, SQSTM1, NOX1, NFE2L2, BMPR1A	1.64703e-07	1.35998e-06
Salmonella infection	DYNC1I2, CXCL3, CXCL2, ACTB, RELA, ACTG1, CDC42, MAPK8, CCL4, CASP1, CCL3, FLNB, CD14, JUN, NOS2, IFNGR2, RHOG, IL18, ARPC5, NFKB1, IL1A, DYNC1LI1, DYNC1LI2, IL6, IL1B, PKN2, PFN1, MYD88	2.03124e-07	1.61458e-06
Cytosolic DNA-sensing pathway	ZBP1, CHUK, DDX58, IFNB1, IL18, CGAS, ADAR, RELA, NFKB1, IKBKB, NFKBIA, CXCL10, IL6, TBK1, POLR3A, IL1B, CCL5, POLR3D, CCL4, CASP1, IRF7, POLR3F, IKBKE, NFKBIB	2.06711e-07	1.61458e-06
Phagosome	ITGB1, H2-T24, H2-T23, NCF1, H2-K1, NCF4, TCIRG1, ACTB, ACTG1, EEA1, TUBA1C, TUBB6, OLR1, ITGAV, ATP6V1E1, ATP6V0B, H2-T10, TAP2, TAP1, CYBB, CYBA, DYNC1LI1, DYNC1LI2, TUBB2A, FCGR4, HGS, ITGA5, TLR6, SEC22B, ATP6V0C, H2-D1, TLR2, STX12, DYNC1I2, H2-Q9, H2-M2, H2-Q6, H2-M3, H2-Q7, H2-Q4, C3, ATP6V1H, CD14, ATP6V0A1, C1RA, M6PR, MARCO, FCGR2B, RAB5A	2.17757e-07	1.6561e-06
Herpes simplex virus 1 infection	H2-T24, H2-T23, H2-K1, CGAS, PIK3CB, TNF, ZFP119B, IFIH1, IKBKB, TBK1, ZFP160, IL12B, JAK2, IKBKE, B2M, JAK1, IFNAR2, DAXX, H2-T10, CHUK, SYK, DDX58, IFNGR2, ZFP811, TAP2, TAP1, TRAF2, ZFP617, TYK2, HCFC2, TICAM1, TAPBP, TRAF3, OAS2, IL1B, OAS3, IRF7, LTA, SRSF5, ITGA5, SRSF7, H2-D1, BIRC2, TLR3, IRF9, BIRC3, TLR2, CCL12, SP100, ZFP869, SRC, H2-Q9, H2-M2, H2-Q6, H2-M3, H2-Q7, H2-Q4, PIK3R3, OAS1A…	2.25522e-07	1.67117e-06
Pertussis	ITGB1, GNAI3, NOD1, TNF, RELA, C3, CASP7, MAPK8, C1S1, CFL2, CASP1, IL12B, NLRP3, CD14, JUN, C1RA, NOS2, TICAM1, NFKB1, IL1A, IL6, IL23A, IL1B, IRF1, SERPING1, ITGA5, MYD88	4.24729e-07	3.06867e-06
Antigen processing and presentation	H2-T24, H2-T23, CIITA, H2-Q9, H2-Q6, H2-M2, H2-K1, H2-Q7, H2-M3, H2-Q4, TNF, B2M, CTSB, CD74, HSPA8, H2-T10, HSPA1L, NFYA, NFYB, TAP2, TAP1, TAPBP, CREB1, PSME3, RFX5, PSME1, PSME2, H2-D1, HSPA1B, HSPA1A	4.87111e-07	3.43354e-06
Rheumatoid arthritis	CCL12, FLT1, CSF1, CD80, TCIRG1, ITGAL, TNF, ICAM1, CCL5, CCL3, ACP5, CCL2, ATP6V1H, ATP6V1E1, ATP6V0A1, ATP6V0B, JUN, TGFB1, IL15, CCL20, IL18, IL1A, IL6, IL23A, IL1B, LTB, ATP6V0C, TLR2	1.15972e-06	7.98001e-06
Mitophagy	BECN1, JUN, CITED2, SRC, ATG9A, TFE3, CSNK2A2, RRAS2, MITF, AMBRA1, HIF1A, RELA, BCL2L13, NRAS, MAPK8, TBK1, RRAS, TRP53, TAX1BP1, SQSTM1, OPTN, ATF4, BCL2L1	1.74021e-06	1.16958e-05
Ribosome biogenesis in eukaryotes	RBM28, POP7, POP1, FCF1, NMD3, SNU13, PWP2, AK6, SPATA5, WDR43, RRP7A, TCOF1, RIOK2, RIOK1, RPP38, UTP15, NOP56, WDR36, NOP58, UTP4, EFL1, CSNK2A2, WDR75, GNL2, UTP18, GTPBP4, RCL1, TBL3, LSG1, XRN1, EIF6, SBDS, NHP2, MPHOSPH10	2.03124e-06	1.33416e-05
Protein processing in endoplasmic reticulum	PPP1R15A, SEC23A, SAR1A, ATF6B, UBE2D3, HSPA4L, NGLY1, CUL1, RRBP1, UBE2J2, UBE2D2A, ERO1L, UBE2J1, HERPUD1, DNAJB2, MAPK8, UBQLN1, UFD1, SEC23B, MAP3K5, HSPA8, SEC13, SEC24B, SEC24A, HSPA1L, EDEM1, AMFR, EIF2AK2, TRAF2, UBE2G2, EIF2S1, RAD23B, ERN1, MAN1A, DNAJC1, NPLOC4, DNAJA2, PLAA, HSPA1B, ATF4, NFE2L2, HSPA1A	7.11703e-06	4.57072e-05
Renal cell carcinoma	ARNT2, CDKN1A, JUN, TGFB1, TFE3, CUL2, SLC2A1, PDGFB, PIK3R3, PTPN11, BRAF, PIK3CB, HIF1A, RAP1B, CDC42, NRAS, RAPGEF1, GRB2, ELOC, VHL, CRK, PAK2, PAK4	7.76031e-06	4.8755e-05
Fc gamma R-mediated phagocytosis	NCF1, PIK3R3, ASAP1, PIK3CB, PLD2, CDC42, CFL2, RAC2, PIP5K1A, PIP5K1B, LYN, VASP, MARCKSL1, SYK, MYO10, PRKCD, GAB2, ARPC5, VAV2, HCK, MARCKS, PTPRC, PLPP3, FCGR2B, CRK, PLPP1, ARF6	8.25671e-06	5.04889e-05
JAK-STAT signaling pathway	CSF3, CDKN1A, PDGFB, IL20RB, PDGFA, PIK3R3, CSF2RB, PIK3CB, IL2RG, CSF2RA, SOCS3, SOCS1, MYC, PIM1, IL12B, JAK2, SOCS7, IL13RA1, MCL1, JAK1, PDGFRB, IFNAR2, IL15RA, CISH, IL15, IL10RB, STAT1, IFNB1, IFNGR2, IL10RA, STAT2, OSM, PTPN11, TYK2, CSF2RB2, IL6, IL23A, GRB2, STAM2, IRF9, PTPN2, BCL2L1	8.38569e-06	5.04889e-05
Endocytosis	H2-T24, H2-T23, ARF1, WIPF2, H2-K1, ARRB2, RAB22A, EEA1, CHMP1B, KIF5B, PSD4, SH3GLB1, H2-T10, VPS37C, VPS37A, EPS15L1, ARAP1, ARFGAP2, ZFYVE16, HGS, CHMP4B, STAM2, H2-D1, ARF6, CHMP5, SRC, H2-Q9, H2-M2, H2-Q6, H2-M3, H2-Q7, H2-Q4, ASAP1, IL2RG, CBL, PLD2, CDC42, CYTH2, RAB11FIP1, PIP5K1A, PIP5K1B, LDLR, SMAD2, HSPA8, IQSEC2, HSPA1L, VTA1, AP2B1, ARPC5, RAB11A, RAB11B, EHD1, RAB10, 2610002M06RIK,…	1.39956e-05	8.25455e-05
Leukocyte transendothelial migration	ITGB1, NCF1, CTNND1, NCF4, PXN, GNAI3, PIK3R3, PIK3CB, F11R, ITGAL, ARHGAP35, ACTB, MYL12A, ACTG1, ICAM1, RAP1B, CDC42, CLDN23, RAC2, CTNNA1, VASP, VCAM1, ITGA4, CYBB, MSN, CYBA, PTPN11, MMP9, VAV2, AFDN, EZR, BCAR1	1.6083e-05	9.29598e-05
Adipocytokine signaling pathway	PRKAB2, PRKAA1, PRKAA2, CHUK, ACSL1, SLC2A1, ACSL5, ACSL4, TRAF2, PTPN11, TNFRSF1B, TNF, PRKAB1, RELA, NFKB1, CAMKK2, IKBKB, NFKBIA, SOCS3, MAPK8, JAK2, NFKBIE, NFKBIB	1.73851e-05	9.85156e-05
Chronic myeloid leukemia	CDKN1A, TGFB1, CHUK, GADD45B, HDAC1, GADD45A, PIK3R3, PTPN11, BRAF, PIK3CB, GAB2, CBL, RELA, NFKB1, IKBKB, NFKBIA, NRAS, CDK6, MYC, TRP53, MDM2, GRB2, CRK, BCL2L1	1.86371e-05	0.00010358
Proteoglycans in cancer	ITGB1, CDKN1A, DDX5, CAMK2D, SDC4, SRC, PXN, PIK3R3, IQGAP1, PIK3CB, CBL, HIF1A, TNF, ACTB, ACTG1, CDC42, NRAS, RRAS, PLAU, MYC, IL12B, FLNB, ITGAV, SMAD2, TGFB1, ARHGEF12, PPP1R12A, FZD5, PTCH1, PLAUR, RRAS2, MSN, ANK2, BRAF, PTPN11, IGF1, MMP9, VAV2, TRP53, MDM2, HCLS1, FAS, GRB2, ITGA5, EZR, PPP1R12B, CD44, TLR2	2.02022e-05	0.000110159
AGE-RAGE signaling pathway in diabetic complications	CCL12, SERPINE1, PIK3R3, PIK3CB, TNF, RELA, ICAM1, CDC42, NRAS, MAPK8, PIM1, CCL2, JAK2, SMAD2, JUN, EDN1, TGFB1, VCAM1, STAT1, PRKCD, CYBB, F3, NFKB1, DIAPH1, IL1A, IL6, COL4A2, IL1B, NOX1	2.06951e-05	0.000110757
PI3K-Akt signaling pathway	ITGB1, CDKN1A, CSF3, CRTC2, FLT1, CSF1, PPP2R2A, LAMC2, PIK3CB, LAMC1, IKBKB, RPTOR, PPP2R1A, CREB3L4, TNN, MYC, ITGAV, JAK2, YWHAG, JAK1, YWHAH, PDGFRB, IFNAR2, SYK, ITGA4, CHUK, PPP2R5B, PPP2R5A, YWHAZ, CREB1, COL4A2, CDC37, SGK3, ITGA5, EIF4E2, ATF4, TLR2, CREB5, PRKAA1, PRKAA2, ATF6B, PDGFB, PDGFA, PIK3R3, IL2RG, PIK3R6, RELA, PIK3R5, PPP2CA, NRAS, BCL2L11, GNG5, GNG4, SPP1, EIF4E, MCL1, IFNB…	2.30148e-05	0.00011927
Necroptosis	RNF31, CAMK2D, SPATA2, TNFAIP3, XIAP, TNF, MAPK8, FTH1, CHMP1B, TNFSF10, CASP1, NLRP3, FADD, JAK2, BID, JAK1, ZBP1, IFNAR2, PARP4, STAT1, IFNB1, IFNGR2, STAT2, CYBB, EIF2AK2, TRAF2, TYK2, CFLAR, TICAM1, CYLD, IL1A, 2610002M06RIK, IL1B, CHMP2B, CHMP4B, FAS, SQSTM1, PPID, BIRC2, IRF9, TLR3, CHMP5, BIRC3	2.31111e-05	0.00011927
Longevity regulating pathway	PRKAA1, PRKAA2, ATF6B, HDAC1, PIK3R3, PIK3CB, RELA, CAMKK2, RPTOR, NRAS, CREB3L4, EIF4E, APPL1, HSPA8, PRKAB2, HSPA1L, IGF1, SOD2, PRKAB1, ATG13, SIRT1, NFKB1, CREB1, TRP53, EIF4E2, HSPA1B, ATF4, CREB5, HSPA1A	2.53802e-05	0.000128682
Pancreatic cancer	SMAD2, CDKN1A, RALA, RALB, TGFB1, CHUK, GADD45B, STAT1, GADD45A, PIK3R3, BRAF, PIK3CB, RELA, NFKB1, IKBKB, CDC42, MAPK8, CDK6, TRP53, RAC2, RALGDS, JAK1, BCL2L1	4.65179e-05	0.000231788
B cell receptor signaling pathway	LYN, JUN, SYK, CHUK, PIK3R3, DAPP1, PIK3CB, BCL10, PIRB, RELA, MALT1, NFKB1, VAV2, IKBKB, NFKBIA, NRAS, RAC2, GRB2, FCGR2B, NFKBIE, PIK3AP1, NFKBIB	7.17307e-05	0.000351359
Focal adhesion	ITGB1, FLT1, SRC, PXN, PDGFB, PDGFA, PIK3R3, XIAP, LAMC2, PIK3CB, LAMC1, ACTB, MYL12A, ARHGAP35, ACTG1, RAP1B, CDC42, MAPK8, TNN, RAC2, SPP1, FLNB, ITGAV, PAK2, PAK4, VASP, PDGFRB, JUN, PPP1R12A, ITGA4, BRAF, IGF1, VAV2, DIAPH1, COL4A2, RAPGEF1, ZYX, COL9A3, GRB2, ITGA5, PPP1R12B, CRK, BIRC2, BCAR1, BIRC3	0.000112144	0.000540159
Regulation of actin cytoskeleton	CYFIP2, ITGB1, CYFIP1, SRC, PXN, PDGFB, PDGFA, PIK3R3, IQGAP1, PIK3CB, ITGAL, ACTB, MYL12A, ARHGAP35, ACTG1, FGD3, CDC42, GNA13, NRAS, RRAS, TMSB4X, CFL2, RAC2, PIP5K1A, PIP5K1B, ITGAV, PAK2, MYH10, PAK4, PDGFRB, ARHGEF12, PPP1R12A, ITGA4, RRAS2, MSN, BRAF, ARPC5, GNG12, VAV2, DIAPH1, DIAPH2, SPATA13, ITGA5, PFN1, EZR, PPP1R12B, CRK, BCAR1	0.000119623	0.000559597
Neurotrophin signaling pathway	CAMK2D, PRDM4, PIK3R3, PIK3CB, RELA, RAP1B, IKBKB, CDC42, NRAS, MAPK8, IRAK2, ARHGDIA, RPS6KA2, MAP3K5, JUN, RIPK2, PRKCD, BRAF, IRAK3, PTPN11, NFKB1, NFKBIA, TRP53, MAPKAPK2, RAPGEF1, GRB2, NFKBIE, CRK, ATF4, NFKBIB, ZFP110	0.000120052	0.000559597
T cell receptor signaling pathway	PIK3R3, BCL10, PIK3CB, TNF, RELA, MALT1, IKBKB, CDC42, NRAS, MAP3K8, PAK2, NCK1, PAK4, JUN, CHUK, NFKB1, VAV2, NFKBIA, DLG1, PTPRC, LCK, GRB2, LCP2, PDCD1, CD247, NFKBIE, NFKBIB	0.000150407	0.000689964
Cytokine-cytokine receptor interaction	IL1RN, CD40, CSF3, CXCL9, CSF1, IL1F9, IL27, CXCL3, TNF, CXCL2, CX3CL1, CXCL16, TNFSF10, IL12B, TNFRSF8, CCR7, IL13RA1, IFNAR2, IL15RA, IL15, IFNGR2, IL18, TNFRSF1B, CSF2RB2, IL1A, IL23A, IL1B, IL1F6, LTA, LTB, CCL12, IL20RB, CSF2RB, IL2RG, CSF2RA, CCL9, CCL7, CCL6, CCL5, CCL4, CCL3, CCL2, TNFRSF14, CCR10, CCL22, TGFB1, TNFSF15, CCL20, IL10RB, IFNB1, GDF15, IL10RA, TNFRSF9, OSM, CXCL10, CXCL11, I…	0.000167725	0.000756005
Cellular senescence	H2-T24, H2-T23, CDKN1A, TRAF3IP2, H2-Q9, H2-M2, H2-Q6, SERPINE1, H2-K1, H2-M3, H2-Q7, H2-Q4, PIK3R3, PIK3CB, LIN9, RELA, NRAS, RRAS, MYC, NBN, SMAD2, CDKN2B, TGFB1, H2-T10, GADD45B, FBXW11, GADD45A, RRAS2, SIRT1, CDC25A, NFKB1, HIPK3, IL1A, IL6, CDK6, TRP53, MAPKAPK2, MDM2, CDK1, SQSTM1, PPID, H2-D1	0.000170036	0.000756005
p53 signaling pathway	CDKN1A, CD82, GADD45B, GADD45A, GORAB, SERPINE1, SHISA5, SIAH1A, SIAH1B, IGF1, BBC3, COP1, CDK6, TRP53, CDK1, MDM2, FAS, CYCS, BID, GTSE1, BCL2L1	0.00017359	0.000760116
Ferroptosis	ACSL1, SLC11A2, CYBB, ACSL5, SLC3A2, ACSL4, SLC7A11, SLC39A14, CP, PCBP1, FTH1, TRP53, HMOX1, GCLM	0.000306006	0.00131994
Tight junction	ITGB1, PRKAA1, PRKAA2, SRC, PPP2R2A, F11R, ACTB, MYL12A, ACTG1, PPP2CA, CDC42, TUBA1C, MAPK8, PPP2R1A, CLDN23, MICALL2, WHAMM, MYH10, MAP3K5, RAB8B, VASP, ACTR3, PRKAB2, JUN, MSN, MPP5, PRKAB1, TJAP1, RAP2C, AFDN, DLG1, PPP2R2D, RAPGEF2, HCLS1, AMOTL1, ARHGEF2, EZR, TJP2	0.000322366	0.00137005
Sphingolipid signaling pathway	ASAH2, SGMS1, GNAI3, PIK3R3, PPP2R2A, PIK3CB, SGMS2, TNF, RELA, PLD2, PPP2CA, GNA13, NRAS, MAPK8, PPP2R1A, RAC2, BID, MAP3K5, ABCC1, CERS6, PPP2R5B, PPP2R5A, TRAF2, GAB2, PPP2R3A, NFKB1, TRP53, GNAQ, PPP2R2D, DEGS1	0.00044657	0.00187042
Autophagy	BECN1, PRKAA1, PRKAA2, MTMR14, PIK3R3, PIK3CB, AMBRA1, HIF1A, CAMKK2, RPTOR, PPP2CA, NRAS, MAPK8, RRAS, CTSB, SH3GLB1, IGBP1, ATG9A, PRKCD, RRAS2, CFLAR, ATG13, EIF2S1, ERN1, VMP1, RRAGA, ATG16L2, ATG16L1, ATG4A, BCL2L1, ATG4D	0.000473166	0.0019535
Ras signaling pathway	RALA, FLT1, RALB, CSF1, PDGFB, PDGFA, PIK3R3, PIK3CB, RELA, ETS2, PLD2, IKBKB, RAP1B, CDC42, RASSF1, NRAS, MAPK8, TBK1, RRAS, GNG5, GNG4, RAC2, SHOC2, RALGDS, PAK2, PAK4, PDGFRB, KSR1, CHUK, RRAS2, PTPN11, IGF1, GAB2, GNG12, NFKB1, AFDN, EFNA2, RASA4, GNB1, REL, NF1, GRB2, RGL1, RAPGEF5, RAB5A, PLA1A, ARF6, BCL2L1	0.000672313	0.0027366
Bacterial invasion of epithelial cells	ITGB1, SEPT11, SRC, PXN, RHOG, PIK3R3, PIK3CB, ARPC5, CBL, ACTB, ACTG1, CD2AP, CDC42, ARHGAP10, ELMO1, CTNNA1, HCLS1, ITGA5, CRK, BCAR1	0.000889202	0.00356916
Inflammatory bowel disease (IBD)	SMAD2, JUN, TGFB1, STAT1, IFNGR2, IL18, NOD2, IL2RG, TNF, RELA, NFKB1, IL1A, IL6, IL23A, IL1B, IL12B, TLR2	0.000971594	0.00384645
Hypertrophic cardiomyopathy (HCM)	ITGB1, MYBPC3, EDN1, PRKAB2, PRKAA1, PRKAA2, TGFB1, ITGA4, TPM4, CACNA2D1, TPM1, ATP2A2, IGF1, TNF, PRKAB1, ACTB, ACTG1, CACNG8, IL6, ITGAV, ITGA5, EMD	0.00112548	0.00439281
Prostate cancer	PDGFRB, CDKN1A, CHUK, PDGFB, PDGFA, PIK3R3, BRAF, IGF1, PIK3CB, MMP9, NFKB1, RELA, NFKBIA, IKBKB, NRAS, CREB1, ZEB1, CREB3L4, PLAU, TRP53, MDM2, GRB2, ATF4, CREB5	0.00114	0.00439281
Rap1 signaling pathway	ITGB1, DOCK4, RALA, FLT1, RALB, CSF1, SRC, CTNND1, PDGFB, FPR1, GNAI3, PDGFA, PIK3R3, PIK3CB, ITGAL, ACTB, FYB, ACTG1, RAP1B, CDC42, NRAS, RRAS, RAC2, KRIT1, RALGDS, VASP, PDGFRB, BRAF, IGF1, AFDN, EFNA2, ADORA2A, PRKD3, ADORA2B, GNAQ, RAPGEF1, RAPGEF2, PRKD2, LCP2, PFN1, RAPGEF5, CRK, BCAR1	0.00127513	0.00484885
Viral myocarditis	H2-T24, H2-T23, CD40, H2-T10, H2-Q9, CD80, H2-Q6, H2-M2, H2-K1, H2-Q7, H2-M3, H2-Q4, ITGAL, ACTB, ACTG1, ICAM1, RAC2, CYCS, BID, EIF4G3, H2-D1, EIF4G2	0.00132543	0.00492334
FoxO signaling pathway	CDKN1A, PRKAA1, PRKAA2, PIK3R3, PIK3CB, IKBKB, NRAS, MAPK8, BCL2L11, TNFSF10, PLK4, SMAD2, PLK3, PRKAB2, CDKN2B, TGFB1, GADD45B, CHUK, GADD45A, PRMT1, PLK2, BRAF, IGF1, SOD2, PRKAB1, SIRT1, IL6, MDM2, GRB2, SGK3	0.00132879	0.00492334
HIF-1 signaling pathway	CDKN1A, CAMK2D, PFKFB3, FLT1, SERPINE1, CUL2, SLC2A1, PIK3R3, PIK3CB, HIF1A, HK2, RELA, HK3, HMOX1, ELOC, VHL, EIF4E, EDN1, NOS2, IFNGR2, CYBB, IGF1, NFKB1, IL6, EIF4E2	0.00141447	0.00517447
Colorectal cancer	SMAD2, CDKN1A, RALA, JUN, RALB, TGFB1, GADD45B, GADD45A, PIK3R3, BRAF, PIK3CB, BBC3, NRAS, MAPK8, BCL2L11, MYC, TRP53, RAC2, CYCS, GRB2, RALGDS, APPL1	0.00155503	0.00561756
Acute myeloid leukemia	SPI1, CHUK, PIK3R3, BRAF, PIK3CB, RELA, NFKB1, IKBKB, NRAS, MYC, PIM1, BCL2A1C, GRB2, PIM2, BCL2A1D, CD14, BCL2A1A, BCL2A1B	0.00242297	0.00853949
Type I diabetes mellitus	H2-T24, H2-T23, H2-T10, H2-Q9, CD80, H2-Q6, H2-M2, H2-K1, H2-Q7, H2-M3, H2-Q4, TNF, IL1A, IL1B, LTA, IL12B, FAS, H2-D1	0.00242297	0.00853949
Graft-versus-host disease	H2-T24, H2-T23, H2-T10, H2-Q9, CD80, H2-Q6, H2-M2, H2-K1, H2-Q7, H2-M3, H2-Q4, TNF, IL1A, IL6, IL1B, FAS, H2-D1	0.00256849	0.00894329
AMPK signaling pathway	CRTC2, PRKAA1, PFKFB3, PRKAA2, PIK3R3, PPP2R2A, PIK3CB, ELAVL1, ADRA1A, CAMKK2, RPTOR, PPP2CA, PPP2R1A, CREB3L4, PRKAB2, PPP2R5B, PPP2R5A, IGF1, PPP2R3A, PRKAB1, SIRT1, RAB11B, RAB10, TBC1D1, CREB1, PPP2R2D, PFKP, CREB5	0.00267422	0.0092006
Malaria	CD40, CSF3, CCL12, TGFB1, VCAM1, IL18, ITGAL, TNF, ICAM1, IL6, IL1B, CCL2, MYD88, TLR2	0.00288816	0.00981975
Insulin resistance	CRTC2, PRKAA1, PRKAA2, SLC2A1, PIK3R3, PIK3CB, TNF, RELA, IKBKB, SOCS3, MAPK8, CREB3L4, RPS6KA2, MLX, PRKAB2, PRKCD, GFPT1, NR1H3, PTPN11, PRKAB1, NFKB1, NFKBIA, IL6, CREB1, CREB5	0.0032059	0.0107733
Circadian rhythm	PRKAA1, PRKAB2, PRKAA2, CREB1, FBXW11, CUL1, CRY1, CSNK1D, PRKAB1, CLOCK	0.00331479	0.0110112
Natural killer cell mediated cytotoxicity	H2-T23, H2-K1, PIK3R3, PIK3CB, ITGAL, TNF, ICAM1, NRAS, TNFSF10, RAC2, BID, IFNAR2, SYK, IFNB1, IFNGR2, BRAF, PTPN11, VAV2, FCGR4, LCK, FAS, GRB2, LCP2, CD247, ULBP1, H2-D1	0.00419211	0.0137673
Relaxin signaling pathway	ATF6B, SRC, GNAI3, PIK3R3, PIK3CB, ARRB2, RELA, NRAS, MAPK8, GNG5, CREB3L4, GNG4, SMAD2, JUN, EDN1, TGFB1, NOS2, GNG12, MMP9, NFKB1, NFKBIA, CREB1, MMP13, COL4A2, GNB1, GRB2, ATF4, CREB5	0.00477662	0.0155106
Th17 cell differentiation	SMAD2, JUN, TGFB1, CHUK, STAT1, IFNGR2, TYK2, IL2RG, HIF1A, NFKB1, RELA, NFKBIA, IKBKB, IL6, MAPK8, IL23A, LCK, IL1B, CD247, NFKBIE, JAK2, NFKBIB, JAK1	0.00506836	0.0162751
Allograft rejection	H2-T24, H2-T23, CD40, H2-T10, H2-Q9, CD80, H2-Q6, H2-M2, H2-K1, H2-Q7, H2-M3, H2-Q4, TNF, IL12B, FAS, H2-D1	0.00546365	0.0173516
Cell adhesion molecules (CAMs)	ITGB1, H2-T24, CD274, H2-T23, CD40, CNTNAP1, SDC4, H2-Q9, CD80, H2-M2, H2-Q6, H2-K1, H2-M3, H2-Q7, H2-Q4, F11R, ITGAL, PVR, ICAM1, SPN, ALCAM, CLDN23, MADCAM1, ITGAV, CD276, NTNG2, VCAM1, H2-T10, ITGA4, ICOSL, PTPRC, PDCD1, H2-D1, NECTIN2	0.00611079	0.0191958
Th1 and Th2 cell differentiation	JUN, NOTCH1, CHUK, STAT1, IFNGR2, TYK2, RBPJ, IL2RG, RELA, NFKB1, IKBKB, NFKBIA, MAPK8, LCK, IL12B, CD247, JAK2, NFKBIE, JAK1, NFKBIB	0.00687747	0.0213719
Hippo signaling pathway	SERPINE1, PPP2R2A, AFP, ACTB, ACTG1, SAV1, STK3, BBC3, PPP2CA, RASSF1, PPP2R1A, RASSF4, MYC, DVL1, CTNNA1, YWHAG, YWHAH, SMAD2, TGFB1, FZD5, FBXW11, CSNK1D, MPP5, YWHAZ, SMAD7, MOB1B, LATS1, MOB1A, DLG1, PPP2R2D, BIRC2, BMPR1A	0.00695564	0.0213849
African trypanosomiasis	IL6, VCAM1, IL1B, GNAQ, IL18, IL12B, FAS, IDO2, TNF, MYD88, ICAM1	0.00873626	0.0265766
Non-alcoholic fatty liver disease (NAFLD)	PRKAA1, PRKAA2, PIK3R3, PIK3CB, TNF, RELA, IKBKB, CDC42, SOCS3, CASP7, MAPK8, BCL2L11, MLX, BID, MAP3K5, PRKAB2, JUN, TGFB1, NR1H3, TRAF2, PRKAB1, EIF2S1, NFKB1, ERN1, IL1A, IL6, IL1B, CYCS, FAS, ATF4	0.0105036	0.0316203
Cell cycle	CDKN1A, HDAC1, CUL1, CDC20, ORC4, FZR1, PTTG1, ORC1, MYC, CDC27, BUB3, YWHAG, YWHAH, SMAD2, ZBTB17, CDKN2B, TGFB1, GADD45B, GADD45A, YWHAZ, CDC25A, CDK6, TRP53, MDM2, CDK1	0.013924	0.041485
Phospholipase D signaling pathway	ARF1, RALA, RALB, PDGFB, PDGFA, PIK3R3, PIK3CB, AGPAT1, PIK3R6, PIK3R5, PLD2, AGPAT4, GNA13, CYTH2, NRAS, RRAS, PIP5K1A, PIP5K1B, RALGDS, PDGFRB, SYK, RRAS2, PTPN11, GAB2, GRB2, PLPP3, PLPP1, DGKH, ARF6	0.0154102	0.0454444
Vasopressin-regulated water reabsorption	DYNC1I2, DYNC1LI1, DYNC1LI2, CREB1, CREB3L4, ARHGDIA, AQP3, RAB5A, RAB11A, RAB11B, CREB5	0.0184686	0.0539135
mRNA surveillance pathway	HBS1L, RBM8A, RNMT, PPP2R5B, SSU72, PPP2R5A, PPP2R2A, PPP2R3A, SMG7, MAGOHB, GSPT1, SRRM1, PPP2CA, DDX39B, PPP2R1A, CLP1, MAGOH, PPP2R2D, ETF1, RNPS1	0.0201415	0.0582088
Choline metabolism in cancer	PDGFRB, SLC22A4, JUN, SLC44A1, PDGFB, PDGFA, PIK3R3, PIK3CB, HIF1A, PLD2, NRAS, MAPK8, RAC2, PIP5K1A, PIP5K1B, GRB2, PLPP3, RALGDS, PLPP1, DGKH	0.0274298	0.0784873
Glioma	PDGFRB, CDKN1A, CAMK2D, GADD45B, GADD45A, PDGFB, PIK3R3, PDGFA, BRAF, PIK3CB, IGF1, NRAS, CDK6, TRP53, MDM2, GRB2	0.0286889	0.0812852
Thyroid hormone signaling pathway	MED1, NOTCH1, SRC, HDAC1, STAT1, SLC2A1, PIK3R3, ATP2A2, SLC16A10, PIK3CB, HIF1A, ACTB, ACTG1, MED13L, RCAN1, NRAS, MED13, MYC, TRP53, MDM2, ITGAV, PFKP	0.0376902	0.105752
ErbB signaling pathway	CDKN1A, CAMK2D, JUN, SRC, PIK3R3, BRAF, PIK3CB, CBL, NRAS, MAPK8, NRG4, MYC, GRB2, CRK, PAK2, NCK1, PAK4	0.0391854	0.10889
Melanoma	PDGFRB, CDKN1A, GADD45B, GADD45A, PDGFB, PIK3R3, PDGFA, MITF, BRAF, PIK3CB, IGF1, NRAS, CDK6, TRP53, MDM2	0.0404101	0.110175
Prolactin signaling pathway	CISH, SRC, STAT1, PIK3R3, PIK3CB, RELA, NFKB1, SOCS3, NRAS, MAPK8, SOCS1, IRF1, GRB2, JAK2, SOCS7	0.0404101	0.110175
Intestinal immune network for IgA production	IL15RA, CD40, IL6, TGFB1, ITGA4, IL15, CD80, MADCAM1, ICOSL, CCR10	0.0444665	0.120101
Inositol phosphate metabolism	PI4K2B, MTMR2, MTMR14, OCRL, PIK3CB, PIK3C2A, MTMR6, MTMR7, INPP5B, ITPKC, SYNJ1, IMPAD1, PIP5K1A, PIP5K1B, CDIPT	0.0450033	0.120426

## Sheet: KEGG_Pos_Atg7only_6hLPSvsUntrea
KEGG term	Genes	P-value	Adjusted P-value
Proteasome	PSMD12, PSMD11, PSMD14, PSMD13, POMP, PSMB10, PSMD8, PSMB6, PSMB7, PSME2B, PSMB4, PSMD6, PSMD7, PSMB5, PSMD4, PSMB2, PSMB3, PSMD2, PSMD3, PSMD1, ADRM1, PSMB8, PSMB9, PSMA5, SEM1, PSMA6, PSMC5, PSMA3, PSMC6, PSMA4, PSMA1, PSMC4, PSMA2, PSME3, PSMC1, PSMC2, PSME1, PSME2	1.59078e-21	4.7087e-19
Epstein-Barr virus infection	H2-K1, RBPJ, TNF, ICAM1, PSMD8, PSMD6, PSMD7, TBK1, PSMD4, MYC, PSMD2, PSMD3, PSMD1, B2M, IFNAR2, MAP2K4, H2-T9, TAP2, TAP1, SAP30, H2-D1, PSMD12, PSMD11, PSMD14, PSMD13, H2-M2, H2-M3, PIK3R3, PIK3R1, BCL2L11, LYN, JUN, GADD45B, GADD45A, EIF2AK2, ISG15, NFKB1, NFKB2, SEM1, NFKBIA, CXCL10, IL6, CDK6, TRP53, MDM2, CYCS, TAB2, NFKBIE, MYD88, NFKBIB, H2-T24, H2-T23, CD40, CDKN1A, H2-T22, TNFAIP3, PIK…	4.37812e-21	6.47962e-19
TNF signaling pathway	CSF1, TNFAIP3, PIK3CB, CXCL3, TNF, CXCL2, CX3CL1, ICAM1, RPS6KA4, IKBKB, CASP7, CASP8, CREB3L4, MAP3K8, IKBKG, DNM1L, JUNB, MAP2K4, MAP2K1, EDN1, CHUK, IL15, TRAF2, TRAF1, TNFRSF1B, MMP9, TNFRSF1A, CREB3, MMP14, IL1B, IRF1, LTA, PGAM5, ATF4, CREB5, BIRC3, CEBPB, CCL12, ATF6B, PIK3R3, PIK3R1, NOD2, PTGS2, RELA, SOCS3, CCL5, CCL2, GM5431, JUN, VCAM1, MLKL, CCL20, IFNB1, IFI47, CFLAR, NFKB1, NFKBIA,…	1.56711e-20	1.54622e-18
NOD-like receptor signaling pathway	TXN1, HSP90AB1, TNFAIP3, CXCL3, TNF, CXCL2, IKBKB, PSTPIP1, TBK1, CASP8, NAMPT, CASP4, CASP1, IKBKG, DNM1L, IKBKE, CAMP, CTSB, JAK1, IFNAR2, GBP5, HSP90AA1, GBP7, CHUK, RIPK2, PRKCD, IL18, CYBB, CYBA, TRAF2, TYK2, TICAM1, ATG12, RHOA, NAIP2, PLCB4, AIM2, NAIP6, OAS2, IL1B, OAS3, VDAC3, IRF7, TXNIP, IRF9, BIRC3, RNF31, CCL12, ITPR1, OAS1A, XIAP, ITPR2, OAS1B, NOD1, NOD2, NLRC4, TANK, GABARAP, RELA…	5.28536e-15	3.91116e-13
Influenza A	CIITA, ADAR, PIK3CB, TNF, ACTB, ACTG1, ICAM1, IFIH1, IKBKB, TBK1, TNFSF10, CASP1, IL12B, EP300, TRIM25, KPNA2, JAK2, IKBKE, KPNA1, AGFG1, JAK1, IFNAR2, MAP2K4, MAP2K1, RSAD2, DDX58, IFNGR2, IL18, TYK2, TICAM1, TNFRSF1A, IL1A, DDX39B, OAS2, IL1B, OAS3, IRF7, NUP98, IRF9, TLR3, CCL12, PIK3R3, OAS1A, OAS1B, FURIN, PIK3R1, RELA, OAS1G, SOCS3, CCL5, NLRP3, CCL2, FDPS, HSPA8, JUN, HSPA1L, STAT1, IFNB1,…	8.44861e-15	5.00158e-13
Kaposi sarcoma-associated herpesvirus infection	H2-T24, H2-T23, CDKN1A, H2-T22, H2-K1, PIK3CB, CXCL3, CXCL2, PIK3CG, ICAM1, IKBKB, PREX1, PPP3CB, ZFP36, TBK1, GNGT2, CASP8, MYC, EP300, IKBKG, JAK2, IKBKE, JAK1, IFNAR2, ATG3, MAP2K4, MAP2K1, H2-T10, SYK, CHUK, H2-T9, TRAF2, TYK2, TICAM1, TNFRSF1A, HCK, MAPKAPK2, IRF7, H2-D1, TLR3, IRF9, BECN1, SRC, H2-Q9, H2-M2, H2-Q6, H2-M3, H2-Q7, PDGFB, ITPR1, H2-Q4, PIK3R3, ITPR2, PIK3R1, PTGS2, HIF1A, GABA…	1.84907e-14	9.12208e-13
Legionellosis	HBS1L, RAB1A, ARF1, VCP, ITGAM, SAR1B, ITGB2, NLRC4, CXCL3, CXCL2, TNF, RELA, HSPD1, C3, CASP7, CASP8, CASP1, IL12B, CD14, HSPA8, HSPA1L, IL18, NFKB1, NFKB2, EEF1A1, EEF1G, NFKBIA, NAIP2, IL6, NAIP6, IL1B, CYCS, HSPA1B, MYD88, TLR2, HSPA1A	7.93391e-14	3.32654e-12
Tuberculosis	CIITA, RAB7, ITGAM, ITGB2, TCIRG1, TNF, CTSS, EEA1, PPP3CB, CASP8, LAMP2, IL12B, EP300, JAK2, CAMP, JAK1, ATP6V0B, ARHGEF12, FCER1G, ATP6AP1, KSR1, SYK, SPHK2, RIPK2, IFNGR2, IL18, RHOA, TNFRSF1A, FCGR1, TLR1, IL1A, FCGR4, IL23A, IL1B, RFX5, TLR6, CLEC4E, ATP6V0D1, ATP6V0C, TLR2, RAB5B, CEBPB, CAMK2D, RAB5C, SRC, BCL10, NOD2, CORO1A, RELA, MALT1, HSPD1, C3, IRAK2, ATP6V1H, CD14, BID, HSPA9, PLK3,…	8.99066e-14	3.32654e-12
Hepatitis C	YWHAE, CDKN1A, PPP2R2A, PIK3CB, IFIT1, TNF, IKBKB, TBK1, CASP8, PPP2R1A, MYC, CLDN23, IKBKG, IKBKE, YWHAG, YWHAH, JAK1, IFNAR2, MAP2K1, RSAD2, CHUK, DDX58, TRAF2, TYK2, TICAM1, IFIT1BL1, YWHAZ, TNFRSF1A, OAS2, PSME3, OAS3, IRF7, IRF9, TLR3, PIK3R3, OAS1A, OAS1B, PIK3R1, RELA, OAS1G, PPP2CA, SOCS3, PPP2CB, NRAS, BID, LDLR, STAT1, IFNB1, MX2, STAT2, STAT3, EIF2AK2, NR1H3, BRAF, CFLAR, EIF2S1, NFKB1…	2.54212e-13	8.36073e-12
Measles	RAB9, TNFAIP3, ADAR, PIK3CB, BBC3, IFIH1, IKBKB, TBK1, CASP8, RACK1, IL12B, IKBKG, IKBKE, JAK1, IFNAR2, CHUK, DDX58, CSNK2A2, TYK2, IL1A, OAS2, IL1B, OAS3, CSNK2B, IRF7, IRF9, TLR2, PIK3R3, OAS1A, OAS1B, PIK3R1, IL2RG, RELA, OAS1G, BID, HSPA8, JUN, HSPA1L, STAT1, IFNB1, MX2, STAT2, STAT3, MSN, EIF2AK2, EIF2S1, NFKB1, NFKBIA, IL6, CDK6, TRP53, CYCS, FAS, BAX, EIF3H, TAB2, FCGR2B, MYD88, HSPA1B, BC…	1.42354e-12	4.21368e-11
NF-kappa B signaling pathway	CD40, TNFAIP3, TNF, CXCL2, ICAM1, IKBKB, PLAU, BLNK, TRIM25, BCL2A1C, BCL2A1D, IKBKG, BCL2A1A, BCL2A1B, SYK, CHUK, DDX58, CSNK2A2, TRAF2, TRAF1, TICAM1, TNFRSF1A, LCK, IL1B, CSNK2B, LTA, LTB, BIRC3, XIAP, BCL10, PTGS2, RELA, MALT1, RELB, CCL4, CD14, LYN, VCAM1, GADD45B, CFLAR, NFKB1, NFKB2, NFKBIA, TAB2, ATM, LTBR, MYD88, LAT, BCL2L1	2.3112e-12	6.21923e-11
C-type lectin receptor signaling pathway	CLEC4N, PIK3CB, TNF, IKBKB, PPP3CB, CASP8, CASP1, IL12B, IKBKG, IKBKE, ARHGEF12, FCER1G, KSR1, SYK, CHUK, PRKCD, RRAS2, RHOA, CLEC4D, MRAS, IL23A, IL1B, IRF1, MAPKAPK2, CLEC4E, IRF9, SRC, ITPR1, ITPR2, PIK3R3, PIK3R1, BCL10, PTGS2, RELA, MALT1, RELB, NRAS, RRAS, NLRP3, PLK3, JUN, CCL22, STAT1, STAT2, PTPN11, NFKB1, NFKB2, NFKBIA, IL6, BCL3, MDM2, CALM1	2.64682e-12	6.52881e-11
Endocytosis	WASHC4, H2-T24, VPS29, WASHC5, H2-T23, ARF1, RAB7, H2-T22, SH3KBP1, WIPF2, CLTC, H2-K1, SNX12, CLTA, ARRB2, RAB22A, EEA1, CAPZB, CHMP1B, KIF5B, PSD4, VPS35, SH3GLB1, PDCD6IP, H2-T10, IST1, H2-T9, VPS37C, ARAP3, VPS37A, VPS37B, ARAP1, ARFGAP3, RHOA, RNF41, ZFYVE16, RABEP1, HGS, CHMP4B, STAM2, H2-D1, ARF6, CHMP5, RAB5B, RAB5C, TSG101, SRC, H2-Q9, H2-M2, VPS4B, H2-Q6, H2-M3, H2-Q7, H2-Q4, NEDD4L, VP…	3.86671e-12	8.80421e-11
Phagosome	ITGB1, H2-T24, H2-T23, H2-T22, RAB7, ITGAM, NCF1, H2-K1, NCF4, ITGB2, TCIRG1, ACTB, CTSS, ACTG1, EEA1, TUBA1C, TUBB6, TUBA1A, TUBB1, LAMP2, OLR1, ATP6V1E1, DYNC2H1, ATP6V0B, H2-T10, ATP6AP1, H2-T9, TAP2, TAP1, CYBB, CYBA, FCGR1, DYNC1LI1, DYNC1LI2, TUBB2A, FCGR4, HGS, ITGA5, TLR6, ATP6V0D1, ATP6V0C, H2-D1, ATP6V0E, TLR2, STX12, DYNC1I2, RAB5B, RAB5C, H2-Q9, H2-M2, H2-Q6, H2-M3, STX18, H2-Q7, H2-Q…	5.8332e-12	1.23331e-10
Osteoclast differentiation	SPI1, NCF1, CSF1, NCF4, PIK3CB, TNF, IKBKB, PPP3CB, BLNK, SIRPA, ACP5, IKBKG, JUNB, JAK1, IFNAR2, MAP2K1, SYK, CHUK, IFNGR2, MITF, CYBA, TRAF2, GAB2, TYK2, TNFRSF1A, FCGR1, IL1A, FCGR4, LCK, IL1B, LCP2, SQSTM1, IRF9, PIK3R3, PIK3R1, PIRB, RELA, RELB, SOCS3, SOCS1, JUN, TGFB1, JUND, STAT1, IFNB1, STAT2, LILRB4A, NFKB1, NFKB2, FOSL2, FOSL1, NFKBIA, TAB2, GRB2, FCGR2B, NOX1	7.7972e-12	1.53865e-10
Apoptosis	CTSZ, PIK3CB, TNF, ACTB, CTSS, ACTG1, BBC3, IKBKB, TUBA1C, CASP7, CASP8, TUBA1A, TNFSF10, BCL2A1C, BCL2A1D, IKBKG, BCL2A1A, BCL2A1B, SPTAN1, CTSC, CTSB, DAXX, MAP2K1, PARP3, PARP4, CHUK, TRAF2, TRAF1, TNFRSF1A, ERN1, DDIT3, BIRC6, ATF4, BIRC3, BECN1, ITPR1, ITPR2, PIK3R3, XIAP, CSF2RB, PIK3R1, RELA, NRAS, BCL2L11, BID, MCL1, JUN, GADD45B, GADD45A, CFLAR, EIF2S1, NFKB1, NFKBIA, TRP53, CYCS, FAS, B…	2.05856e-11	3.80833e-10
Human cytomegalovirus infection	H2-T24, H2-T23, CDKN1A, H2-T22, H2-K1, CGAS, PIK3CB, ELK1, TNF, CX3CL1, IKBKB, AKAP13, PPP3CB, TBK1, GNGT2, CASP8, CREB3L4, MYC, RAC2, IKBKG, B2M, JAK1, MAP2K1, ARHGEF12, H2-T10, CHUK, H2-T9, TAP2, TAP1, TRAF2, RHOA, TNFRSF1A, TAPBP, CREB3, PLCB4, IL1B, CRK, H2-D1, ATF4, CREB5, PTGER4, CCL12, ROCK1, ATF6B, SRC, H2-Q9, H2-M2, H2-Q6, H2-M3, H2-Q7, GNAI3, ITPR1, H2-Q4, PIK3R3, ADCY3, ITPR2, PIK3R1, …	3.78359e-11	6.58791e-10
Viral carcinogenesis	YWHAE, H2-T24, H2-T23, CDKN1A, H2-T22, DDX3X, GTF2B, H2-K1, UBE3A, PIK3CB, RBPJ, POLB, CASP8, CREB3L4, EP300, IKBKG, YWHAG, JAK1, YWHAH, H2-T10, SYK, ACTN1, H2-T9, MRPS18B, TRAF2, TRAF1, YWHAZ, RHOA, DDB1, KAT2B, CREB3, PKM, MAPKAPK2, VDAC3, IRF7, ATP6V0D1, H2-D1, IRF9, ATF4, CREB5, GTF2A1, SP100, ATF6B, SRC, HDAC1, H2-Q9, H2-M2, SRF, H2-Q6, HPN, H2-M3, H2-Q7, UBR4, H2-Q4, PIK3R3, PIK3R1, RELA, G…	1.33928e-10	2.20237e-09
Human T-cell leukemia virus 1 infection	H2-T24, H2-T23, CD40, CDKN1A, CRTC2, H2-T22, SPI1, H2-K1, ITGB2, SLC2A1, PIK3CB, ITGAL, ELK1, TNF, ETS2, ICAM1, IKBKB, POLB, PPP3CB, ZFP36, KAT5, PTTG1, CREB3L4, MYC, CDC27, TSPO, EP300, IKBKG, B2M, JAK1, IL15RA, MAP2K4, MAP2K1, H2-T10, CHUK, IL15, H2-T9, TNFRSF1A, KAT2B, CREB3, LCK, VDAC3, LTA, TLN1, SLC25A5, H2-D1, ATF4, CREB5, ATF6B, H2-Q9, H2-M2, SRF, H2-Q6, H2-M3, H2-Q7, H2-Q4, PIK3R3, ADCY3…	3.65923e-10	5.70069e-09
Protein processing in endoplasmic reticulum	HSP90AB1, UBE2D3, NGLY1, UBE2D2A, ERO1L, HERPUD1, UFD1, SEC62, SEC63, SEC13, HSP90AA1, SSR4, SSR2, SSR3, TRAF2, RAD23A, RAD23B, ERN1, MAN1A, DNAJC1, SELENOS, DDIT3, DNAJC5, DNAJB11, PLAA, ATF4, PPP1R15A, VCP, SEC23A, ATF6B, SAR1B, HSPA4L, CUL1, DERL2, RRBP1, UBE2J2, HSP90B1, UBE2J1, DNAJB2, UBQLN1, SEC23B, UGGT1, HSPA8, SEC24B, SEC24A, HSPA5, HSPA1L, EDEM1, AMFR, EDEM2, SYVN1, EIF2AK2, UBE2G2, EI…	7.14799e-10	1.0579e-08
RNA transport	CYFIP2, EIF4A2, CYFIP1, EIF4A1, POP7, POP1, FMR1, RPP30, CASC3, SUMO1, RPP38, EIF5B, SEC13, THOC1, THOC2, THOC5, SENP2, SRRM1, THOC6, NUP93, EEF1A1, NUP210L, DDX39B, GEMIN5, NUP54, NUP98, PABPC1, EIF1A, EIF4E2, KPNB1, SEH1L, RBM8A, NMD3, NUP160, FXR1, FXR2, TGS1, NUP88, EIF2S3X, EIF3J2, EIF3J1, EIF4E, RANBP2, EIF2B3, NUP153, EIF2S2, MAGOHB, EIF2S1, EIF1, EIF5, TACC3, EIF3G, NUP35, EIF3H, ACIN1, E…	7.72932e-10	1.08947e-08
Fluid shear stress and atherosclerosis	TXN1, HSP90AB1, NCF1, PIK3CB, TNF, ACTB, ACTG1, ICAM1, IKBKB, CDH5, SUMO1, KDR, RAC2, IKBKG, ACVR1, MEF2A, MAP2K4, EDN1, HSP90AA1, CHUK, DUSP1, CYBA, MMP9, RHOA, TNFRSF1A, IL1A, IL1B, PECAM1, ARHGEF2, SQSTM1, PRKAA1, CCL12, SDC4, SRC, GSTT4, PDGFB, PDGFA, PIK3R3, PIK3R1, RELA, HSP90B1, MAPK7, HMOX1, CCL2, NQO1, JUN, VCAM1, GSTM1, NFKB1, ASS1, TRP53, CTNNB1, CALM1, NOX1, NFE2L2, BMPR1A	1.33424e-09	1.79516e-08
Chemokine signaling pathway	CXCL9, NCF1, PIK3CB, ARRB2, CXCL3, CXCL2, CX3CL1, PIK3CG, CXCL16, IKBKB, PREX1, GNGT2, RAC2, CCR7, IKBKG, JAK2, VAV3, MAP2K1, CHUK, PRKCD, RHOA, VAV1, FGR, HCK, PLCB4, CRK, CX3CR1, CCL12, ROCK1, SRC, GNAI3, PIK3R3, ADCY3, PIK3R1, PIK3R6, RELA, PIK3R5, RAP1B, CDC42, NRAS, CCL9, RAP1A, GNG5, CCL7, GNG4, CCL6, CCL5, CCL4, CCL3, PTK2B, CCL2, CCR10, LYN, CCL25, CCL22, CCL20, STAT1, STAT2, STAT3, BRAF,…	4.86771e-09	6.26453e-08
Toxoplasmosis	ITGB1, CD40, CIITA, GNAI3, XIAP, LAMC2, LAMC1, TNF, PIK3R6, PIK3CG, RELA, PIK3R5, IKBKB, SOCS1, CASP8, IL12B, IKBKG, JAK2, LDLR, JAK1, HSPA8, TGFB1, CHUK, HSPA1L, NOS2, IL10RB, STAT1, IFNGR2, IL10RA, STAT3, IRGM1, TYK2, NFKB1, TNFRSF1A, NFKBIA, IGTP, CYCS, TAB2, MYD88, HSPA1B, BCL2L1, NFKBIB, BIRC3, TLR2, HSPA1A	5.62535e-09	6.93794e-08
Human immunodeficiency virus 1 infection	H2-T24, H2-T23, H2-T22, TRIM30D, H2-K1, CGAS, PIK3CB, TNF, IKBKB, PPP3CB, TBK1, GNGT2, CASP8, AP1G1, CFL2, CFL1, RAC2, AP1S3, ELOC, IKBKG, B2M, APOBEC3, MAP2K1, H2-T10, CHUK, FBXW11, H2-T9, TAP2, TAP1, TRAF2, TNFRSF1B, TNFRSF1A, TAPBP, DDB1, CRK, H2-D1, TLR2, TRIM12C, CUL5, H2-Q9, H2-M2, H2-Q6, H2-M3, H2-Q7, GNAI3, CUL1, ITPR1, H2-Q4, PIK3R3, ITPR2, PIK3R1, RNF7, SAMHD1, RELA, NRAS, GNG5, GNG4, P…	6.4752e-09	7.66663e-08
Salmonella infection	DYNC1I2, RAB7, ROCK1, NLRC4, CXCL3, CXCL2, ACTB, RELA, ACTG1, CDC42, CCL4, CASP1, CCL3, FLNA, FLNB, CD14, WASF2, DYNC2H1, DYNC1H1, JUN, NOS2, IFNGR2, RHOG, IL18, ARPC5, NFKB1, IL1A, DYNC1LI1, DYNC1LI2, IL6, ARPC2, ARPC3, IL1B, PKN2, PFN1, MYD88	7.19172e-09	8.1875e-08
Ubiquitin mediated proteolysis	UBE2D3, UBE3A, UBE2L6, UBE2Z, UBE2D2A, HERC4, UBE2Q1, CDC27, FBXO4, ELOC, FBXW8, FBXW7, FBXW11, UBE2E1, UBE2E2, MID1, DDB1, BIRC6, BIRC3, CUL5, UBA7, UBA6, CUL3, CUL2, CUL1, NEDD4L, XIAP, RNF7, UBE2J2, CBL, UBE2J1, SOCS3, COP1, SOCS1, UBR5, VHL, UBE2F, UBE2B, UBE2C, HUWE1, SYVN1, UBE2A, UBE2G2, PML, UBE2W, ITCH, UBE2S, UBA3, MDM2, ERCC8, UBA1, TRIP12, UBE2K	8.11254e-09	8.89374e-08
Toll-like receptor signaling pathway	CD40, CXCL9, CD80, PIK3R3, PIK3R1, PIK3CB, TNF, RELA, IKBKB, TBK1, CASP8, CCL5, CCL4, SPP1, CCL3, IL12B, MAP3K8, CD14, IKBKG, IKBKE, IFNAR2, MAP2K4, MAP2K1, JUN, CHUK, STAT1, IFNB1, TICAM1, NFKB1, NFKBIA, TLR1, CXCL10, CXCL11, IL6, TOLLIP, IL1B, IRF7, TAB2, TLR6, MYD88, TLR3, TLR2	9.48108e-09	1.00229e-07
Chagas disease (American trypanosomiasis)	CCL12, SERPINE1, GNAI3, PIK3R3, PPP2R2A, PIK3R1, PIK3CB, TNF, RELA, C3, IKBKB, PPP2CA, PPP2CB, CASP8, PPP2R1A, CCL5, CCL3, IL12B, CCL2, IKBKG, SMAD2, MAP2K4, JUN, TGFB1, CHUK, NOS2, IFNB1, IFNGR2, CFLAR, TICAM1, NFKB1, TNFRSF1A, NFKBIA, IL6, PLCB4, GNAQ, IL1B, PPP2R2D, FAS, TLR6, CD247, MYD88, TLR2	1.13646e-08	1.15997e-07
Hepatitis B	CDKN1A, DDX3X, PIK3CB, TNF, ELK1, IFIH1, IKBKB, TBK1, CASP8, CREB3L4, MYC, EP300, IKBKG, JAK2, IKBKE, JAK1, MAP2K4, MAP2K1, ATP6AP1, CHUK, DDX58, TYK2, TICAM1, MMP9, YWHAZ, DDB1, CREB3, VDAC3, IRF7, TLR3, ATF4, CREB5, TLR2, ATF6B, SRC, PIK3R3, PIK3R1, RELA, NRAS, PTK2B, BID, SMAD2, JUN, TGFB1, STAT1, IFNB1, STAT2, STAT3, BRAF, NFKB1, NFKBIA, IL6, TRP53, CYCS, FAS, BAX, TAB2, GRB2, MYD88	1.57655e-08	1.55553e-07
Leishmaniasis	ITGB1, ITGAM, NCF1, ITGB2, NCF4, PTGS2, TNF, ELK1, RELA, C3, IL12B, JAK2, JAK1, JUN, MARCKSL1, TGFB1, ITGA4, NOS2, STAT1, IFNGR2, CYBB, CYBA, NFKB1, FCGR1, NFKBIA, IL1A, FCGR4, IL1B, TAB2, MYD88, TLR2, NFKBIB	1.73943e-08	1.66087e-07
IL-17 signaling pathway	CSF3, CEBPB, CCL12, HSP90AB1, TRAF3IP2, TNFAIP3, CXCL3, PTGS2, CXCL2, TNF, ELAVL1, RELA, HSP90B1, IKBKB, CASP8, TBK1, MAPK7, CCL7, CCL2, IKBKG, MAPK6, IKBKE, USP25, HSP90AA1, JUN, JUND, CHUK, CCL20, TRAF2, MMP9, NFKB1, NFKBIA, FOSL1, CXCL10, IL6, MMP13, IL1B, LCN2, TAB2	2.25822e-08	2.08886e-07
MAPK signaling pathway	FLT1, CSF1, ARRB2, ELK1, TNF, DUSP16, RPS6KA4, IKBKB, PPP3CB, DUSP10, MYC, RPS6KA2, KDR, RAC2, MAP3K8, IKBKG, DUSP4, PDGFRB, DUSP5, MAP2K4, DAXX, DUSP2, MAP2K1, DUSP3, CHUK, DUSP1, CACNA2D1, RRAS2, TRAF2, DUSP8, MAPK8IP3, TNFRSF1A, IL1A, PPM1B, MRAS, CACNB4, DDIT3, IL1B, MAPKAPK2, RAPGEF2, MET, CRK, ATF4, MAX, SRF, PDGFB, PDGFA, NLK, RELA, RELB, STK3, RAP1B, CDC42, NRAS, CACNG8, RAP1A, MAPK7, RRA…	1.02504e-07	9.19432e-07
Fc gamma R-mediated phagocytosis	NCF1, PIK3R3, PIK3CB, PIK3R1, PLD2, CDC42, CFL2, CFL1, RAC2, PIP5K1A, PIP5K1B, WASF2, VAV3, LYN, VASP, MAP2K1, MARCKSL1, SYK, MYO10, SPHK2, PRKCD, GAB2, ARPC5, VAV1, FCGR1, HCK, MARCKS, PTPRC, ARPC2, ARPC3, PLPP3, FCGR2B, CRK, PLPP1, LAT, ARF6	2.25394e-07	1.96226e-06
Transcriptional misregulation in cancer	ATF1, CD40, CDKN1A, CCNT2, SPI1, FLT1, ITGAM, CCNT1, JMJD1C, AFF1, PLAU, MYC, NFKBIZ, BCL2A1C, BCL2A1D, BCL2A1A, BCL2A1B, TFE3, MITF, TRAF1, MMP9, ETV6, FCGR1, ZEB1, EWSR1, DDIT3, NUPR1, MET, BIRC3, DDX5, CEBPB, MAX, HDAC1, DOT1L, PDGFA, MLLT3, RELA, FUT8, CD14, ZBTB17, ARNT2, TAF15, GADD45B, H3F3B, GADD45A, FUS, HMGA2, IGF1, KLF3, NFKB1, PML, CDK9, IL6, BCL6, TRP53, MDM2, REL, BAX, ATM, CDK14, B…	2.78124e-07	2.35213e-06
Human papillomavirus infection	H2-K1, PPP2R2A, UBE3A, RBPJ, TNF, TBK1, PPP2R1A, CREB3L4, TNN, EP300, ATP6V1E1, PDGFRB, IFNAR2, MAP2K1, H2-T9, TICAM1, COL4A2, ATP6V0D1, H2-D1, NOTCH2, NOTCH1, H2-M2, H2-M3, UBR4, PIK3R3, PIK3R1, PSEN1, ATP6V1H, ATP6V1D, ATP6V1C1, ATP6V1F, FZD5, EIF2AK2, ISG15, NFKB1, DLG1, CDK6, TRP53, MDM2, COL9A3, GRB2, ATM, ITGB1, H2-T24, H2-T23, CDKN1A, H2-T22, LAMC2, PIK3CB, LAMC1, TCIRG1, IKBKB, CASP8, IKB…	4.55494e-07	3.74517e-06
Antigen processing and presentation	H2-T24, H2-T23, CIITA, H2-T22, HSP90AB1, H2-Q9, H2-Q6, H2-M2, H2-K1, H2-Q7, H2-M3, H2-Q4, TNF, CTSS, PSME2B, B2M, CTSB, CD74, HSPA8, HSP90AA1, H2-T10, HSPA5, HSPA1L, HSPA4, NFYB, H2-T9, TAP2, TAP1, TAPBP, PSME3, RFX5, PSME1, PSME2, H2-D1, HSPA1B, HSPA1A	6.09754e-07	4.87804e-06
Spliceosome	TCERG1, DDX5, RBM25, RBM8A, HNRNPU, SNRPD1, U2AF2, TRA2A, DHX15, DHX38, SNRPB2, SNRPD3, SF3B1, SMNDC1, SF3A3, HSPA8, PRPF38B, HNRNPA3, PRPF38A, HSPA1L, BUD31, THOC1, PRPF40B, PRPF40A, THOC2, CWC15, MAGOHB, HNRNPM, HNRNPK, PRPF18, DDX39B, SYF2, SRSF2, SRSF3, SNRNP27, PPIE, ACIN1, SNRPA1, PRPF31, SRSF5, HNRNPC, SRSF6, SNRPC, SRSF7, RBMX, HSPA1B, HSPA1A	7.59435e-07	5.9156e-06
Mitophagy	BECN1, RAB7, USP15, CITED2, SRC, AMBRA1, HIF1A, RELA, GABARAP, NRAS, TBK1, RRAS, UBB, JUN, ATG9A, TFE3, CSNK2A2, RRAS2, MITF, MRAS, TRP53, CSNK2B, TAX1BP1, PGAM5, SQSTM1, OPTN, ATF4, BCL2L1	8.64287e-07	6.55972e-06
Rheumatoid arthritis	CCL12, FLT1, CSF1, CD80, ITGB2, TCIRG1, ITGAL, TNF, ICAM1, CCL5, CCL3, ACP5, CCL2, ATP6V1H, ATP6V1E1, ATP6V1D, ATP6V1C1, ATP6V1F, ATP6V0B, JUN, TGFB1, ATP6AP1, IL15, CCL20, IL18, IL1A, IL6, IL23A, IL1B, LTB, ATP6V0D1, ATP6V0C, TLR2, ATP6V0E	8.96454e-07	6.63376e-06
Leukocyte transendothelial migration	ITGB1, ITGAM, NCF1, ROCK1, TXK, CTNND1, NCF4, ITGB2, GNAI3, PIK3R3, PIK3R1, PIK3CB, ITGAL, ACTB, MYL12A, ACTG1, ICAM1, RAP1B, CDC42, CDH5, RAP1A, CLDN23, RAC2, CTNNA1, PTK2B, VASP, VAV3, VCAM1, ITGA4, ACTN1, CYBB, MSN, CYBA, PTPN11, MMP9, RHOA, VAV1, AFDN, PECAM1, CTNNB1, EZR, BCAR1	1.343e-06	9.69577e-06
Pertussis	ITGB1, ITGAM, ITGB2, GNAI3, NOD1, TNF, RELA, C3, CASP7, C1S1, CFL2, CFL1, CASP1, IL12B, NLRP3, CD14, JUN, C1RA, NOS2, TICAM1, RHOA, NFKB1, IL1A, IL6, IL23A, IL1B, IRF1, SERPING1, ITGA5, CALM1, MYD88	2.20635e-06	1.55495e-05
HIF-1 signaling pathway	CDKN1A, CAMK2D, PFKFB3, FLT1, SERPINE1, CUL2, SLC2A1, PIK3R3, PIK3R1, PIK3CB, HIF1A, HK2, RELA, HK3, LDHA, MKNK1, PGK1, EP300, HMOX1, ELOC, VHL, EIF4E, MAP2K1, EDN1, NOS2, IFNGR2, RPS6, STAT3, CYBB, ARNT, IGF1, NFKB1, IL6, PFKL, LTBR, EIF4E2, ALDOA, GAPDH	4.1487e-06	2.85585e-05
RIG-I-like receptor signaling pathway	OTUD5, DDX3X, TNF, TANK, RELA, IFIH1, IKBKB, CASP8, TBK1, DHX58, TRIM25, IL12B, IKBKG, AZI2, IKBKE, CHUK, DDX58, IFNB1, TRAF2, ISG15, ATG12, NFKB1, NFKBIA, CXCL10, IRF7, PIN1, TBKBP1, NFKBIB	5.42595e-06	3.56907e-05
Renal cell carcinoma	CDKN1A, CUL2, SLC2A1, PDGFB, PIK3R3, PIK3CB, PIK3R1, HIF1A, RAP1B, CDC42, NRAS, RAP1A, EP300, ELOC, VHL, PAK2, PAK4, ARNT2, MAP2K1, JUN, TGFB1, TFE3, ARNT, PTPN11, BRAF, GRB2, MET, CRK	5.42595e-06	3.56907e-05
Regulation of actin cytoskeleton	CYFIP2, ITGB1, CYFIP1, ITGAM, ITGB2, BRK1, PIK3CB, ITGAL, ACTB, MYLK, ACTG1, TMSB4X, CFL2, CFL1, RAC2, VAV3, PDGFRB, MAP2K1, ARHGEF12, PPP1R12A, ITGA4, ACTN1, RRAS2, RHOA, VAV1, MRAS, SPATA13, MYH9, ITGA5, PFN1, EZR, ARHGEF7, CRK, ITGA9, ROCK1, SRC, PDGFB, PDGFA, PIK3R3, PIK3R1, IQGAP1, MYL12A, SLC9A1, FGD3, CDC42, GNA13, NRAS, RRAS, PIP5K1A, NCKAP1L, PIP5K1B, PAK2, MYH10, WASF2, PAK4, MSN, BRAF,…	7.51995e-06	4.83893e-05
Necroptosis	HSP90AB1, TNFAIP3, TNF, FTL1, CASP8, FTH1, CHMP1B, TNFSF10, CASP1, DNM1L, JAK2, JAK1, ZBP1, IFNAR2, HSP90AA1, PARP3, PARP4, IFNGR2, CYBB, TRAF2, TYK2, TICAM1, TNFRSF1A, IL1A, IL1B, VDAC3, CHMP4B, PGAM5, SLC25A5, PPIA, SQSTM1, PPID, IRF9, TLR3, CHMP5, BIRC3, RNF31, CAMK2D, VPS4B, XIAP, NLRP3, BID, MLKL, STAT1, IFNB1, STAT2, STAT3, EIF2AK2, CFLAR, GLUD1, 2610002M06RIK, CHMP2B, CHMP2A, FAS, BAX	9.50136e-06	5.98384e-05
Autophagy	BECN1, RAB7, PRKAA1, MTMR14, ITPR1, PIK3R3, PIK3R1, PIK3CB, AMBRA1, ZFYVE1, HIF1A, GABARAP, CAMKK2, PPP2CA, PPP2CB, NRAS, RRAS, LAMP2, TRP53INP2, CTSB, SH3GLB1, IGBP1, ATG3, MAP2K1, ATG9A, PRKCD, DAPK3, RRAS2, CFLAR, ATG13, EIF2S1, ATG12, RAB33B, ERN1, VAMP8, VMP1, RRAGA, MRAS, RRAGC, ATG16L1, ATG4A, BCL2L1, ATG4D	1.86513e-05	0.000113469
Cytosolic DNA-sensing pathway	CGAS, ADAR, RELA, IKBKB, TBK1, CCL5, CCL4, CASP1, IKBKG, IKBKE, ZBP1, CHUK, DDX58, IFNB1, IL18, NFKB1, NFKBIA, CXCL10, IL6, AIM2, POLR3A, IL1B, POLR3D, IRF7, NFKBIB	1.87837e-05	0.000113469
B cell receptor signaling pathway	PIK3R3, PIK3CB, PIK3R1, BCL10, PIRB, RELA, MALT1, IKBKB, PPP3CB, NRAS, BLNK, RAC2, IKBKG, VAV3, LYN, MAP2K1, JUN, CD72, SYK, CHUK, VAV1, NFKB1, NFKBIA, GRB2, FCGR2B, NFKBIE, PIK3AP1, NFKBIB	1.96367e-05	0.000116249
Proteoglycans in cancer	ITGB1, CDKN1A, PIK3CB, ELK1, TNF, ACTB, ACTG1, PLAU, MYC, KDR, IL12B, MAP2K1, ARHGEF12, PPP1R12A, RPS6, PLAUR, RRAS2, ANK2, MMP9, RHOA, MRAS, HCLS1, ITGA5, EZR, MET, CD44, TLR2, HBEGF, DDX5, CAMK2D, SDC4, ROCK1, SRC, ITPR1, PIK3R3, ITPR2, PIK3R1, IQGAP1, CBL, HIF1A, SLC9A1, CDC42, NRAS, RRAS, FLNA, FLNB, SMAD2, TGFB1, FZD5, PTCH1, STAT3, MSN, BRAF, PTPN11, IGF1, TRP53, MDM2, CTNNB1, FAS, GRB2	2.57207e-05	0.000149281
Bacterial invasion of epithelial cells	ITGB1, SRC, CLTC, CLTA, PIK3R3, PIK3CB, PIK3R1, CBL, ACTB, ACTG1, CDC42, CTNNA1, WASF2, SEPT11, RHOG, ARPC5, RHOA, CD2AP, ARHGAP10, ARPC2, ARPC3, HCLS1, CTNNB1, ELMO3, ITGA5, MET, CRK, BCAR1	3.54299e-05	0.000201678
Neurotrophin signaling pathway	YWHAE, CAMK2D, PRDM4, PIK3R3, PIK3R1, PSEN1, PIK3CB, RELA, RAP1B, IKBKB, CDC42, NRAS, RAP1A, MAPK7, IRAK2, ARHGDIA, RPS6KA2, ARHGDIB, SH2B3, MAP2K1, JUN, RIPK2, KIDINS220, PRKCD, BRAF, IRAK3, PTPN11, NFKB1, RHOA, NFKBIA, TRP53, MAPKAPK2, BAX, GRB2, CALM1, NFKBIE, CRK, ATF4, NFKBIB, ZFP110	3.64182e-05	0.000203392
Vasopressin-regulated water reabsorption	DYNC2H1, DYNC1I2, DYNC1H1, RAB5B, RAB5C, DCTN2, DCTN4, ADCY3, AQP3, RAB11A, CREB3, DYNC1LI1, DYNC1LI2, CREB3L4, ARHGDIA, ARHGDIB, STX4A, RAB5A, CREB5	5.4177e-05	0.00029697
Chronic myeloid leukemia	CDKN1A, HDAC1, PIK3R3, PIK3CB, PIK3R1, CBL, RELA, IKBKB, NRAS, MYC, IKBKG, MAP2K1, TGFB1, CHUK, GADD45B, GADD45A, PTPN11, BRAF, GAB2, NFKB1, NFKBIA, CDK6, TRP53, MDM2, BAX, GRB2, CRK, BCL2L1	6.19117e-05	0.000331325
Ferroptosis	ACSL1, SLC11A2, SLC40A1, CYBB, ACSL5, SLC3A2, ACSL4, SLC7A11, SAT1, SLC39A14, CP, FTL1, FTH1, TRP53, PCBP2, VDAC3, HMOX1, GCLM	6.31673e-05	0.000331325
Herpes simplex virus 1 infection	ZFP964, H2-K1, TNF, ZFP119A, ZFP119B, TBK1, ZFP160, IL12B, B2M, IFNAR2, DAXX, H2-T9, TAP2, TAP1, HCFC2, TICAM1, SRSF2, SRSF3, SRSF5, SRSF6, SRSF7, H2-D1, ZFP869, H2-M2, H2-M3, PIK3R3, PIK3R1, C3, SOCS3, ZFP51, ZFP180, TNFRSF14, EIF2B3, EIF2AK2, PILRA, POU2F2, EIF2S1, NFKB1, BST2, NFKBIA, IL6, ZFP68, TRP53, CYCS, TAB2, ZFP597, ZFP871, MYD88, ZFP991, BCL2L1, H2-T24, H2-T23, H2-T22, CGAS, PIK3CB, IF…	6.38025e-05	0.000331325
Acute myeloid leukemia	SPI1, ITGAM, PIK3R3, PIK3CB, PIK3R1, RELA, IKBKB, NRAS, MYC, PIM1, BCL2A1C, PIM2, BCL2A1D, IKBKG, CD14, BCL2A1A, BCL2A1B, MAP2K1, CHUK, STAT3, BRAF, PML, NFKB1, FCGR1, GRB2, PPARD	7.22113e-05	0.000368527
Pathways in cancer	SPI1, CSF3R, ELK1, RASSF1, TFG, MYC, PIM1, IL12B, EP300, PIM2, IL13RA1, IFNAR2, PDGFRB, IL15RA, MAP2K1, TPM3, DAPK3, MITF, COL4A2, IL23A, NOTCH2, NOTCH1, MAX, GSTT4, CUL2, PDGFB, CUL1, PDGFA, PIK3R3, CSF2RB, PIK3R1, HIF1A, CSF2RA, HSP90B1, BCL2L11, HMOX1, RALGDS, SMAD2, ZBTB17, JUN, GSTM1, TGFB1, FZD5, GADD45B, GADD45A, PTCH1, BRAF, IGF1, GNG12, NFKB1, NFKB2, NFKBIA, IL6, CDK6, TRP53, GNAQ, GNB1,…	7.65461e-05	0.000384028
T cell receptor signaling pathway	PIK3R3, PIK3R1, BCL10, PIK3CB, TNF, RELA, MALT1, IKBKB, CDC42, PPP3CB, NRAS, MAP3K8, IKBKG, PAK2, NCK1, PAK4, VAV3, MAP2K1, JUN, CHUK, NFKB1, RHOA, VAV1, NFKBIA, DLG1, PTPRC, LCK, GRB2, LCP2, PDCD1, CD247, NFKBIE, LAT, NFKBIB	9.03361e-05	0.000445658
Pancreatic cancer	CDKN1A, RALA, RALB, PIK3R3, PIK3CB, PIK3R1, RELA, IKBKB, CDC42, RAC2, IKBKG, RALGDS, JAK1, SMAD2, MAP2K1, TGFB1, CHUK, GADD45B, STAT1, GADD45A, STAT3, BRAF, NFKB1, CDK6, TRP53, BAX, BCL2L1	0.000131046	0.000635895
Lysosome	CTSZ, CLTC, CLTA, TCIRG1, GNS, LITAF, CTSS, CLN5, AP3M2, AP3M1, CLN3, LAPTM4A, AP1G1, LAMP2, NEU1, ATP6V1H, ACP5, ACP2, AP1S3, AP3S1, GUSB, AP1M2, CTSC, CTSB, CTSA, MANBA, ATP6V0B, ATP6AP1, SLC11A1, SLC11A2, M6PR, AP3B1, IGF2R, NPC2, PPT2, ATP6V0D1, CD68, ATP6V0C, GLA	0.000152358	0.00071584
Sphingolipid signaling pathway	ASAH2, ROCK1, SGMS1, GNAI3, PIK3R3, PPP2R2A, PIK3R1, PIK3CB, SGMS2, TNF, RELA, PLD2, PPP2CA, GNA13, PPP2CB, NRAS, SPTLC2, PPP2R1A, RAC2, BID, MAP2K1, ABCC1, CERS6, FCER1G, SPHK2, PPP2R5B, PPP2R5A, TRAF2, GAB2, NFKB1, RHOA, TNFRSF1A, PLCB4, TRP53, GNAQ, PPP2R2D, BAX, DEGS1, CERS2	0.000152358	0.00071584
Small cell lung cancer	ITGB1, CDKN1A, MAX, PIK3R3, XIAP, LAMC2, PIK3CB, LAMC1, PIK3R1, PTGS2, RELA, IKBKB, MYC, IKBKG, ZBTB17, CDKN2B, CHUK, GADD45B, NOS2, GADD45A, TRAF2, TRAF1, NFKB1, NFKBIA, CDK6, COL4A2, TRP53, BAX, CYCS, BIRC3, BCL2L1	0.000177408	0.000820512
Prostate cancer	CDKN1A, HSP90AB1, PDGFB, PDGFA, PIK3R3, PIK3R1, PIK3CB, RELA, HSP90B1, IKBKB, NRAS, CREB3L4, PLAU, EP300, IKBKG, PDGFRB, MAP2K1, HSP90AA1, CHUK, BRAF, IGF1, MMP9, NFKB1, NFKBIA, CREB3, ZEB1, TRP53, MDM2, CTNNB1, GRB2, ATF4, CREB5	0.00021911	0.000997791
Ribosome biogenesis in eukaryotes	RBM28, POP7, POP1, RPP30, FCF1, NMD3, PWP2, AK6, SPATA5, WDR43, RRP7A, TCOF1, BMS1, RIOK2, UTP14A, RPP38, MDN1, NOP56, WDR36, NOP58, UTP4, EFL1, CSNK2A2, WDR75, REXO2, GNL2, UTP18, GTPBP4, TBL3, XRN1, EIF6, XRN2, CSNK2B, SBDS, MPHOSPH10, RAN	0.000296758	0.00133092
FoxO signaling pathway	CDKN1A, PRKAA1, PIK3R3, PIK3R1, PIK3CB, NLK, GABARAP, IKBKB, NRAS, BCL2L11, TNFSF10, EP300, PLK4, SMAD2, CDKN2D, PLK3, MAP2K1, CDKN2B, TGFB1, HOMER1, GADD45B, CHUK, GADD45A, PRMT1, PLK2, STAT3, BRAF, IGF1, SOD2, PRKAB1, ATG12, IL6, BCL6, CAT, MDM2, GRB2, ATM, SGK3, IL7R, SGK1	0.000303151	0.00133929
Cellular senescence	H2-T24, LIN54, H2-T23, H2-T22, CDKN1A, TRAF3IP2, SERPINE1, H2-K1, PIK3CB, PPP3CB, MYC, MAP2K1, H2-T10, FBXW11, H2-T9, RRAS2, IL1A, MRAS, MAPKAPK2, VDAC3, SLC25A5, SQSTM1, PPID, H2-D1, H2-Q9, H2-M2, H2-Q6, H2-M3, H2-Q7, ITPR1, H2-Q4, ITPR2, PIK3R3, PIK3R1, LIN9, RELA, NRAS, RRAS, SMAD2, CDKN2B, TGFB1, GADD45B, GADD45A, NFKB1, HIPK2, IL6, CDK6, TRP53, MDM2, ATM, CALM1, RAD9A	0.000340577	0.00148251
JAK-STAT signaling pathway	CSF3, CDKN1A, CSF3R, PDGFB, IL20RB, PDGFA, PIK3R3, CSF2RB, PIK3R1, PIK3CB, IL2RG, CSF2RA, SOCS3, SOCS1, MYC, PIM1, IL12B, EP300, JAK2, SOCS7, IL13RA1, MCL1, JAK1, PDGFRB, IFNAR2, IL15RA, CISH, IL15, IL10RB, STAT1, IFNB1, IFNGR2, IL10RA, STAT2, STAT3, OSM, PTPN11, STAM, TYK2, IL6, IL23A, GRB2, IL7R, STAM2, IRF9, PTPN2, BCL2L1	0.000398991	0.00171161
AGE-RAGE signaling pathway in diabetic complications	CCL12, SERPINE1, PIK3R3, PIK3R1, PIK3CB, TNF, RELA, ICAM1, CDC42, NRAS, PIM1, CCL2, JAK2, SMAD2, JUN, EDN1, TGFB1, VCAM1, STAT1, PRKCD, STAT3, CYBB, F3, NFKB1, DIAPH1, IL1A, IL6, PLCB4, COL4A2, IL1B, BAX, NOX1	0.000494837	0.00207537
Ras signaling pathway	FLT1, CSF1, PIK3CB, ELK1, ETS2, IKBKB, RASSF1, TBK1, GNGT2, KDR, RAC2, IKBKG, PDGFRB, MAP2K1, KSR1, CHUK, RRAS2, GAB2, RHOA, MRAS, RASA4, RAPGEF5, MET, PLA1A, ARF6, RAB5B, RALA, RAB5C, RALB, PDGFB, PDGFA, PIK3R3, PIK3R1, PLA2G5, RELA, PLD2, RAP1B, CDC42, NRAS, RAP1A, RRAS, GNG5, GNG4, ABL2, SHOC2, RALGDS, PAK2, PAK4, PTPN11, IGF1, GNG12, NFKB1, AFDN, GNB1, REL, NF1, GRB2, CALM1, RGL1, RAB5A, LAT,…	0.000497808	0.00207537
Phospholipase D signaling pathway	AGPAT5, ARF1, RALA, DGKD, RALB, DGKA, PDGFB, PDGFA, PIK3R3, ADCY3, PIK3R1, PIK3CB, AGPAT1, PIK3R6, PIK3CG, PIK3R5, PLD2, AGPAT4, GNA13, CYTH2, NRAS, CYTH4, RRAS, PIP5K1A, PTK2B, PIP5K1B, RALGDS, PDGFRB, MAP2K1, FCER1G, SYK, SPHK2, RRAS2, PTPN11, GAB2, RHOA, MRAS, PLCB4, GRB2, PLPP3, PLPP1, DGKH, ARF6	0.000586563	0.00241143
Phosphatidylinositol signaling system	PI4K2B, MTMR2, DGKD, INPP1, DGKA, MTMR14, ITPR1, ITPR2, PIK3R3, PIK3R1, PIK3CB, PIK3C2A, MTMR6, MTMR7, MTM1, INPP5B, PIP4P1, IMPA1, PIP5K1A, PIP5K1B, CDIPT, IP6K2, IPMK, OCRL, SYNJ2, PIKFYVE, PLCB4, SYNJ1, CALM1, PI4K2A, DGKH	0.000619487	0.00251189
Adipocytokine signaling pathway	PRKAA1, CHUK, ACSL1, STAT3, SLC2A1, ACSL5, ACSL4, TRAF2, PTPN11, TNFRSF1B, TNF, PRKAB1, RELA, NFKB1, TNFRSF1A, CAMKK2, IKBKB, NFKBIA, SOCS3, ACSBG1, IKBKG, JAK2, NFKBIE, NFKBIB	0.000868765	0.00342873
p53 signaling pathway	CDKN1A, CD82, GADD45B, GADD45A, GORAB, SERPINE1, SHISA5, IGF1, BBC3, COP1, CASP8, CDK6, RRM2B, AIFM2, TRP53, SESN2, MDM2, FAS, BAX, CYCS, ATM, MDM4, BID, BCL2L1	0.000868765	0.00342873
PI3K-Akt signaling pathway	YWHAE, ITGB1, CDKN1A, CSF3, CRTC2, CSF3R, FLT1, HSP90AB1, CSF1, PPP2R2A, LAMC2, PIK3CB, LAMC1, PIK3CG, IKBKB, GYS1, GNGT2, PPP2R1A, CREB3L4, TNN, MYC, KDR, IKBKG, JAK2, YWHAG, JAK1, YWHAH, PDGFRB, IFNAR2, MAP2K1, HSP90AA1, SYK, ITGA4, CHUK, RPS6, PPP2R5B, PPP2R5A, YWHAZ, CREB3, COL4A2, CDC37, SGK3, ITGA5, SGK1, EIF4E2, MET, ATF4, TLR2, CREB5, ITGA9, PRKAA1, ATF6B, PDGFB, PDGFA, PIK3R3, PIK3R1, IL…	0.000990387	0.0038573
Natural killer cell mediated cytotoxicity	H2-T23, H2-K1, ITGB2, PIK3R3, PIK3R1, PIK3CB, ITGAL, TNF, ICAM1, PPP3CB, NRAS, SH3BP2, TNFSF10, RAC2, PTK2B, BID, IFNAR2, VAV3, MAP2K1, FCER1G, SYK, IFNB1, IFNGR2, BRAF, PTPN11, VAV1, RAET1E, FCGR4, LCK, FAS, GRB2, LCP2, CD247, H2-D1, LAT	0.00106883	0.00410874
Central carbon metabolism in cancer	PDGFRB, MAP2K1, TIGAR, PGAM1, SLC2A1, PIK3R3, SIRT6, PIK3CB, PIK3R1, HIF1A, HK2, GLS, HK3, NRAS, LDHA, PFKL, PKM, MYC, TRP53, G6PDX, MET, PFKP	0.00108989	0.004136
Focal adhesion	ITGB1, FLT1, LAMC2, PIK3CB, LAMC1, ELK1, ACTB, MYLK, ACTG1, TNN, KDR, RAC2, VAV3, PDGFRB, MAP2K1, PPP1R12A, ITGA4, ACTN1, RHOA, VAV1, COL4A2, ITGA5, TLN1, MET, CRK, BIRC3, ITGA9, ROCK1, SRC, PDGFB, PDGFA, PIK3R3, XIAP, PIK3R1, MYL12A, RAP1B, CDC42, RAP1A, SPP1, FLNA, FLNB, PAK2, PAK4, VASP, JUN, BRAF, IGF1, DIAPH1, ZYX, CTNNB1, COL9A3, GRB2, BCAR1	0.00119284	0.00446939
Rap1 signaling pathway	ITGB1, DOCK4, FLT1, ITGAM, CSF1, CTNND1, ITGB2, PIK3CB, ITGAL, ACTB, ACTG1, KDR, RAC2, PDGFRB, MAP2K1, ARAP3, RHOA, MRAS, PLCB4, ADORA2A, ADORA2B, RAPGEF2, LCP2, TLN1, PFN1, RAPGEF5, MET, CRK, RALA, RALB, SRC, PDGFB, FPR1, GNAI3, PDGFA, PIK3R3, ADCY3, PIK3R1, FYB, RAP1B, CDC42, NRAS, RAP1A, RRAS, KRIT1, RALGDS, VASP, BRAF, IGF1, AFDN, GNAQ, CTNNB1, CALM1, LAT, BCAR1	0.00131666	0.00487166
Platelet activation	ITGB1, ROCK1, SRC, SNAP23, ITPR1, GNAI3, ITPR2, PIK3R3, ADCY3, PIK3R1, PIK3CB, ACTB, MYL12A, PIK3R6, PIK3CG, ACTG1, MYLK, PIK3R5, RAP1B, GNA13, RAP1A, PRKG1, VASP, LYN, PTGIR, ARHGEF12, PPP1R12A, FCER1G, SYK, RHOA, VAMP8, PLCB4, GNAQ, TBXAS1, LCP2, TLN1	0.00163164	0.00596252
Viral myocarditis	H2-T24, H2-T23, CD40, H2-T22, H2-Q9, CD80, H2-Q6, H2-M2, H2-K1, ITGB2, H2-Q7, H2-M3, H2-Q4, ITGAL, ACTB, ACTG1, ICAM1, CASP8, RAC2, ABL2, BID, H2-T10, H2-T9, CYCS, H2-D1, EIF4G2, EIF4G1	0.00184456	0.0066584
Adherens junction	SMAD2, SRC, ACTN1, CTNND1, CSNK2A2, PTPRJ, IQGAP1, NLK, ACTB, RHOA, ACTG1, CDC42, AFDN, CSNK2B, RAC2, CTNNA1, EP300, CTNNB1, NECTIN4, MET, SSX2IP, WASF2, NECTIN2	0.00256809	0.0091585
SNARE interactions in vesicular transport	STX16, STX8, STX18, GOSR1, SNAP23, STX11, BET1L, VAMP8, STX6, VTI1A, STX3, STX4A, VTI1B	0.00287692	0.0101377
Inositol phosphate metabolism	PI4K2B, MTMR2, TPI1, INPP1, MTMR14, IPMK, OCRL, PIK3CB, SYNJ2, PIK3C2A, PIK3CG, MTMR6, MTMR7, MTM1, INPP5B, PIKFYVE, PLCB4, IMPA1, SYNJ1, PIP5K1A, PIP5K1B, CDIPT, PI4K2A	0.00312878	0.0108955
Malaria	CD40, CSF3, CCL12, TGFB1, VCAM1, ITGB2, IL18, ITGAL, TNF, ICAM1, IL6, IL1B, PECAM1, CCL2, MET, MYD88, TLR2	0.00346116	0.0119128
RNA degradation	BTG3, ZCCHC7, DDX6, BTG2, BTG1, TENT4A, HSPD1, EXOSC10, EXOSC9, MTREX, HSPA9, TTC37, PNPT1, DIS3, CNOT4, PFKL, CNOT7, XRN1, CNOT2, XRN2, PABPC1, DCP1A, DCP2, PFKP, MPHOSPH6	0.00415068	0.0140331
mRNA surveillance pathway	HBS1L, RBM8A, RNMT, CSTF3, PPP2R2A, CASC3, SMG7, SMG5, GSPT1, PPP2CA, PPP2CB, FIP1L1, PPP2R1A, PCF11, PAPOLA, CPSF6, RNGTT, CPSF2, PPP2R5B, SSU72, PPP2R5A, MAGOHB, SRRM1, DDX39B, PPP2R2D, ACIN1, ETF1, PABPC1	0.00417199	0.0140331
Non-alcoholic fatty liver disease (NAFLD)	PRKAA1, UQCRB, NDUFB3, PIK3R3, COX7A2, PIK3R1, PIK3CB, TNF, COX7C, RELA, IKBKB, CDC42, SOCS3, CASP7, BCL2L11, CASP8, MLX, COX1, BID, JUN, TGFB1, NDUFA2, NDUFA1, NR1H3, TRAF2, COX6C, PRKAB1, EIF2S1, NFKB1, TNFRSF1A, ERN1, IL1A, IL6, ITCH, DDIT3, IL1B, CYCS, FAS, BAX, ATF4	0.00490996	0.0163298
Longevity regulating pathway	PRKAA1, ATF6B, HDAC1, PIK3R3, ADCY3, PIK3R1, PIK3CB, RELA, CAMKK2, NRAS, CREB3L4, SESN2, EIF4E, HSPA8, HSPA1L, IGF1, SOD2, PRKAB1, ATG13, NFKB1, CREB3, TRP53, CAT, BAX, EIF4E2, HSPA1B, ATF4, CREB5, HSPA1A	0.00535704	0.0176187
Type I diabetes mellitus	H2-T24, H2-T23, H2-T22, H2-T10, H2-Q9, CD80, H2-T9, H2-Q6, H2-M2, H2-K1, H2-Q7, H2-M3, H2-Q4, TNF, HSPD1, IL1A, IL1B, LTA, IL12B, FAS, H2-D1	0.00719416	0.0234008
Cell adhesion molecules (CAMs)	ITGB1, H2-T24, CD274, H2-T23, CD40, CNTNAP1, H2-T22, ITGAM, NLGN2, SDC4, H2-Q9, CD80, H2-M2, H2-Q6, H2-K1, H2-M3, SDC3, ITGB2, H2-Q7, H2-Q4, ITGAL, PVR, ICAM1, SPN, CDH5, ALCAM, CLDN23, MADCAM1, NTNG2, VCAM1, H2-T10, ITGA4, H2-T9, ICOSL, L1CAM, VCAN, PTPRC, PECAM1, PDCD1, SIGLEC1, H2-D1, NECTIN2, ITGA9	0.00873343	0.0280989
Colorectal cancer	CDKN1A, RALA, RALB, PIK3R3, PIK3CB, PIK3R1, BBC3, NRAS, BCL2L11, MYC, RAC2, RALGDS, SMAD2, MAP2K1, JUN, TGFB1, GADD45B, GADD45A, BRAF, RHOA, TRP53, BAX, CYCS, CTNNB1, GRB2	0.00936225	0.0294258
Thyroid hormone signaling pathway	NOTCH2, NOTCH1, SRC, HDAC1, SLC2A1, PIK3R3, ATP2A2, PIK3R1, PIK3CB, HIF1A, ACTB, ACTG1, SLC9A1, NRAS, MED13, MYC, EP300, MED1, MAP2K1, STAT1, ATP1B3, SLC16A10, MED27, MED13L, RCAN1, KAT2B, PLCB4, TRP53, MDM2, CTNNB1, PFKP	0.00940925	0.0294258
Apelin signaling pathway	BECN1, PRKAA1, SERPINE1, ITPR1, GNAI3, ITPR2, ADCY3, GABARAP, PIK3R6, PIK3CG, MYLK, SLC9A1, PIK3R5, GNA13, LIPE, NRAS, GNGT2, RRAS, GNG5, GNG4, SPP1, MEF2A, SMAD2, MAP2K1, NOS2, SPHK2, RPS6, RRAS2, GNG12, PRKAB1, ACTA2, MRAS, PLCB4, GNAQ, GNB1, CALM1	0.00944408	0.0294258
Th17 cell differentiation	HSP90AB1, IL2RG, HIF1A, RELA, IKBKB, PPP3CB, IKBKG, JAK2, JAK1, SMAD2, JUN, HSP90AA1, TGFB1, CHUK, STAT1, IFNGR2, STAT3, TYK2, NFKB1, NFKBIA, IL6, IL23A, LCK, IL1B, CD247, NFKBIE, LAT, NFKBIB	0.0101919	0.031425
Tight junction	ITGB1, PRKAA1, ROCK1, SRC, NEDD4L, PPP2R2A, ACTB, MYL12A, ACTG1, PPP2CA, CDC42, TUBA1C, PPP2CB, RAP1A, TUBA1A, PPP2R1A, CLDN23, MICALL2, WHAMM, MYH10, RAB8B, VASP, ACTR3, ACTR2, JUN, HSPA4, ACTN1, MSN, MPP5, PRKAB1, RHOA, RAP2C, AFDN, MYL6, DLG1, PPP2R2D, RAPGEF2, MYH9, HCLS1, ARHGEF2, EZR, TJP2	0.0104666	0.0319392
Prion diseases	STIP1, IL1A, MAP2K1, IL6, NOTCH1, HSPA5, CCL5, IL1B, BAX, LAMC1, ELK1, HSPA1A	0.0112954	0.0341167
mTOR signaling pathway	PRKAA1, SEH1L, CAB39, CAB39L, NPRL3, PIK3R3, SLC3A2, PIK3R1, PIK3CB, TNF, IKBKB, NRAS, RPS6KA2, SESN2, ATP6V1H, RICTOR, ATP6V1E1, FNIP1, ATP6V1D, EIF4E, ATP6V1C1, ATP6V1F, MAP2K1, SEC13, WDR59, FZD5, CHUK, RPS6, BRAF, IGF1, RHOA, TNFRSF1A, RRAGA, CLIP1, RRAGC, GRB2, EIF4E2, SGK1, LAMTOR3	0.0118158	0.0349758
AMPK signaling pathway	CRTC2, PRKAA1, PFKFB3, CAB39, CAB39L, PIK3R3, PPP2R2A, PIK3R1, PIK3CB, HMGCR, ELAVL1, ADRA1A, CAMKK2, PPP2CA, LIPE, GYS1, PPP2CB, PPP2R1A, CREB3L4, RAB2A, PPP2R5B, PPP2R5A, IGF1, EEF2, PRKAB1, RAB10, CREB3, TBC1D1, PFKL, FASN, PPP2R2D, PFKP, CREB5	0.0118162	0.0349758
Inflammatory bowel disease (IBD)	SMAD2, JUN, TGFB1, STAT1, IFNGR2, STAT3, IL18, NOD2, IL2RG, TNF, RELA, NFKB1, IL1A, IL6, IL23A, IL1B, IL12B, TLR2	0.0119612	0.0350546
Relaxin signaling pathway	ATF6B, SRC, GNAI3, PIK3R3, ADCY3, PIK3R1, PIK3CB, ARRB2, RELA, NRAS, GNGT2, GNG5, CREB3L4, GNG4, SMAD2, MAP2K4, MAP2K1, JUN, EDN1, TGFB1, NOS2, GNG12, MMP9, NFKB1, NFKBIA, ACTA2, CREB3, MMP13, PLCB4, COL4A2, GNB1, GRB2, ATF4, CREB5	0.012337	0.0358016
Choline metabolism in cancer	SLC22A4, DGKD, SLC44A1, DGKA, PDGFB, PDGFA, PIK3R3, PIK3R1, PIK3CB, HIF1A, PLD2, NRAS, RAC2, PIP5K1A, PIP5K1B, RALGDS, WASF2, PDGFRB, MAP2K1, JUN, PCYT1A, CHKA, GRB2, CHPT1, PLPP3, PLPP1, DGKH	0.0125448	0.0360511
Graft-versus-host disease	H2-T24, H2-T23, H2-T22, H2-T10, H2-Q9, CD80, H2-T9, H2-Q6, H2-M2, H2-K1, H2-Q7, H2-M3, H2-Q4, TNF, IL1A, IL6, IL1B, FAS, H2-D1	0.0135397	0.0385361
Cytokine-cytokine receptor interaction	IL1RN, CD40, CSF3, CXCL9, CSF3R, CSF1, IL1F9, IL27, CXCL3, TNF, CXCL2, CX3CL1, CXCL16, TNFSF10, IL12B, TNFRSF8, CCR7, IL13RA1, ACVR1, IFNAR2, IL15RA, IL15, IFNGR2, IL18, IL16, TNFRSF1B, TNFRSF1A, IL1A, IL23A, IL1B, IL1F6, LTA, LTB, CX3CR1, CCL12, IL20RB, CSF2RB, IL2RG, CSF2RA, CCL9, CCL7, CCL6, CCL5, CCL4, CCL3, CCL2, TNFRSF14, CCR10, CCL25, CCL22, TGFB1, TNFSF15, CCL20, IL10RB, IFNB1, GDF15, IL1…	0.0144667	0.0407824
Insulin resistance	SLC27A1, CRTC2, PRKAA1, SLC2A1, PIK3R3, PIK3R1, PIK3CB, TNF, RELA, IKBKB, SOCS3, GYS1, CREB3L4, RPS6KA2, MLX, PRKCD, GFPT1, STAT3, NR1H3, PTPN11, PRKAB1, NFKB1, TNFRSF1A, NFKBIA, CREB3, IL6, TRIB3, OGT, CREB5	0.0159565	0.0445579
Amoebiasis	RAB5B, RAB7, RAB5C, ITGAM, ITGB2, PIK3R3, LAMC2, PIK3R1, PIK3CB, LAMC1, TNF, RELA, SERPINB1B, IL12B, SERPINB9B, CD14, TGFB1, NOS2, ACTN1, SERPINB9, NFKB1, IL6, PLCB4, COL4A2, GNAQ, IL1B, RAB5A, TLR2	0.0172063	0.0475987
Primary immunodeficiency	CD40, CIITA, DCLRE1C, PTPRC, LCK, RFX5, BLNK, TAP2, TAP1, IKBKG, IL2RG, IL7R	0.0182649	0.0500592
Thyroid cancer	CDKN1A, NRAS, MAP2K1, TFG, GADD45B, TPM3, GADD45A, MYC, TRP53, BAX, CTNNB1, BRAF	0.0227652	0.061821
Allograft rejection	H2-T24, H2-T23, CD40, H2-T22, H2-T10, H2-Q9, CD80, H2-T9, H2-Q6, H2-M2, H2-K1, H2-Q7, H2-M3, H2-Q4, TNF, IL12B, FAS, H2-D1	0.0235748	0.0634376
Th1 and Th2 cell differentiation	NOTCH2, JUN, NOTCH1, CHUK, STAT1, IFNGR2, TYK2, RBPJ, IL2RG, RELA, NFKB1, IKBKB, NFKBIA, PPP3CB, LCK, IL12B, IKBKG, CD247, JAK2, NFKBIE, LAT, JAK1, NFKBIB	0.0285797	0.0762125
Oxytocin signaling pathway	CDKN1A, PRKAA1, CAMK2D, ROCK1, SRC, ITPR1, GNAI3, ITPR2, ADCY3, PTGS2, ELK1, ACTB, PIK3R6, PIK3CG, ACTG1, MYLK, PIK3R5, CAMKK2, PPP3CB, NRAS, CACNG8, MAPK7, CD38, KCNJ2, MAP2K1, JUN, PPP1R12A, CACNA2D1, EEF2, PRKAB1, RHOA, RCAN1, MYL6, CACNB4, PLCB4, GNAQ, CALM1	0.0305653	0.0807798
Amyotrophic lateral sclerosis (ALS)	DAXX, SLC1A2, TNFRSF1B, TNF, TNFRSF1A, PPP3CB, ALS2, TRP53, CAT, CASP1, BAX, CYCS, BID, RAB5A, BCL2L1	0.0338628	0.0886091
African trypanosomiasis	IL6, VCAM1, PLCB4, IL1B, GNAQ, IL18, IL12B, FAS, IDO2, TNF, MYD88, ICAM1	0.0341265	0.0886091
ErbB signaling pathway	MAP2K4, CDKN1A, MAP2K1, CAMK2D, JUN, SRC, PIK3R3, BRAF, PIK3CB, PIK3R1, CBL, ELK1, NRAS, NRG4, MYC, ABL2, GRB2, CRK, PAK2, NCK1, HBEGF, PAK4	0.0350315	0.0901681
Glioma	PDGFRB, CDKN1A, MAP2K1, CAMK2D, GADD45B, GADD45A, PDGFB, PIK3R3, PDGFA, BRAF, PIK3CB, PIK3R1, IGF1, NRAS, CDK6, TRP53, MDM2, BAX, GRB2, CALM1	0.0360943	0.09159
Sphingolipid metabolism	ASAH2, CERS6, SGMS1, SPHK2, SGMS2, UGCG, SPTLC2, NEU1, ACER3, DEGS1, PLPP3, GLA, PLPP1, CERS2	0.0362028	0.09159
Steroid biosynthesis	NSDHL, SC5D, MSMO1, HSD17B7, LSS, CYP51, FDFT1	0.0387805	0.0972798
Terpenoid backbone biosynthesis	FDPS, NUS1, IDI1, HMGCS1, GGPS1, PDSS1, HMGCR, ACAT2	0.0391737	0.0974405
Endometrial cancer	CDKN1A, MAP2K1, GADD45B, GADD45A, PIK3R3, BRAF, PIK3CB, PIK3R1, ELK1, NRAS, MYC, TRP53, CTNNA1, BAX, CTNNB1, GRB2	0.0428576	0.105715
Melanoma	PDGFRB, CDKN1A, MAP2K1, GADD45B, GADD45A, PDGFB, PIK3R3, PDGFA, MITF, BRAF, PIK3CB, PIK3R1, IGF1, NRAS, CDK6, TRP53, MDM2, BAX, MET	0.0444765	0.108802
Pentose phosphate pathway	PFKL, RPE, G6PDX, PGM2, TALDO1, IDNK, PGD, ALDOA, PGM1, PFKP	0.0459831	0.111565
Synaptic vesicle cycle	ATP6V0B, STXBP1, CLTC, SLC1A1, SLC1A2, CLTA, SLC6A12, TCIRG1, AP2B1, ATP6V1H, STX3, SLC17A8, ATP6V1E1, ATP6V0D1, SLC18A1, ATP6V0C, ATP6V1D, ATP6V1C1, ATP6V0E, ATP6V1F	0.0465034	0.111911
Protein export	SRP19, SRP72, HSPA5, SRPR, SRP54C, SRPRB, SRP54A, SEC62, SEC63	0.0481562	0.114953
Bladder cancer	CDKN1A, NRAS, RASSF1, MAP2K1, SRC, MYC, TRP53, DAPK3, MDM2, BRAF, MMP9, HBEGF	0.049025	0.116091
