# Supplementary material for: Atg7 deficiency in microglia drives an altered transcriptomic profile associated with an impaired neuroinflammatory response
Source: Mol Brain. 2021 Jun 3;14:87. doi: 10.1186/s13041-021-00794-7 (PMC8173846; doi:10.1186/s13041-021-00794-7)
Supplement: Supplementary file 4 — Additional file 4. Venn diagram gene lists and Metascape GO term clusters. [file 13041_2021_794_MOESM4_ESM.xlsx]

## Sheet: Venn full outer join
Genes	shCtrl response to 3h LPS compared to shCtrl untreated in log2 FC	shCtrl response to 6h LPS compared to shCtrl untreated in log2 FC	shAtg7 response to 3h LPS compared to shAtg7 untreated in log2 FC	shAtg7 response to 6h LPS compared to shAtg7 untreated in log2 FC				Exclusively in shCtrl response to 3h LPS compared to untreated shCtrl (284)		Eclusively in shCtrl response to 6h LPS compared to untreated shCtrl (696)		Overlap in response to LPS in shCtrl samples (395)		Exclusively in shAtg7 response to 3h LPS compared to untreated shAtg7 (121)		Exclusively in shAtg7 response to 6h LPS compared to untreated shAtg7 (307)		Overlap in response to LPS in shAtg7 samples (71)
Slco2b1	-3.11	-9.03	-2.16	-6.32				C030034L19Rik		Nyx		Fat2		Cage1		Fam186b		Sirpb1b
Gprc5c	-2.92	-7.96	-2.76	-4.29				Aox2		Akr1b7		Nkx1-1		Kif9		Tex14		Rab39
Fzd4	-2.96	-7.88	-2.73	-3.51				Armc3		Sirpb1c		Gm1673		Pcdhb22		Pde3b		Zfp677
BC106179	-4.33	-7.75	-3.14	-4.51				Tgm1		Myl2		Scand1		1500004A13Rik		Snn		1700034H15Rik
Tspan10	-2.7	-6.9	-3.59	-7.28				Gm16287		B3gnt9		Zfp771		Cd1d1		H3c4		Zfp946
Cbfa2t3	-2.84	-6.35	-3.87	-6.43				Ugt1a6a		Rab4b		Garnl3		Gm9828		Trim62		Naaladl1
Cytip	-3.33	-5.68	-3.62	-5.3				Egf		Egln3		Acrbp		6430550D23Rik		Serinc5		2810403D21Rik
9630028I04Rik	-3.22	-5.54	-3.19	-6.93				Tinagl1		P2rx3		Slc22a18		Xrra1		Cd109		2610306M01Rik
Tlr8	-3.32	-5.48	-4.37	-3.44				5830408C22Rik		Tspan17		Tpgs1		Nid2		1700088E04Rik		Zfp947
Gm10384	-3.95	-5.14	-2.88	-4.92				Wdr27		Ccdc17		Mok		9330104G04Rik		Kctd15		Zfp944
Hey1	-3.92	-5.09	-2.47	-5.03				Mdk		Hotairm1,Hotairm2		Dmrta2		4921536K21Rik		Esr1		Zfp563
Ifnlr1	-2.59	-4.82	-2.57	-4.78				Il12rb1		Id1		Grk4		Evi2		Zfp937		Acad10
Thbd	-5.72	-4.81	-4.76	-4.31				B130034C11Rik		Pcolce		Slc4a8		2210417A02Rik		4930558J18Rik		Zfp456
Aicda	-2.63	-4.8	-2.65	-4.61				Ttc41		2310034O05Rik		Sept1,Gm4532		Cmklr1		Zfp808		Gm35315
Tgfbi	-1.25	-4.69	-1.37	-3.48				Gm6583		3300002I08Rik		Rwdd3		Dusp14		Odf2		Zfp72
Ipcef1	-2.36	-4.65	-2.31	-4				Nat8f1		March9		Zfp93		Tubb4a		Sbsn		Zfp3
St6gal1	-1.93	-4.56	-1.86	-4.23				Slc4a11		Prr22		Lrfn3		Gdf11		Snhg10		Dnajb9
Lrrc14b	-3.87	-4.52	-3.65	-4.52				Rem1		4921531C22Rik		Nhlrc1		Shf		Lsr		Zfp958
Abcd2	-2.53	-4.44	-2.51	-4.16				Afap1l1		Col11a2		Rsph3b		Wnk4		F8		Apbb2
Ocstamp	-1.68	-4.41	-1.59	-3.91				Padi2		B3gnt7		Tmem203		Acss2		Serpinb12		Tbl1xr1
Gli1	-1.92	-4.39	-1.8	-4.06				Smco3		Catsper2		Gm5547		Gm14326		Brd3os		Ormdl1
Fam222a	-5.64	-4.38	-5.18	-3.6				Drp2		Erdr1		Dyrk1b		9230102O04Rik		Fam57a		Slc25a16
Rtn4rl1	-4.02	-4.36	-4.13	-4.59				Itga10		Ndufaf8		Wfikkn1		Abhd18		Zik1		Zc4h2
Hes1	-2.32	-4.35	-2.85	-3.29				Rab19		Pabpc1l		Sdr42e1		Arhgap31		LOC115486418		Zfp788
Pi16	-1.21	-4.35	-0.97	-3.03				Trpv4		Lgals2		Coq8a		Zfp40		Sp4		Abi2
Gpr157	-3.59	-4.34	-3.5	-4.5				Susd1		Chd5		Afmid		Rdm1		Stard10		Bnip3l
Abca6	-1.23	-4.29	-1.66	-3.96				Tmem221		Eno4		Ino80b		Zfp939		Wdr5b		Nudt12
Nyx		-4.28						Tfap2a		Fhl4		Rnaseh2c		Fgfbp3		Acsbg3		Lrrcc1
Hid1	-3.49	-4.21	-2.99	-5.12				Gata3		Igfbp6		Cfap74		Rnf128		Zfp975		Zfp825
Sgsh	-3.5	-4.18	-3.02	-3.95				Gab1		1810044D09Rik		Sat2		Zfp493		Eif4e3		Abcg2
Ier5l	-2.56	-4.12	-1.86	-2.68				Jpx		2310010J17Rik		Zmat1		1810026B05Rik		Zscan18		Mpp7
Bex6	-1.22	-4.11	-2.11	-3.88				Snx32		Hint2		Ssbp4		Mfap1a		Etv4		Mlh3
Angptl2	-2.13	-4.08	-1.71	-4.11				A930007I19Rik		2310033P09Rik		Nek8		Msi1		Cpq		Primpol
Rgs7bp	-1.34	-4.01	-1.76	-3.43				Gm30108		E130317F20Rik		Wdr54		Slc25a36		Gls2		Il16
C130050O18Rik	-4.37	-4	-3.24	-3.88				1700010I14Rik		Prss36		Cbarp		Zfp873		Crybg2		Zfp866
Myadml2	-3.4	-4	-2.3	-5.82				Evi5l		Gm16740		E230032D23Rik		AW554918		Mef2b,Gm45929		Osbpl9
Slc16a12	-2.35	-3.99	-2.98	-2.43				Pcdhgc3		Fam189b		Map1s		Evi5		Tpk1		Pgm2
Asb10	-2.05	-3.99	-1.96	-3.53				D030028A08Rik		Sac3d1		Fkbp1b		Akr1b8		Vash1		Dhx33
Dgkg	-1.61	-3.97	-2.06	-4.36				Wrb		2310039H08Rik		Hsd3b7		Klf9		Endod1		Pfn1
Fat2	1.44	-3.89						Ftx		Gm10051		Gadd45gip1		Rsbn1l		Itgb3bp		Prkab1
Bmf	-3.33	-3.79	-2.86	-3.21				Glb1l		Adnp		Crebzf		Bend4		Uevld		Zfp318
Strip2	-2.37	-3.76	-2.94	-4.2				Cpxm1		Slc12a5		Yjefn3		Lrrc8a		Flnc		Tacc3
Slc26a11	-3.58	-3.73	-3.6	-3.87				2810021J22Rik		Smim19		Ppp1r35		Ppwd1		Lrrc28		Mrpl17
Mex3b	-2.43	-3.73	-2.13	-3.7				H2-DMa		Frs3		Rex1bd		Epm2aip1		Zfp953		Prr14
P2ry12	-1.21	-3.68	-1.26	-3.79				Abca8b		Gm16576		0610012G03Rik		S100a6		Cacnb3		Zbtb7a
Trim63	-3.13	-3.56	-2.59	-3				2210408F21Rik		4930447F24Rik		Mrps12		Stk38l		D330041H03Rik		Zcchc7
Ypel3	-1.48	-3.53	-1.4	-3.01				Alyref2		Cox7a1		Zfp184		Zfp780b		Kbtbd3		Qtrt2
Fbxo32	-3.16	-3.51	-3.1	-3.83				Gm5113		Lrfn1		Zfp865		Ube2d-ps		Cav2		Sptan1
Scn3a	-1.47	-3.5	-1.21	-4.21				Elac1		Tlr9		Slc27a3		2700097O09Rik		Rnft1		Pgghg
Gpr183	-4.21	-3.48	-3.83	-3.07				Phf1		Gm19434		Mblac1		Col4a3bp		Ryk		Spdl1
Zfp395	-2.59	-3.48	-2.57	-3.28				Trip6		1810024B03Rik		Mapre3		Hps3		Ttpa		Timm23
Arc	-2.32	-3.46	-2.28	-2.67				Vsig10		Cox5b		Abhd1		Rab14		Zfp955a		Tfe3
Usp2	-2.96	-3.44	-2.63	-2.79				Slc25a38		4732471J01Rik		Tbcc		Slc38a2		Bbs5		Cyfip2
Gm9920	-2.36	-3.42	-2.12	-2.34				Tmem116		Slc1a4		Zfp580		Zfp27		Xpa		Apba3
Lpin1	-3.87	-3.35	-3.87	-3.26				Trim45		Dpm3		Poln		Cdc37l1		Actr6		Mmaa
Lrp8os3	-2.39	-3.35	-2.66	-3.96				Dnajc22		1110006O24Rik		Zfp579		Eid1		Etaa1		Zswim7
Aqp11	-2.57	-3.33	-2.38	-4.31				Galm		Cox8a		Rhoj		Bet1		Zfp799		Tgfb1
Cnr2	-3.68	-3.31	-3.56	-3.41				Tceanc		Tha1		Tm7sf2		Slc35a1		Mb21d2		Csf2ra
Lbh	-3.09	-3.31	-3.23	-3.19				Dguok		Fbxl15		Nrde2		Tprkb		Cenpk		Klhl12
Cyp2s1	-1.41	-3.3	-1.02	-3.15				Invs		4930513N10Rik		Dcxr		Tmem126a		Dmac2l		Snapc3
Gab3	-2.51	-3.29	-2.97	-2.17				Nckap5l		Dhrsx		Tax1bp3		Supt20		Fam199x		Ccdc106
Kank3	-1.92	-3.28	-1.14	-3.08				Zfp169		Mfsd13a		Ppdpf		Cers5		Myl12b		Gpn2
Mxd4	-1.88	-3.28	-1.85	-3.29				Dok2		1700007L15Rik		Gm35339		Ddx23		Trim47		Srp54a
Synpo	-1.13	-3.27	-0.9	-2.35				Gm11110		Slc22a21		Fam83d		Prpf4		Cask		Zfp653
Rasgrp3	-1.29	-3.26	-1.38	-3.01				Afg1l		BC037704		Tmem259		Nap1l4		Alg10b		Irf2bpl
Klhl6	-2.95	-3.24	-3.08	-3.29				Akap3		Dynlt1b,Dynlt1a		2900093K20Rik		Psmf1		Hectd2os		Pim2
Tns1	-1.77	-3.23	-1.27	-3				Ddx59		Lockd		Trappc5		Slc4a1ap		Nupl2		Tstd1
D7Ertd443e	-2.29	-3.22	-2.14	-3.66				Tmem181a		Tmem132a		Mutyh		Smn1		Lysmd2		Zfp469
Card14	-2.66	-3.2	-3.08	-3.75				A130010J15Rik		Cactin		Rab13		Ubap2		Rbks		Btg3
Gpr155	-2.18	-3.19	-2.28	-2.97				Gm45871		Cbr2		Neu3		Nhp2		Usp33		Adamts7
Treml1	-1.73	-3.19	-2.97	-2				Panx1		Comtd1		Sipa1l3		Nup188		Zfp280c		Faim2
Rnase4	-1.27	-3.19	-1.38	-3.37				Tmppe		Mtln		Pkn3		Rnps1		Oxsm
Efna1	-2.45	-3.18	-2.69	-3.46				Pafah2		Romo1		Wdsub1		Bag6		Rhd
Fam131a	-2.19	-3.18	-1.89	-2.71				Plekho1		Erf		Pex6		Dpm2		Carf
Kcnh2	-1.25	-3.15	-1.56	-2.97				Pvt1		Slc22a15		Thop1		Eif4g3		Fundc1
Ptgs1	-1.25	-3.13	-1.11	-3.12				Ears2		Tcn2		Rpp21		Ppp4c		Rnf141
Mtss2		-3.13		-1.72				Etfrf1		Ccdc28a		Itga7		Rangap1		Slc41a1
Rflnb	-1.23	-3.12		-2.8				Fam102a		Cdk2ap1		Zfp317		2310011J03Rik		Cenpp
Rab44	-1.47	-3.11	-1.51	-2.47				Mfap1b		Lin37		Exosc5		Fastkd5		Dek
Tmem231	-1.33	-3.1	-0.94	-2.48				Tecpr2		Pard6a		Relt		Ipo13		Pgm3
Olfm2	-1.19	-3.08	-0.89	-2.11				Ficd		Pcbd2		Ccdc167		Tomm40		Psip1
Tmem158	-0.87	-3.08	-0.66	-2.28				Gdpgp1		Polr2l		Rab6b		Gcn1		1110051M20Rik
Kazald1	-1.57	-3.05	-1.19	-3.22				Mvk		H2-Oa		Emc10		Hsd17b11		Miga1
Frat1	-2.82	-3.04	-2.83	-2.18				Szt2		Haus5		Gas2l1		Riok1		Ncapg
Aph1c	-2.09	-3.04	-1.99	-2.63				Gstt2		Mocs3		Zfp523		Zc3h18		Rpa3
Slc46a3	-2.29	-3.03	-2.56	-3.09				Selenoo		Tsku		Mpc2		Nudt9		Sh3bgrl2
Vdr	-1.95	-3.03	-1.81	-2.48				Ecm1		Akt1s1		Syne1		Rbms2		Fbxo45
Med12l	-2.42	-3.02	-1.97	-2.91				Ss18l2		Cbx3		1110065P20Rik		Tmem63b		Tmem69
Tns2	-1.75	-3.01	-1.58	-2.79				Gpatch11		Dock6		Dtymk		Aurka		Cog5
Pald1	-1.47	-3	-1.31	-2.84				Zfp605		Paqr3		Flywch1		Coq3		Gdpd3
Osbpl5	-3.11	-2.98	-2.82	-3.35				Commd6		Zfp428		Hyi		Disp1		Slc25a26
Sesn1	-2.53	-2.98	-2.23	-3.02				Taf13		1700008J07Rik		Rdh14		Ing5		Alkbh8
Klhl33	-2.98	-2.97	-2.7	-2.97				Tmem129		2210416O15Rik,Cuedc1		Trmt12		Tuft1		Eme2
Plekhg5	-1.89	-2.97	-1.82	-3.25				Zfp213		Fggy		E4f1		Numb		Pot1b
Dact3	-1.53	-2.96	-1.79	-1.8				Cyp4f13		Med18		Bend3		Fkrp		Sacs
Ppfia4	-1.46	-2.94	-2.34	-2.87				Gng2		Mrfap1		Nsun6		Sf3a2		Tmem135
Nkx1-1	-0.86	-2.94						Rnpep		Gpcpd1		Stx5a		Fzr1		Zfp738
Cpne5		-2.94		-2.55				Taf6l		Ribc1		Eif1b		Usp22		Zmym5
Lifr	-1.73	-2.93	-1.52	-2.98				Tsc1		3110082I17Rik		Abhd11		Wiz		Kptn
Deptor	-0.94	-2.93	-1.11	-3.21				Chid1		Echdc2		Nubpl		Yif1b		Mmachc
Nuak1	-2.67	-2.92	-2.24	-2.61				Ppp1r21		Eid2b		Ftsj1		Fam160b2		Sec22a
Zfyve28	-2.13	-2.92	-1.16	-2.86				Tom1		Map3k10		Pih1d1		Galnt4		Ube2d1
Trib2	-3.56	-2.91	-3.17	-2.65				Abca7		Polr2i		Alkbh2		Pxn		Diablo
Kbtbd11	-2.74	-2.91	-2.46	-2.97				Leo1		Josd2		AU022252		Pdcd7		Lrrc40
Nanos1	-1.5	-2.91	-1.41	-2.81				Qpctl		Map2k3		Coa4		Nop53		Tigd2
Ccdc85b	-1.76	-2.88	-0.93	-1.78				Rnf169		Smim4		Cdk10		Tom1l2		Ttc27
Cmah	-0.94	-2.88	-0.86	-3.19				Gon4l		Tchp		Bad		Ccdc130		Plpp2
Myzap	-1.98	-2.86	-1.94	-3.14				Ppip5k1		Bcl2l2,Pabpn1		Sdf2l1		Gatd3a		Zfp748
Kmo	-1.52	-2.86	-0.93	-2.66				Prr3		Snrnp25		Preb		Fadd		Clcn4
Cd28	-1.95	-2.85	-2	-2.94				Stambp		Tmem35b		Cotl1		Prkd2		Cnksr3
Sbk1	-1.74	-2.85	-1.35	-2.83				Ap3d1		Zfp787		Sharpin		Lyrm2		Col4a5
Susd3	-2.48	-2.84	-2.43	-2.68				Cyp4f16		Dnajc19		Arhgef1		Plxdc1		Selenoi
Iqsec3	-1.73	-2.84	-1.55	-2.95				D230025D16Rik		Fxn		Gatb		F730043M19Rik		Smug1
Mxd3	-2.06	-2.83	-1.59	-3.26				Dclre1b		Kif23		Naxe		Lhx2		Mettl4
Cdkn2c	-1.18	-2.83	-0.99	-2.16				Frmd8		Zfp326		Ybey		Leng9		Ndfip1
Xkr5	-1.16	-2.83	-1.49	-3.22				Sema4a		Zfp574		Mrps15		Bloc1s4		Trp53bp2
Ankrd37	-2.18	-2.82	-2	-2.18				Slc4a2		Creld1		Tecr		1700113A16Rik		Asnsd1
Il1r2		-2.82		-1.8				Sorl1		Kctd18		Isyna1		Gdpd5		Erc1
Pik3ip1	-2.66	-2.81	-2.63	-3.18				Bcr		Lcmt2		Taf8		Celsr1		AI837181
Slc13a3	-1.07	-2.81	-1.47	-3.39				Maml1		Myoz1		2310061I04Rik		Tmem271		Ccng1
Plppr3	-1.05	-2.81	-0.81	-2.71				Nek1		Rabac1		Trp53bp1		Ctxn1		Ebag9
Hdac9	-0.95	-2.81	-1.21	-3.51				Pdss2		Rsad1		Stn1				Hadhb
Pdcd4	-1.25	-2.8	-1.38	-2.99				Ufl1		Srcap		Ppp1r8				Atl3
Gpr160	-2.54	-2.79	-2.53	-2.63				Usf3		Zfhx2		Zfp707				Fpgt
Zan	-2.37	-2.78	-2.37	-2.71				Agtpbp1,A230056J06Rik		Armc5		Gpank1				Hacd3
Pdgfc	-1.23	-2.78	-1.93	-2.91				Ccdc51		Camta1		Platr25				Sdhd
Lrrc39	-0.76	-2.78	-0.76	-2.73				Gbf1		Cfap298		Ubald1				Suv39h1
Zfp667	-1.89	-2.77	-2.08	-2.39				Naa60		Chchd7		9430038I01Rik				Bod1
Mfsd6	-0.8	-2.75	-0.77	-2.79				Vps11		H2bc4		Icam2				Pex1
Axin2	-1.09	-2.74		-2.36				Vps45		Lsp1		Hps4				Akap11
Ndrg1	-1.07	-2.73	-1.23	-2				Faap20		Snrpf		Rab24				Nmt2
Mafb	-4.31	-2.72	-3.65	-2.13				Gga1		Tada2a		Baz1b				Pigc
Map2k6	-1.55	-2.72	-1.53	-3.17				Keap1		Trappc6a		Map3k11				Plcl2
Fzd2	-1.5	-2.72	-0.86	-2.96				Ldlrad3		Ccdc107		Taf12				Sept8
Exoc3l2	-1.8	-2.71	-1.65	-1.99				Mroh1		Eci1		Prune1				Tmco1
Paqr4	-1.02	-2.7	-1.03	-2.21				Mtif2		Htatip2		Nsmce1				Fam136a
Arhgap24	-2.12	-2.69	-2.33	-2.51				Phactr4		Nr1h2		Smim20				Smc6
C8g	-1.59	-2.69	-0.97	-2.4				Tmem173		Setd6		Bsn				Usp38
Kctd12b	-3.66	-2.68	-3.55	-2.98				Vps33a		Tmem39b		Iqcg				Zwilch
Lpar5	-2.81	-2.68	-2.43	-2.24				Dnm2		9430015G10Rik		Golga1				Angel2
Zbtb16	-2.03	-2.68	-1.94	-2.78				Gmip		Bola3		Nit1				Man2a1
Ffar4	-1.96	-2.68	-1.41	-2.55				P4hb		Rad51b		Rinl				Cdc23
Nfam1	-2.53	-2.64	-2.27	-2.35				Pi4ka		Tkfc		Ciao3				Tsn
Rfx2	-1.34	-2.64		-2.58				Pusl1		Trp53i13		Clk2				Anapc1
Cebpa	-1.57	-2.63	-1.28	-2.07				Ttll5		Tsen54		Zdhhc16				Arnt
Pax3	-1.45	-2.62	-1.67	-2.53				Vac14		Aars2		Dhx37				Tcf20
Snx29	-0.96	-2.62	-0.8	-2.18				Cd48		Dohh		Nagpa				Uggt1
Haao	-1.06	-2.61	-0.75	-1.88				Rgp1		Ppan		Dido1				Ctnnb1
Nlrp1b,LOC115489402	-0.94	-2.61	-1.19	-2.59				Sdf2		Vps72		Nr2c1				Fubp3
Gm5086		-2.6	-0.72	-1.92				Tmem50b		Zfp746		Gpaa1				Ogfod1
Rab3a	-3.48	-2.59	-2.92	-2.42				Tob2		Arl6ip6		Cluh				Bms1
A330009N23Rik	-1.52	-2.59	-0.88	-2.4				Ykt6		Gps2		Klhl26				Wdr46
Mmp15	-1.03	-2.59	-1.53	-2				Zscan26		Myg1		Ttc21b				Atg3
Cbx2	-1.2	-2.58	-1.23	-2.44				Pi4kb		Naa38		Rnf157				Bsg
Arl4c	-1.62	-2.57	-1.81	-2.3				Spg11		Ptma		Pdia4				Chpf2
Tcp11l2	-1.15	-2.57	-1.27	-2.28				Afg3l2		Rbck1		Taz				Cog1
Mettl7a1	-2.57	-2.56	-3.23	-2.97				Commd8		Rida		Acy1				Gys1
Rnf150	-1.74	-2.56	-1.98	-3.42				Fnta		Snapc5		Det1				Kdm2a
Tbc1d4	-1.45	-2.56	-1.47	-2.61				Lmtk2		Thap7		Tmem101				Nutf2
Bmyc	-1.26	-2.56	-1	-1.91				Vipas39		Yae1d1		Shkbp1				Taldo1
D5Ertd605e	-1.21	-2.56	-1.33	-2.11				Med24		Acbd6		Tsc2				Bccip
Zdhhc14	-1.17	-2.56	-1.05	-1.97				Mindy1		Dgat1		Plekhm2				Capzb
Wipf3	-0.81	-2.56		-1.6				Ppp1r12c		Lsm2		Ubr2				Clta
Nipal3	-1.53	-2.55	-1.18	-2.29				Sp3		Mcm3		Svbp				Csnk2b
Chst10	-1.35	-2.55	-1.23	-2.16				Uap1l1		Med9		Lnx2				Ctsa
Otx1	-0.95	-2.55		-1.99				Acly		Pde4a		Wdr92				Thoc5
Gm29154	-3.25	-2.54	-2.6	-2.99				Dnmt3a		Vamp2		Eif4b				Arhgap1
Cbx8	-2.93	-2.53	-2.44	-2.43				Nrbp1		2210016L21Rik		Trrap				Cat
Vipr1	-2.25	-2.53	-2.11	-2.33				Vapb		Atp5d		Elmsan1				Cd68
1700030J22Rik	-1.82	-2.53	-1.57					Sfr1		Cisd1		Gipc1				Cmtm3
Gm1673	-0.93	-2.53						Tyms		Dazap1		Dennd4c				Dnajc14
Tmem86a	-3.44	-2.5	-3.43	-2.75				Rps27l		Dus1l		BC029722				Ece1
Myorg	-2.17	-2.5	-2.23	-2.01				Umps		Fam110a		Slx4				Gapdh
Ak1	-0.91	-2.5	-0.84	-2.02				Arpp19		Mrpl57		Dap3				Pdap1
Kifc3	-1.7	-2.49	-1.42	-2.32				Grwd1		Plk1		Tipin				Psmb3
Unc13a	-0.86	-2.49	-0.95	-2.13				Orc6		Zfp768		Mcoln1				Rps25
Fgf9	-3.37	-2.48	-2.61	-3.59				Cdk8		Zscan25		Dpcd				Snrpc
Tmem238	-0.69	-2.48		-1.44				E2f3		Aatf		Emc1				Ssr4
Arhgef40		-2.48		-2.32				Rtcb		Dpy30		Stk11				Ubl5
Mlxipl	-0.83	-2.47		-1.83				U2af1		Eif4ebp1		S100a13				Ybx1
Ltc4s	-1.47	-2.45		-1.52				Adss		Fmc1		Arfip2				Ftsj3
Tbc1d8	-1.33	-2.45	-1.05	-2.77				Arhgap21		Mrps16		Nelfb				Glmp
Fn3krp	-1.84	-2.44	-1.74	-2.17				Eny2		N4bp2		Nr2c2ap				Pfdn5
Slc37a2	-1.52	-2.44	-1.33	-2.19				Mllt1		Ndufa6		Dap				Rpl41
Tfdp2	-1.28	-2.43	-1.28	-2.31				Ralgapb		Nelfa		Epg5				Rps13
A130077B15Rik	-2.09	-2.42	-2.4	-1.93				Trmt6		Polr2f		Fxyd5				Rpsa
S1pr1	-2.04	-2.41	-2.07	-2.4				Ttll4		Snrnp40		Ncln				Sf3a3
Wnt5b	-1.72	-2.41	-1.42	-2.35				Abitram		Trim27		Smarcal1				Thoc6
Gas6	-0.81	-2.41	-0.55	-2.18				Erh		Trir		Zfp64				Tor1a
Slc1a3	1.73	-2.41	1.12	-2.62				Gas8		Zc3h4		Yeats4				Tpt1
Cacna2d4	-2.07	-2.4	-2.25	-2.73				Srpk1		AW209491		Plcg2				Edem2
Ctdsp2	-1.27	-2.4	-1.38	-2.65				Anln		Babam1		Cpsf3				Hnrnpa3
Cd101	-1.21	-2.4		-1.6				Bmpr2		Elof1		Nisch				Hnrnpm
Vsir	-2.69	-2.39	-2.33	-1.79				Cep104		Fem1a		Grk2				Mrpl38
Kcnk2	-2.27	-2.38	-1.51	-1.73				Cinp		Fpgs		Mtbp				Ndufa2
Engase	-1.89	-2.38	-1.63	-2.1				Cpsf7		Galk1		Dctn5				Nedd8
Ttc39a	-0.91	-2.37	-0.72	-2				Cstf2t		Khsrp		Os9				Pdcd5
Rragd		-2.37	-1.2	-2.41				Cxxc1		Napsa		Qars				Rpl7a
Cers4	-3.04	-2.36	-3.11	-1.49				Kif2a		Rnf123		Oxa1l				Spag7
Clmp	-2.25	-2.36	-2.17	-2.3				Rbm15b		Sap30bp		Nup50				Dctn2
Unc5b	-1.81	-2.36	-1.71	-1.92				Smarca5		Slc48a1		Washc2				Rpl3
Scd1	-1.58	-2.36	-1.51	-2.27				Atxn7l3b		Snrpa		Hexa				Srsf2
Ankle1	-1.28	-2.36	-1.06	-2.13				Hnrnpa1		Tmem160		Taok2				Zc3h13
Iqch	-1.11	-2.36	-0.99	-1.59				Lmbrd1		Trmt2a		Ing1				Arhgdib
Scand1	-1.09	-2.36						Naa16		Tyrobp		Nudcd3				Kin
Plekha5	-2.49	-2.35	-2.27	-2.77				Prps1l3		Acot8		D10Wsu102e				Luc7l
Sox4	-1.57	-2.35	-1.56	-2.54				Snrnp70		Capn15		Rpl7l1				Mus81
Tenm4		-2.35		-3.13				Tardbp		Fam174a		Tnpo3				Rpl26
Ccdc162	-2.24	-2.34	-0.91					2410004B18Rik		Hmgcl		Pitpnb				Scyl1
Nectin1	-2.09	-2.34	-2.04	-2.42				Eif2d		Kti12		Ahcyl1				Stx8
Akr1b7		-2.34						Gatad1		Mrpl4		Memo1				Acin1
Psrc1	-1.43	-2.33	-1.33	-2.28				Hdac2		Mtg1		Sf3b6				Adck5
Slc2a8	-1.29	-2.33	-1.01	-2.15				Leng8		Nenf		Otud6b				Eif3g
Arhgap18	-0.73	-2.33	-1.03	-2.15				Phf10		Pycr1		Tomm22				Ftl1
Lyl1	-2.96	-2.32	-2.75	-2.1				Slc10a3		Rpl27a		Stt3a				Nfu1
Klhl36	-1.63	-2.32	-1.41	-2.24				Crnkl1		Smarcd1		Mtx2				Chfr
Zfpm1	-1.42	-2.32	-1.15	-2.07				Ubp1		Taf5l		Cdk7				D430020J02Rik
Rgs18	-1.12	-2.32	-1.09	-1.95				Zfp445		Ubxn1		Idh3a				Ndufb3
Gm30794	-2.82	-2.31	-1.88	-2.52				Zmym4		Usp19		Rdx				Selenon
Abhd15	-2.52	-2.31	-2.35	-2.18				Blm		Zbed4		Atf2				Flot1
Tmem119	-1.9	-2.31	-1.98	-1.59				Ndufaf5		Zfp777		Gmps				Rpl13a
Icos		-2.31		-2.51				Rpap2		Zfpl1		Cdc40				Serbp1
Lhx1	-1.91	-2.3	-2.31	-3.28				Trmt5		Ap2s1		Pdhx				Tpi1
Cxcr4	-1.73	-2.3	-1.93	-2.19				Wrap53		Dock2		Tor1b				Fam167b
Tle3	-1.18	-2.3	-0.96	-2.17				Ankrd49		Fdx1		Senp3				Mea1
Ttc7	-1.03	-2.3	-0.92	-2.13				Mbtps2		Gpsm1		Ralgapa1				Plpp5
Ndst3	-0.96	-2.3	-1.28	-2.4				Rcn2		Hmgn5		Snrpe				Rps6
Dusp27	-2.28	-2.29	-2.34	-2.54				Fbxo33		Mlst8		Wdr48				Usp36
Itpka	-1.98	-2.29	-1.41	-2.91				Nfatc2ip		Mrpl23		Mark3				Zfp950
Kank2	-1.73	-2.29	-1.64	-2.2				Phlpp1		Pitpnm2		Smu1				Aldh3b1
Tmem191c	-1.35	-2.29	-1.51	-1.8				Sepsecs		Pnkp		Rps6kb1				Banp
Eef2k	-1.19	-2.29	-1.18	-2.1				Atad2b		Scaf1		Zfp451				Elk1
Rnasel	-2.7	-2.28	-2.95	-2.72				Bmi1		Tepsin		Map3k7				Mknk1
Mertk	-2.48	-2.28	-2.91	-2.62				Cbfb		Tmem222		C330007P06Rik				Clec4a3
Slc36a2	-1.28	-2.28	-1.16	-3.13				Zfp280d		Zgpat		Tcf4				Mapk8ip3
Hmx2	-0.75	-2.28		-1.38				Nhej1		Ccdc137		Brwd3				Pfkl
Ajm1	-1.74	-2.27	-1.75	-1.85				Slc12a7		Cox6a1		Pou2f1				Rwdd1
Armc2	-1.2	-2.27	-1.13	-2.14				Suz12		Gtf3c1		A730008H23Rik,Hjurp				Tcp11l1
Trp53inp1	-3.41	-2.26	-2.73	-2.1				Zmym2		Haspin		Eif1ax				Zfp335
Phyhd1	-1.19	-2.26	-1.49	-1.33				Ado		Jtb		Fem1b				Aimp2
Pgbd5	-2.09	-2.25	-1.79	-2.05				Cep135		Lxn		Tex10				Nsfl1c
Foxd2os	-0.75	-2.25	-0.63	-1.81				Ift74		Mrpl10		Rheb				Pkm
Rapgefl1	-0.88	-2.24		-1.73				Lrrfip1		Mrps21		Synj2bp				Atp6v1f
Abca9	-0.86	-2.24	-0.83	-2.27				Rbm34		Phb2		Gar1				Ccl25
Adrb2		-2.23		-1.54				Pbk		Rad54b		Socs5				Cog8
Arrdc3	-2.19	-2.22	-2.21	-2.72				Ppp2r3c		Trp53rka		Ptbp2				Ndufa1
Hoxa5	-2.14	-2.22	-2	-1.66				Prr11		Tti2		Cnih1				Renbp
Prr5	-1.94	-2.22	-1.63	-1.95				Socs2		Zcchc8		Orc3				Rpl17
Klhl21	-1.6	-2.22	-1.39	-1.76				9930021J03Rik		1700037H04Rik		Mrpl54				Serf2
Itih5	-1.31	-2.22	-1.17	-1.81				Crls1		Cherp		Zswim1				Pole4
Particl	-1.17	-2.22		-1.27				D030056L22Rik		Glrx5		Desi2				Aptx
Ttc30b	-1.83	-2.21	-1.64	-2.38				Hspb11		Golga5		Adnp2				Klf16
Tfeb	-1.36	-2.21	-1.05	-1.96				Thap12		Gpi1		Luc7l2				Qtrt1
Tef	-1.54	-2.19	-1.43	-2.08				Twistnb		Lrrc47		R3hcc1l				Rpl23,LOC100044627,LOC100862455
Tjp3	-1.39	-2.19	-0.86	-1.92				Tirap		Mlh1		Sfmbt1				Ube2v2
Hcn2	-1.04	-2.19		-1.67				Zfp607a		Mto1		Rabif				Armc7
Atoh8	-0.74	-2.19	-1.28	-1.27				Ccnb1		Ndufs3		Diaph3				Ppp1r18
Gask1b	-2.08	-2.17	-2.13	-2.69				Lyrm4		Pacrgl,5730480H06Rik		Zfp35				Top3a
Syngap1	-2.03	-2.17	-1.73	-1.65				Mettl25		Pccb		Ppp4r3a				Polm
Neurl1b	-1.86	-2.16	-2.11	-1.88				Slc35d1		Pdcl3		Pum2				Tspyl2
Dtx1	-1.78	-2.16	-0.97	-0.81				Cblb		Ppox		Ptpmt1				Zc3h8
Zfp791	-2.43	-2.15	-1.99	-2.24				Gm10130		Uqcc2		Tgoln1				Zeb2os
Fam78a	-2.27	-2.15	-2.12	-1.89				Rsl1		Vwa8		Ssb				Zswim9
Rpgrip1	-1.19	-2.15	-0.85	-1.61				Txlng		Zcchc17		Tomm70a				Mier2
Arhgap33	-0.98	-2.15		-1.67				Zfp949		Aldh16a1		Snhg15				Pcx
Gpr55	-2.08	-2.14	-2.37	-2.48				Shcbp1		Atf5		Hprt				Naxd
Efnb1	-0.97	-2.14	-0.91	-1.64				G2e3		Eefsec		Klc2				Rps23
Grasp	-0.85	-2.14	-0.59	-1.69				Zfp397		Ercc2		Arl5a				Zfp830
Fbxo10	-1.7	-2.13	-1.57	-1.86				Gtpbp10		Fkbp2,LOC114841036		Tspan7				Dtx4
Nfia	-1.13	-2.12	-1.15	-2.4				Med31		Micos13		Fbxo11				Trib1
Cfap410	-1.01	-2.12	-0.78	-1.61				Jarid2		Safb		Pcmt1				Slc18a1
Tbc1d30	-2.97	-2.11	-1.78	-1.86				Mbip		Sart3		Mga				Rsph3a
Tspyl4	-1.75	-2.11	-2.04	-2.41				Mir5125		Sf3b5		Tm9sf3				2410006H16Rik
Rin1	-1.74	-2.11	-1.61	-2.02				Mybl1		1810055G02Rik		Pbrm1				Sdk1
Prickle1	-0.74	-2.11	-0.83	-2.25				Tmtc2		Alyref		Ythdf3				Safb2
Mzf1	-1.87	-2.1	-1.18	-1.18				Dsn1		Arl6ip4		Zfp638				Ulk4
Hdac5	-1.33	-2.1	-1.07	-1.76				Icam5		Bag5		Wasl				Zfp462
Cpeb1	-1.93	-2.09	-2.07	-2.17				Prrg1		BC003965		Pigm				Ier2
Arl4d	-1.69	-2.09	-1.84	-2.02				4930405A21Rik		Dctn1		Npc1				Eml6
Rhoh	-1.41	-2.09	-1.83	-1.18				Jcad		Nars2		Lpgat1				Gm11696
Wdr90	-1.07	-2.09	-0.94	-2.05				Zfp985		Pnpla2		Dnajc25				Snora31
Iqce	-1.48	-2.08	-1.15	-1.72				Dsel		Prmt7		Api5				BC051226
Gm572	-1.25	-2.08	-0.87	-1.6				Mob3b		Racgap1		Yipf6				Gm32856
Vmac	-1.18	-2.08	-0.98	-1.92				LOC115487914		Uxs1		Syncrip				Serpinb1b
Fhod1	-1.01	-2.08	-0.94	-2.09						Zpr1		Ptpn4				Dpys
Tnfrsf18		-2.08		-1.29						Zscan21		Arfgef1				Elmo3
LOC102635948	-2.72	-2.07	-1.77	-1.59						Adprhl2		Sypl				Ufsp1
Gamt	-0.65	-2.07	-0.64	-1.31						Alkbh6		Ttc9c				Amigo3
0610040J01Rik	-2.07	-2.06	-1.54	-1.79						Ddx49		Ap4e1				D330050G23Rik
Tpcn1	-1.08	-2.06	-0.95	-1.89						Eif1ad		Prdm15				Dqx1
Clec10a	-0.76	-2.06	-0.74	-1.95						Hmgn2		Ube2n				Disc1
Extl1	-1.82	-2.05	-1.51	-1.8						Kif14		4932438A13Rik				B3gnt2
9930012K11Rik	-1.69	-2.05	-1.52	-1.78						Lamtor2		Bcap29				Itgam
Kif21b	-1.53	-2.05	-1.34	-1.77						Lsm4		Sptlc1				Dgka
Fbxo21	-1.13	-2.05	-1.05	-1.82						Mcrs1		1110038F14Rik				Tubb1
Galnt12	-0.93	-2.05	-0.69	-2.06						Poc1b		Zfp809				BC065397
Tk1	-0.78	-2.05	-0.63	-1.87						Poc5		Rad17				Vcan
Skida1		-2.05		-2.11						Ppp1r37		Srsf10				Sned1
Mblac2	-2.21	-2.04	-1.82	-2.4						Pus1		Papolg				Camkk1
Entpd1	-1.11	-2.04	-0.99	-2.26						Rufy2		Uchl5				Ugt1a6b
Zbtb11os1	-0.72	-2.04		-1.99						S100a1		Bzw1				Adcy3
Atp2a3		-2.04		-1.45						Tmem179b		Ppp4r3b				Gm19705
P2ry1	-2.09	-2.03	-1.71	-1.57						Cdk16		Srsf1				Igf2r
Dbp	-1.58	-2.03	-1.06	-1.26						Cep152		Rock2				Gucy2c
Kdsr	-1.28	-2.03	-1.18	-1.98						Cstf1		Dmxl1				Slc1a1
Ssbp2	-0.43	-2.03	-0.36	-1.84						Irak1		Cnot6				Hmcn1
Bcas1	-2.29	-2.02	-1.25	-1.63						Jak3		Naa50				Itih1
Lfng	-1.74	-2.02	-1.46	-1.72						Lrwd1		Maip1
Ypel4		-2.02	-1.22	-3.33						Mbtd1		Haus6
Tnfsf14	-2.87	-2.01	-1.98	-1.79						Mrps31		Mfsd14b
Rtkn	-2.21	-2.01	-1.87	-1.75						Msto1		Dcun1d1
P2ry13	-2.18	-2.01	-1.84	-1.85						Nom1		Esrra
Hyal1	-1.81	-2.01	-1.95	-2.35						Smdt1		Minpp1
Tomm6os	-1.69	-2.01	-1.25	-1.01						Tomm20		Ccdc66
Ccpg1	-1.07	-2.01	-1.04	-2.47						Tubg1		Mynn
Dgki		-2.01		-2.71						Wdr5		Vamp3
Ndst1	-1.99	-2	-1.88	-1.87						BC005624		Csnk2a1
2900026A02Rik	-1.62	-2	-1.43	-1.98						Cltb		Zdhhc13
Zbtb8a	-1.42	-2	-1.27	-1.93						Dctn6		Rasa2
Fam187b	-1.33	-2	-1.33	-1.97						Egln2		Glmn
Slc43a2	-1.24	-2	-1.03	-1.71						Fkbp11		Cnep1r1
Kyat1	-1	-2	-0.99	-1.96						Lypla2		Ywhaq
Inpp5j	-1.23	-1.99	-1.03	-1.71						Med23		Olfm4
Abhd8	-1.01	-1.99	-0.78	-1.63						Mepce		Arih1
Ulk1	-0.72	-1.99	-0.52	-1.96						Ndufb11		Rapgef6
Dedd2	-1.76	-1.98	-1.43	-1.69						Sae1		Caap1
Plekhf1	-1.27	-1.98	-1.17	-1.46						Sap130		Usp34
Xylt1	-1.17	-1.98	-1.14	-1.97						Selenoh		Smc4
Gprc5b	-1.07	-1.98	-1.27	-2.71						Ssbp1		0610010F05Rik
Col15a1	-0.61	-1.98		-1.16						Tfip11		Atr
Rnf227	-1.32	-1.97	-1.31	-2.01						Ttc4		Cip2a
Peli2,Gm6498	-0.94	-1.97		-2.4						Ascc2		Matr3
Camk2a	-0.62	-1.97	-0.45	-1.65						Bod1l		Tmed2
Sapcd2	-1.09	-1.96	-0.81	-1.67						Cnot3		Zmpste24
Caprin2	-1.01	-1.96	-1.01	-2.08						Cpsf1		Pigf
Smpd2	-0.94	-1.96	-1.11	-1.92						Ddrgk1		Cse1l
Timp2	-0.89	-1.96	-0.85	-2.01						Dnajc16		Phf6
Alox8	-0.82	-1.96	-1.16	-1.88						H3f3a		Dhx36
Selenbp1	-0.75	-1.96	-1.06	-1.84						Hnrnpul2		Abhd17b
Fbxo31	-1.96	-1.95	-1.53	-1.57						Impdh2		Smad4
Cep131	-1.32	-1.95	-1.13	-1.5						Irf3		Arhgap5
Cmbl	-1.16	-1.95	-0.99	-1.96						Mki67		Hells
Crocc	-0.98	-1.95	-0.76	-1.4						Nudc		Mmgt1
Slc17a5	-0.94	-1.95	-0.95	-1.9						Park7		Mosmo
Ctdspl	-0.77	-1.95	-0.84	-1.77						Pdrg1		Rbm4
Naip1	-2.19	-1.94	-2.35							Pfdn6		Stag1
Arhgap45	-2.01	-1.94	-1.99	-1.83						Timm50		Zbtb6
Rbl2	-1.25	-1.94	-1.29	-2.23						Upf1		Lrrc58
Nr2f6	-1.23	-1.94	-0.77	-1.33						Akr1e1		Scoc
Acvr2b	-0.87	-1.94	-0.86	-1.68						Aup1		Zfp81
A430033K04Rik	-1.51	-1.93	-1.39	-1.74						Ccndbp1		Rnf139
Actr3b	-0.93	-1.93	-0.85	-2.2						Chd1l		Ythdc2
Crot	-2.54	-1.92	-2.35	-2.12						Ddost		Akt3
St8sia4	-2.14	-1.92	-2.18	-2.49						Dnlz		Nt5c3
Meis1	-1.86	-1.92	-1.7	-1.45						Ergic3		Uhmk1
Slitrk5	-1.41	-1.92	-1.29	-1.9						Fkbp8		Xpo4
Cxxc5	-1.31	-1.92	-1.55	-2.12						Hdac3		Ube2q2
Gm15880	-1.04	-1.92	-1.04	-2.13						Hirip3		Lsm5
Naaa	-0.92	-1.92	-0.82	-1.85						Mrpl50		Ppp1cb
Ttyh3	-0.9	-1.92	-0.61	-1.62						Npepl1		Rnf24
Slc9a9		-1.92		-1.58						Nup214		Xpo1
Myom3		-1.91		-2.36						Pknox1		Gnpnat1
Dlx4	-1.15	-1.9		-1.4						Prpf6		Zfp52
Ang	-1.04	-1.9	-1.1	-1.9						Rce1		Nxt2
Mtfp1	-0.86	-1.9	-0.7	-1.38						Ruvbl2		Fam8a1
Rubcnl	-3.23	-1.89	-3.08	-2						Scnm1		Yod1
Tert	-1.98	-1.89	-2.15	-1.96						Smarcb1		Sgcb
Frat2	-1.93	-1.89	-1.94	-1.64						Sod1		Ier3ip1
1190005I06Rik	-1.74	-1.89		-2.81						Tufm		Tmx3
Lmtk3	-1.7	-1.89	-1.51	-1.49						Wdr41		Zfp850
Foxo1	-1.05	-1.89	-0.92	-1.82						Dhrs4		Tmem167
Svip	-0.89	-1.89	-1.45	-2.52						Dhx35		Trappc2
Cdk19	-0.85	-1.89	-0.84	-1.99						Emc6		Zc3h11a
Nphp4	-0.54	-1.89		-1.46						Fkbp4		Fam135a
Neil2	-1.42	-1.88	-1.12	-1.45						Gak		Tfrc
Pdzd2	-1.27	-1.88		-1.99						Gart		Slc35a3
Arap2	-0.9	-1.88	-1.43	-2.56						Kbtbd4		4930455G09Rik
Rnf167	-0.89	-1.88	-0.71	-1.74						Mlf2		Mfhas1
Slc6a17	-0.8	-1.87	-0.72	-1.87						Mrps25		Sdhaf3
Rnft2	-0.7	-1.87	-0.76	-1.44						Pnisr		Atp11c
Rab3il1	-2.21	-1.86	-1.95	-1.58						Ppih		Vamp7
Ccdc9b	-2.06	-1.86	-1.74	-1.95						Psmd9		Zfp868
Fads6	-1.73	-1.86	-1.51	-1.66						Pter		Ly96
Suox	-1.27	-1.86	-1.26	-1.65						Rnf216		Zfp959
Glis2		-1.86		-2.41						Sec11c		Apoo
Eng	-1.81	-1.85	-1.19	-2.01						Ubl7		Dpep2
Metrn	-0.81	-1.85	-0.65	-1.51						Zmat2		Mir703
C1qa	-0.3	-1.85		-1.66						Cdc123		Lrif1
Bach2os	-1.63	-1.84		-2.33						Ctbp1		Sh3bgrl
Inpp5d	-1.58	-1.84	-1.61	-1.72						Dennd4b		Akap12
Tspan32	-0.94	-1.84	-0.84	-1.74						Eif3f		Gm7072
Zfp771	-0.88	-1.84								Mia2		Zxdb
Mical1	-1.45	-1.83	-1.47	-1.8						Psmg1		Mapk11
Atp1a3	-0.93	-1.83	-0.79	-1.65						Ranbp3		Hrc
Nr0b2	-1.84	-1.82	-1.7	-1.53						Thoc3		Atp13a4
Slc41a3	-1.06	-1.82	-0.93	-1.92						Akap8
Ksr2	-0.86	-1.82	-0.84	-2.04						Ckap4
2610008E11Rik	-1.42	-1.81	-1.5	-1.49						D8Ertd738e
Klc4	-1.22	-1.81	-1.23	-1.65						Gga3
Fam234b	-1.09	-1.81	-0.96	-1.63						H13
Vash2	-1.87	-1.8	-1.59	-2.04						Med4
Ttc38	-1.51	-1.8	-1.45	-1.67						Mfsd5
Entpd6	-1.1	-1.8	-0.82	-1.56						Ndufa5
Itga6	-0.94	-1.8	-0.98	-2.1						Rev1
Tlcd1	-0.77	-1.8	-0.67	-1.72						Runx3
Eepd1	-2.08	-1.79	-1.78	-1.47						Sympk
Nacc2	-1.07	-1.79	-1.09	-2.06						Urb2
Ttc28	-0.93	-1.79		-1.14						Adsl
Ankrd9	-0.58	-1.79	-0.67	-0.84						E2f4
Zfp30	-1.01	-1.78	-0.93	-2.06						Elp3
Zc3hav1l	-0.97	-1.78	-0.88	-1.82						Hsd17b4
Inafm1	-0.88	-1.78	-0.89	-1.42						Rprd2
Mybpc1	-0.82	-1.78	-0.91	-1.51						Sgta
Igfbp4	-0.65	-1.78		-1.58						Shmt2
Fbxw4	-1.45	-1.77	-1.3	-1.68						Stub1
Rxra	-1.44	-1.77	-1.43	-1.79						Axin1
Ankrd13d	-1.18	-1.77	-0.91	-1.44						Calm3
Cerk	-1.04	-1.77	-0.93	-1.66						Emc3
Mef2c	-0.83	-1.77	-0.99	-1.78						Srp14
Creb3l2	-2.3	-1.76	-2.71	-1.67						Asxl1
Tbc1d2	-1.89	-1.76	-1.05	-1.04						Cabin1
Emilin1	-1.59	-1.76	-1.33	-1.53						Ddx41
Tph2	-0.92	-1.76	-0.9	-1.84						Txnl4a
Serpinf1	-0.71	-1.76	-0.57	-1.4						Rab35
Nfix	-0.48	-1.76		-1.78						Polr3c
Sirpb1c		-1.76								Chchd1
Bhlhe41	-1.95	-1.75	-1.92	-1.47						Micu2
Vangl2	-1.52	-1.75	-1.1	-1.86						Ptp4a2
Spata2l	-1.36	-1.75	-1.43	-1.74						Rps4x
Col4a1	-1.13	-1.75		-1.74						Sin3b
Garnl3	-0.94	-1.75								Sub1
Add3	-0.86	-1.75	-0.82	-1.71						Uqcrc2
Gpr162	-1.44	-1.74	-1.2	-1.9						Aimp1
Pik3r2	-1.06	-1.74	-0.88	-1.52						Nup205
Phldb3	-1.03	-1.74	-0.82	-1.6						Plrg1
Appl2	-0.96	-1.74	-0.99	-1.48						Ppib
Slc8a1	-0.84	-1.74	-0.78	-1.97						Ppp6r3
Bcl7a	-0.84	-1.74	-0.7	-1.77						Psmb1
Rgs11	-1.33	-1.73	-1.27	-1.49						Rac1
Zfp786	-1.11	-1.73	-1.8	-2.29						Tnks2
Lrmp	-0.81	-1.73	-0.79	-1.59						Aga
Dchs1	-2.42	-1.72	-1.99	-1.53						Armh3
C5ar2	-1.81	-1.72	-1.61	-1.47						Ddah1
Bcl9l	-1.71	-1.72	-1.58	-1.67						Magt1
Otulinl	-1.7	-1.72	-1.64	-1.47						Mrps18c
Lmln	-1.35	-1.72	-1.42	-1.63						Nfatc3
Cxcr3	-1.27	-1.72	-1.46	-1.33						Pdhb
Sik1	-1.16	-1.72	-1.33	-1.7						Ppp2r5e
Abcc3	-1.12	-1.72	-0.96	-1.55						St3gal2
Mcoln3	-0.8	-1.72	-0.9	-2.22						Strap
Bicdl1	-0.8	-1.72	-1.08	-1.71						Ube3c
Hfe	-0.8	-1.72	-0.83	-1.62						Zfp236
Ank	-0.64	-1.72	-0.6	-1.62						Arid4b
Nlrp10	-1.65	-1.71	-1.42	-1.84						Bak1
Lrrc56	-1.64	-1.71	-1.5	-1.64						Ecpas
Eya4	-1.09	-1.71	-1.32	-1.76						Gatad2b
4933404O12Rik	-0.94	-1.71	-0.92	-1.63						Kif1c
Spaca9	-0.85	-1.71	-0.74	-1.63						Lman1
Cd300lg	-0.84	-1.71	-0.82	-1.68						Ostc
Numbl	-0.66	-1.71		-1.09						Tmem167b
Dmpk	-0.51	-1.71	-0.69	-1.52						Ybx3
Tmem268	-1.82	-1.7	-1.76	-1.64						Aasdhppt
Cd200r2	-1.34	-1.7	-1.19	-1.86						Cpne3
Ago4	-1.07	-1.7	-1.21	-1.55						Fam210a
Tmem8	-0.75	-1.7	-0.59	-1.36						Foxk2
Lrig3		-1.7		-1.63						Pias1
Sipa1l2	-2.12	-1.69	-2.18	-1.51						Rpl27,LOC108167922
Tmem218	-1.68	-1.69	-1.71	-1.7						Stk11ip
Zbtb4	-1.66	-1.69	-1.71	-1.58						Thg1l
Arhgap39	-1.58	-1.69	-1.25	-1.64						Trappc13
Arrdc2	-1.37	-1.69	-1.03	-1.43						Ube2l3
Nr2f1	-1.03	-1.69	-0.9	-1.74						C1d
Abhd14b	-0.87	-1.69	-0.89	-1.62						Ddx46
Atp6v0d2	-0.82	-1.69	-1	-1.55						Gfm2
Reep6	-0.56	-1.69		-1.88						Gnb2
Nr1d2	-0.52	-1.69	-0.67	-1.73						Ndufc2
Efna2	1.05	-1.69	1.41	-1.15						Nsmce2
Nemp2	-1.24	-1.68	-1.37	-1.51						Odr4
Tctn3	-1.22	-1.68	-1.38	-1.63						Pmm2
Ung	-1.06	-1.68	-0.72	-1.29						Rab3gap1
Cracr2a	-1.32	-1.67		-1.26						Rbsn
Mettl27	-1.27	-1.67	-1.49	-1.83						Rbx1
Plxnb3	-1.1	-1.67	-1.16	-1.4						Rnf146
Depdc1b	-1.68	-1.66	-1.57	-1.53						Snw1
E2f2	-1.26	-1.66	-1.29	-1.61						Atrn
Cacna1d	-0.9	-1.66	-0.89	-1.69						Canx
Pwwp2b	-2.23	-1.65	-2.05	-1.64						Elovl5
Paqr7	-2.18	-1.65	-2.13	-1.64						Mrpl13
Tst	-1.55	-1.65	-0.99	-1.54						Slc25a46
Spef2	-1.31	-1.65	-0.96	-2						Trappc4
Zfp41	-1.04	-1.65	-0.83	-1.49						Unc50
Plcg1	-0.9	-1.65	-0.87	-1.51						Ywhab
Echdc3	-0.65	-1.65	-0.51	-1.59						Clasp2
Reps2	-0.53	-1.65		-1.82						Copb2
Meis2	-0.4	-1.65	-0.55	-1.34						Dusp12
Cd200r1	-3	-1.64	-2.45	-1.53						Polr1a
Tctn2	-2.88	-1.64	-2.57	-2.14						Smap1
Nrp1	-1.34	-1.64	-1.2	-1.53						Tbc1d15
Rap1gap	-1.03	-1.64	-0.89	-1.42						Tnfrsf22
Slc8a2	-0.89	-1.64		-2.5						Usp8
Clcn2	-0.75	-1.64	-1.1	-1.76						Vdac2
Tmem250-ps	-0.75	-1.64	-0.49	-1.35						Brcc3
Whrn	-0.72	-1.64	-0.46	-1.31						Crbn
Tspan8	-0.56	-1.64		-1.53						Gprasp1
5830416I19Rik		-1.64	-0.89	-1.41						Metap2
Bank1		-1.64	-0.68	-1.22						Pigk
Cmtm8		-1.64		-0.85						Pop4
6430548M08Rik	-1.92	-1.63	-1.76	-1.32						Ppp3r1
Slc25a42	-1.8	-1.63	-1.5	-1.58						Snx1
Ccdc181	-1.49	-1.63	-1.34	-1.36						Stx7
Pbx4	-1.08	-1.63	-0.79	-1.46						Tnrc6a
Myom1	-0.87	-1.63		-0.66						Tspan31
Smarca2	-0.85	-1.63	-0.78	-1.51						Apc
Neurl1a		-1.63		-0.96						Hpf1
Pidd1	-0.92	-1.62	-0.74	-1.51						Large1
Plod1	-0.79	-1.62	-0.72	-1.41						Pdia5
Klf2	-0.66	-1.62	-0.99	-1.4						Tmem251
Nudt8		-1.62	-0.79	-1.64						Tmem60
Asb4		-1.62		-0.93						Vezt
Trim7	-1.8	-1.61	-1.4	-2.48						Yif1a
Dennd2c	-1.65	-1.61	-1.7	-1.47						9130401M01Rik
Mgl2	-1.02	-1.61	-0.79	-1.56						Cd180
Man2a2	-0.94	-1.61	-0.8	-1.38						Cep70
Mxi1	-0.76	-1.61	-0.84	-1.54						Cryzl1
Mrgpre	-2.4	-1.6	-2.04	-1.71						Dcaf6
Acrbp	-1.45	-1.6								Fer
A930024E05Rik	-1.32	-1.6	-1.62	-2.11						Nsun3
Sigirr	-1.31	-1.6	-0.83	-1.33						Polr2m
Trem2	-0.74	-1.6	-0.63	-1.49						Smurf2
Celf2	-0.4	-1.6	-0.58	-1.81						1700123O20Rik
Ly86		-1.6		-1.56						Adap1
Ctse		-1.6		-1.14						Chchd2
Hspa12a	-1.46	-1.59	-0.94	-1.91						Gnl3l
Atg9b	-1.3	-1.59	-1.29	-1.43						Mcts1
Cnnm2	-1.1	-1.59	-1.14	-1.45						Rasa1
Acot2	-1.08	-1.59	-0.91	-0.82						Rbm48
Pfkm	-0.67	-1.59	-0.6	-1.41						Spcs3
Syp		-1.59		-0.83						Apool
Tpra1	-1.19	-1.58	-1.07	-1.46						Arl14ep
Ccdc92	-1.11	-1.58	-0.69	-1.11						Cmtr2
Lrrc1	-1.03	-1.58	-0.98	-1.44						Crebbp
Mcam	-0.78	-1.58		-1.49						Crkl
Slc19a2	-0.62	-1.58	-0.71	-1.51						Fastkd1
Gmpr	-0.55	-1.58	-0.49	-1.48						Gpatch2
Mlycd	-1.67	-1.57	-1.1	-1.55						Cacul1
Cand2	-1.51	-1.57	-1.07	-1.75						Cebpg
Capn5	-0.99	-1.57	-0.8	-1.86						Clec16a
Pxmp4	-0.89	-1.57	-0.71	-1.15						Efr3a
4933439C10Rik	-0.88	-1.57	-0.9	-1.41						Hook3
Oxld1	-0.84	-1.57	-0.43	-1.07						Lrba
Cep164	-0.82	-1.57	-0.73	-1.52						Ndufs4
Stk36	-0.79	-1.57	-0.92	-1.28						Pla2g4a
Ift140	-0.73	-1.57	-0.57	-1.44						Rps6ka3
Cd300lb	-3.02	-1.56	-2.79	-1.13						Tmco4
Osgin1	-2.45	-1.56	-1.83	-0.97						Ccser2
Anks6	-1.81	-1.56		-1.81						Esco1
Rasa3	-1.48	-1.56	-1.4	-1.4						Slc25a32
Kifc2	-1.24	-1.56		-1.67						Zmat3
Nfatc2	-2.4	-1.55	-2.25	-1.34						1110059E24Rik
5830418P13Rik	-1.43	-1.55	-1.31	-1.77						Ctsk
Slc22a18	-1.19	-1.55								Dnajc10
Sh2b2	-0.78	-1.55	-0.67	-1.13						Gtf2a2
Pdpr	-0.72	-1.55	-0.62	-1.51						Hspe1
Rbfa	-0.69	-1.55	-0.49	-1.28						Mecp2
Lrrc73	-0.5	-1.55		-1.26						Rpl39
Zfp398	-1.56	-1.54	-1.24	-1.58						Snx27
Prss16	-1.16	-1.54	-0.94	-1.14						Yaf2
Spata33	-1.16	-1.54	-1.11	-1.01						Ankrd40
Tex9	-1.1	-1.54	-1.07	-1.47						Ccdc90b
Neil3	-0.41	-1.54	-0.58	-1.57						D5Ertd579e
Kcna3		-1.54	-0.78	-1.56						Gskip
Cgnl1		-1.54	-0.99	-1.52						Rnf13
2010001A14Rik		-1.54		-0.98						Smchd1
Scml4	-2.5	-1.53	-2.46	-1.62						Abcb1b
Irf2bp2	-2.08	-1.53	-1.61	-0.98						Calu
Nr4a2	-1.99	-1.53	-2.41	-2.22						Chsy1
Eps8	-1.5	-1.53	-1.65	-1.73						Dhx29
Dennd3	-1.44	-1.53	-1.53	-1.11						Gtf3c3
Rassf2	-1.36	-1.53	-1.24	-1.32						Mysm1
Bhlhe40	-1.24	-1.53	-1.2	-1.26						Ppip5k2
Kmt5c	-1.14	-1.53	-0.86	-1.3						Qk
Cnnm3	-1.06	-1.53	-1	-1.33						Smg1
Pnpla7	-0.82	-1.53	-0.72	-1.32						Tmem87b
Xylb	-0.81	-1.53	-0.64	-1.38						Lactb2
Ccsap	-0.72	-1.53	-0.66	-1.4						Ppp2r1b
Rcor2	-0.57	-1.53		-1.26						Rps20
Mrc1		-1.53		-1.32						Agps
Fut7	-1.9	-1.52	-1.82	-1.37						Aig1
Vgll4	-1.67	-1.52	-1.58	-1.39						Pam16
Abcd1	-1.01	-1.52	-0.89	-1.31						Prelid2
Xpc	-0.95	-1.52	-0.79	-1.25						Utrn
Plekhg3	-0.91	-1.52	-0.82	-1.48						Zfp429
Paox	-0.89	-1.52	-0.77	-1.42						Cnot6l
Atp9a	-0.77	-1.52		-1.55						Irf5
Tcf19	-0.65	-1.52	-0.59	-1.4						Rdh11
Fgd2	-0.52	-1.52	-0.43	-1.45						Trim23
Phtf1os		-1.52		-1.4						Zfand6
Rell2	-2.18	-1.51	-1.53	-1.43						Akap9
Tsc22d3	-1.85	-1.51	-2.05	-1.7						Arl6ip1
Tmem51	-1.85	-1.51	-1.41	-1.25						Cep41
Srl	-1.42	-1.51	-1.22	-1.23						Gm14325
Mknk2	-1.27	-1.51	-1.01	-1.42						Gm17399
Abtb1	-0.8	-1.51	-0.71	-1.15						Hipk1
Gm16537	-0.76	-1.51		-2.08						Lin52
Hddc3	-0.7	-1.51	-1.11	-1.65						Tmem9b
Endog	-0.67	-1.51		-1.03						Trmt61b
Camkmt	-0.45	-1.51		-1.26						Bst1
Nrcam		-1.51		-1.73						Zfp329
E2f7		-1.51		-1.51						Bmp2k
Tmem41a	-1.45	-1.5	-1.28	-1.27						Phospho2
Daglb	-1.32	-1.5	-1.13	-1.28						Psme4
Zfp69	-1.26	-1.5	-0.82	-1.19						Isoc1
Btbd2	-0.94	-1.5	-0.7	-1.4						Rbm43
Cby1	-0.85	-1.5	-0.59	-1.12						Snhg6
Tnfaip8l1	-0.72	-1.5	-0.76	-0.93						Zfp952
Fam214a		-1.5		-1.85						Cysltr1
Wdpcp		-1.5		-1.22						Dennd6b
Gfod1		-1.5		-1.1						Enc1
Cd84	-1.48	-1.49	-1.42	-1.71						Ift43
Srd5a1	-1	-1.49	-0.84	-1.4						Lmbrd2
Tpgs1	-0.94	-1.49								Map3k2
Alox5ap	-0.69	-1.49	-0.68	-1.43						Rb1cc1
Katnal2	-0.63	-1.49		-1.42						Atrnl1
Msh2	-0.61	-1.49	-0.61	-1.45						Bbx
Dscc1	-0.53	-1.49	-0.43	-1.27						Serpinb6b
Pdp1		-1.49	-1.02	-1.64						Spata6
Chek2	-1.24	-1.48	-1.17	-1.36						Umad1
Snx24	-1.06	-1.48	-1.16	-1.44						Cul4b
Cntrob	-0.77	-1.48	-0.7	-1.29						Tagap1
Pradc1	-0.74	-1.48	-0.67	-0.94						Timm8a1
Batf3	-0.73	-1.48		-1.37						Fam45a
Hdhd3	-0.71	-1.48		-0.91						Kyat3
Pacsin1	-0.64	-1.48	-0.45	-1.37						Mttp
March3	-1.77	-1.47	-1.59	-1.2						Lyst
H2bc21	-1.76	-1.47	-1.48	-1.32						Mkx
Tfap4	-1.39	-1.47	-1.21	-1.26						Vps13a
Nicn1	-1.18	-1.47	-0.94	-1.18						Dapk1
Zfp647	-1.18	-1.47	-0.58	-0.76						Lypla1
5730409E04Rik	-0.92	-1.47	-0.83	-1.32						Samd8
Impa2	-0.82	-1.47	-0.75	-1.28						Them4
Plxnc1	-0.76	-1.47	-0.71	-1.26						Apaf1
Samd1	-0.73	-1.47	-0.66	-1.28						Atp5l
Tango2	-0.72	-1.47	-0.71	-1.44						Ggt7
Clec7a	-0.71	-1.47	-0.76	-1.37						Slc35d2
R74862		-1.47		-1.07						Lcorl,Gm3414
Zfp36l1		-1.47		-1						Ppp4r1l-ps
Tifab	-2.76	-1.46	-2.33	-1.2						Zfp267
Kcnn4	-1.17	-1.46	-0.82	-1.3						ND1
Zfp652	-1.12	-1.46	-1.09	-1.27						Plscr3
F13a1	-0.51	-1.46		-1.39						Fkbp14
Pomgnt2	-0.36	-1.46		-1.14						Mastl
Chn2		-1.46		-1.24						Hypk
Chst3		-1.46		-1.12						Slx4ip
Nr1d1	-1.67	-1.45	-1.44	-0.75						Zfp729b
Atp23	-1.38	-1.45	-0.85	-1.14						Zfp995
Trim65	-1.3	-1.45	-1.16	-1.22						Cd164
Accs	-0.94	-1.45	-1.14	-1.65						Trdmt1
Thsd1	-0.9	-1.45		-0.96						6230400D17Rik
Atl1	-0.84	-1.45		-1.57						Art3
Rom1	-0.84	-1.45	-1.08	-1.11						Slc12a6
Mindy4	-0.71	-1.45	-0.64	-0.89						Ttbk2
Prcp	-0.67	-1.45	-0.73	-1.5						Zfp994
1810034E14Rik	-3.21	-1.44	-2.56	-2.04						Gm13212
Smad6	-1.43	-1.44	-1.44	-1.44						Bckdhb
1810021B22Rik	-1.4	-1.44	-1.35	-1.99						A830010M20Rik,Btbd8
Nudt22	-1.21	-1.44	-1.03	-0.95						Zfp558
Gnb5	-1.11	-1.44	-1.22	-1.39						Catsperg1
Zfp219	-0.82	-1.44	-0.61	-1.11						Plekhh2
Pcsk4	-0.78	-1.44	-0.56	-1.22						Rnf135
Siae	-0.77	-1.44	-0.61	-1.35						D630024D03Rik
Lrrc27	-0.76	-1.44	-0.71	-1.45						4732491K20Rik
Ccdc85c	-0.62	-1.44	-0.51	-1.38						Sept9
Tmem64	-0.58	-1.44	-0.6	-1.42						Plb1
Mnt	-1.77	-1.43	-1.63	-1.12						Egfl8
2610035D17Rik	-1.74	-1.43	-1.51	-1.96						Ctso
Rere	-1.54	-1.43	-1.49	-1.37						Star
Acer2	-1.47	-1.43	-1.33	-1.49						Elavl4
Rwdd2a	-0.97	-1.43	-1.15	-1.82						Pcdhgb7
Klhl42	-0.96	-1.43	-0.83	-1.62						Fads3
Pcyox1	-0.96	-1.43	-0.97	-1.36						Fabp3
Abcc2,Gm10768	-0.83	-1.43	-0.94	-1.29						Xkr6
Zranb3	-0.75	-1.43	-0.78	-1.53						Ryr1
LOC115488819	-0.74	-1.43	-0.72	-0.77						LOC115490266
Dnajb14	-0.71	-1.43	-0.81	-1.59						Snord49a
Adgrl1	-0.68	-1.43	-0.64	-1.48						Ctrl
Pkd1	-0.52	-1.43		-1.33						Dner
AI504432		-1.43		-1.59						Guca1b
Fry		-1.43	-0.44	-1.44						Ly6g5b
Egfl7		-1.43		-1.13						Zdhhc2
Mr1	-1.94	-1.42	-1.89	-1.71						Tmem217
A530088E08Rik	-1.66	-1.42	-1.08	-0.95						LOC115489189
Klf10	-1.49	-1.42	-1.45	-1.53						Slc35f1
Abcc10	-1.05	-1.42	-0.75	-0.97						Gstm6
Arg1	-0.9	-1.42		-2.25						Meiob
Nxpe3	-0.87	-1.42	-0.94	-1.33						Rnaset2b,Rnaset2a
Npr1	-0.75	-1.42	-0.72	-1.79						Avil
Ptpn18	-0.65	-1.42		-0.91
Tmem107	-0.47	-1.42		-1.27
Tspan14	-1.39	-1.41	-1.25	-1.39
Cyp27a1	-1.08	-1.41	-0.97	-1.23
Rassf7	-1.08	-1.41	-0.65	-0.93
Txndc16	-0.8	-1.41	-0.88	-1.57
Cyp4f41-ps	-0.79	-1.41	-0.91	-1.01
Rapsn	-0.75	-1.41		-1.99
Nlrp1c-ps	-0.68	-1.41		-1.12
Cbx6	-0.55	-1.41	-0.53	-1.45
Pkdcc	-0.54	-1.41		-1.16
Pxmp2	-0.39	-1.41		-1.35
Asgr2		-1.41		-1.08
Myl2		-1.41
Per3	-1.42	-1.4	-1.05	-1.01
Ripor1	-1.19	-1.4	-1.18	-1.35
Cd93	-1.08	-1.4	-1.07	-1.34
H2bc6	-0.99	-1.4		-0.88
Palm	-0.95	-1.4	-1.07	-1.2
Ninl	-0.87	-1.4	-0.84	-1.43
Pigyl	-0.61	-1.4		-1.28
Gm15706		-1.4		-1.44
1700003F12Rik		-1.4		-0.73
B3gnt9		-1.4
Zer1	-1.3	-1.39	-1.17	-1.26
Syne3	-1.17	-1.39	-1.05	-1.17
Nfatc1	-1.15	-1.39	-0.94	-1.2
Ccpg1os	-0.8	-1.39		-1.27
Igf1r		-1.39	-0.38	-1.39
Plppr2		-1.39		-0.9
Narf	-1.99	-1.38	-2.04	-1.29
Klhl24	-1.51	-1.38	-1.52	-1.38
Mrnip	-1.35	-1.38	-0.83	-1.17
Prr12	-1.1	-1.38	-0.92	-1.18
Aagab	-1.03	-1.38	-0.94	-1.26
Amigo1	-0.92	-1.38	-0.77	-1.14
Fdxr	-0.82	-1.38	-0.6	-1.15
Sgpp1	-0.75	-1.38	-0.9	-1.59
Lzts2	-0.67	-1.38	-0.66	-1.45
Tysnd1	-0.63	-1.38		-0.97
Tarsl2	-0.5	-1.38	-0.54	-1.75
Cd81	-0.4	-1.38	-0.39	-1.45
F8a	-2.06	-1.37	-1.34	-1.61
Gm14322	-1.61	-1.37		-0.83
Tec	-1.44	-1.37	-1.28	-1.31
Elk3	-1.29	-1.37	-1.33	-1.57
Lbx1	-1.22	-1.37		-0.94
Golm1	-1.2	-1.37	-1.23	-1.24
2810414N06Rik	-1.15	-1.37	-0.94	-1.71
Card11	-0.89	-1.37	-0.75	-1.06
Acad12	-0.79	-1.37	-0.8	-0.97
Rogdi	-0.73	-1.37	-0.6	-1.37
Adssl1	-0.52	-1.37		-1.15
Slc2a3		-1.37		-0.8
Rab4b		-1.37
Carns1	-1.68	-1.36	-0.92	-1.1
Arhgef10l	-1.2	-1.36	-0.96	-1.02
Mical2,Micalcl	-1.01	-1.36	-1.3	-1.23
Sppl2b	-0.97	-1.36	-0.72	-1.14
Lrp2	-0.93	-1.36	-0.81	-0.9
Arhgef10	-0.9	-1.36	-0.93	-0.9
Etv5	-0.89	-1.36	-1.31	-1.53
Tnfsf13b	-0.81	-1.36	-0.78	-1.01
Pqlc3	-0.79	-1.36	-0.73	-1.48
Map4k1	-0.75	-1.36	-0.61	-1.04
Apoe	-0.75	-1.36	-0.48	-0.85
Haus4	-0.69	-1.36	-0.58	-1.3
Pex10	-0.68	-1.36	-0.64	-1.14
Clspn	-0.66	-1.36	-0.62	-1.08
Bdh1	-0.6	-1.36	-1.04	-1.27
Pink1	-0.56	-1.36	-0.46	-1.21
Ncapd2	-0.54	-1.36	-0.43	-1.21
Phldb1		-1.36		-1.12
Gpr146	-3.23	-1.35	-2.83	-1.2
Chst12	-1.25	-1.35	-1.09	-1.01
Sgsm2	-1.06	-1.35	-0.87	-1.44
Rac3	-0.96	-1.35		-0.92
Wasf1	-0.94	-1.35	-0.7	-1.28
Tns4	-0.9	-1.35	-1.5	-1.64
Bbof1	-0.81	-1.35	-0.97	-1.3
Acox3	-0.78	-1.35	-0.74	-1.62
Smad3	-0.74	-1.35	-0.71	-1.1
Akr7a5	-0.6	-1.35		-0.96
Ptpra	-0.58	-1.35	-0.51	-1.23
Pdxp	-1.2	-1.34	-0.96	-0.99
Tprn	-0.85	-1.34	-0.62	-1.05
Fcgrt	-0.73	-1.34	-0.71	-1.35
Apoc1	-0.7	-1.34		-0.98
Kif19a	-0.59	-1.34	-0.6	-1.03
Cfap126	-0.56	-1.34		-0.75
Camk1	-0.55	-1.34	-0.44	-1.21
Egln3		-1.34
Zfp108	-1.9	-1.33	-1.58	-1.84
Gcnt1	-1.77	-1.33	-1.63	-1.02
Gba2	-1.67	-1.33	-1.24	-1.05
Chrnb2	-1.18	-1.33	-1.26	-0.88
Fbxl20	-1.1	-1.33	-0.98	-1.46
Tmem38a	-0.93	-1.33	-0.88	-1.33
Mmp23	-0.77	-1.33		-1.3
E430018J23Rik	-0.64	-1.33		-1.08
Sardh	-0.58	-1.33		-2.03
St6galnac6	-0.57	-1.33	-0.47	-1.35
Pyroxd2	-0.57	-1.33	-0.63	-1.34
Slc46a1	-0.52	-1.33	-0.51	-0.99
Angptl6		-1.33		-1.01
Ttc25	-1.35	-1.32	-1.15	-1.88
Mok	-1.32	-1.32
Zfp61	-1.26	-1.32	-0.98	-1.19
H2afj	-0.59	-1.32		-0.69
Jag2	-0.49	-1.32		-1.24
Grk5	-0.47	-1.32		-1.01
P2rx3		-1.32
Slc45a4	-1.46	-1.31	-1.26	-1.11
Klrg2	-1.29	-1.31	-0.96	-1.09
Runx2	-1.09	-1.31	-1.1	-1.2
Atp13a2	-1.03	-1.31	-0.75	-1.09
Mypop	-0.86	-1.31		-0.68
Cirbp	-0.84	-1.31	-0.76	-1.27
1700025G04Rik	-0.79	-1.31	-0.83	-1.23
Ocel1	-0.79	-1.31	-0.53	-0.91
Arrb1	-0.75	-1.31	-0.65	-1.18
Cxcl14	-0.73	-1.31	-0.75	-1.25
Pask	-0.67	-1.31	-0.43	-0.93
Atraid	-0.6	-1.31	-0.54	-1.15
Shpk	-1.8	-1.3	-1.61	-1.67
Gm9530	-1.74	-1.3	-1.04	-1.29
Man1c1	-1.16	-1.3	-1.08	-1.07
Tpmt	-1.11	-1.3	-0.83	-1.13
Ldb1	-1.05	-1.3	-0.99	-1.17
Zcchc14	-0.97	-1.3	-0.94	-1.26
Gnpda1	-0.97	-1.3	-0.97	-1.11
Armc9	-0.95	-1.3	-0.89	-1.37
Snx21	-0.87	-1.3	-0.62	-1.14
Jmy	-0.77	-1.3	-0.82	-1.29
Xxylt1	-0.68	-1.3	-0.62	-1.37
Ctnnbip1	-0.65	-1.3	-0.61	-1.17
Cln6	-0.54	-1.3	-0.44	-1.23
Nelfcd	-0.53	-1.3	-0.47	-1.13
Xrcc3	-0.51	-1.3	-0.75	-1.02
Agmo		-1.3	-0.71	-2.21
Cd244a		-1.3	-1.05
Sla	-2.89	-1.29	-2.85	-1.14
Arhgef4	-1.42	-1.29	-1.89	-1.08
Akap8l	-0.82	-1.29	-0.76	-1.09
Foxo4	-0.81	-1.29	-0.78	-1.27
Cd33	-0.62	-1.29		-1.52
Kiz	-0.55	-1.29	-0.48	-1.11
Fzd7	-0.53	-1.29		-1.14
Gng8	-1.8	-1.28	-1.8
Sema4b	-1.07	-1.28	-0.74	-1.17
Dmac2	-0.99	-1.28	-0.76	-1.1
P3h3	-0.85	-1.28	-0.67	-0.97
Avpi1	-0.83	-1.28	-0.77	-1.15
Kcnc3	-0.79	-1.28		-1.53
Shb	-0.7	-1.28	-0.37	-0.93
Prune2	-0.69	-1.28	-1.48	-1.52
Msh6	-0.64	-1.28	-0.61	-1.12
Ethe1	-0.52	-1.28		-1.09
Trpm2	-0.5	-1.28	-0.49	-1.09
Hscb	-0.45	-1.28	-0.39	-0.96
Jaml	-1.78	-1.27	-1.95	-1.36
Map3k12	-1.47	-1.27	-1.4	-1.19
Zkscan14	-1.43	-1.27	-1.15	-1.02
Sec22c	-1.42	-1.27	-1.39	-1.22
Smyd4	-1.22	-1.27	-1.13	-1.09
Polg2	-1.2	-1.27	-0.91	-1.07
Pias3	-1.14	-1.27	-0.89	-1.3
Pex11g	-1.11	-1.27	-0.99	-0.69
Prkag2	-0.89	-1.27	-0.92	-1.12
Prxl2c	-0.81	-1.27	-0.89	-1.24
Itgb5	-0.54	-1.27	-0.4	-1.48
Bola1	-0.5	-1.27		-0.68
Havcr2		-1.27	-0.5	-1.8
Bambi		-1.27		-1.8
Gatd1	-1.01	-1.26	-1.02	-1.28
Dmrta2	-0.82	-1.26
Cdpf1	-0.75	-1.26	-0.65	-1.05
Shcbp1l	-0.74	-1.26	-0.57	-0.76
Oscp1	-0.72	-1.26		-0.82
Abhd17a	-0.62	-1.26		-0.79
Fam98c	-0.5	-1.26		-0.84
Ak8	-0.42	-1.26		-1.38
Nrm	-0.38	-1.26	-0.39	-1.19
Bcar3	-2.28	-1.25	-2.21	-1.34
Aph1b	-1.78	-1.25	-1.48	-0.77
Gm10069	-1.42	-1.25	-0.7	-0.64
Lrriq3	-1.41	-1.25	-1.25
2610301B20Rik	-1.17	-1.25	-1.12	-1.95
Grk4	-1.14	-1.25
Smagp	-0.78	-1.25	-0.74	-1.13
Xpr1	-0.71	-1.25	-0.81	-1.32
B630019K06Rik	-0.67	-1.25	-0.86	-2.04
Zfp473	-0.58	-1.25	-0.61	-1.34
Lrp5	-0.57	-1.25	-0.45	-1.04
Fig4	-0.48	-1.25	-0.29	-1.03
Nefh	-0.41	-1.25	-0.32	-1
Rab7b	-2.54	-1.24	-2.58	-1.13
Il6ra	-2.01	-1.24	-1.87	-1.05
Stard9	-1.61	-1.24	-1.53	-1.09
Fam217b	-1.55	-1.24	-1.21	-0.84
Tesk2	-1.17	-1.24	-0.9	-1.23
Adamts10	-1.09	-1.24	-0.9	-1.08
Map3k14	-0.97	-1.24	-0.89	-1.26
Mvb12b	-0.9	-1.24	-0.89	-1.5
Lat2	-0.82	-1.24	-0.77	-1.29
Zfp316	-0.79	-1.24	-0.59	-0.85
Doc2g	-0.74	-1.24	-0.73	-0.9
B230217C12Rik	-0.69	-1.24	-0.69	-1.35
Fam216a	-0.53	-1.24		-0.91
Ddb2		-1.24		-1.45
Ankrd44		-1.24		-1.12
Tspan17		-1.24
Mcf2l	-1.72	-1.23	-1.75	-1.58
Dab2ip	-1.52	-1.23	-1.02	-1.41
Msrb2	-1.52	-1.23	-1.23	-1.11
Arhgef25	-1.26	-1.23	-0.71	-1.25
Slc5a6	-1.16	-1.23	-1.02	-0.96
Tnrc6b	-1.08	-1.23	-1.09	-1.3
Zfp551	-1.07	-1.23		-0.87
Ap4m1	-0.93	-1.23	-0.89	-1.04
Rpusd3	-0.89	-1.23	-0.6	-0.95
Emp1	-0.76	-1.23	-0.87	-1.5
Gm16861	-0.76	-1.23		-1.33
Slc37a4	-0.75	-1.23	-0.71	-1.13
Pgp	-0.73	-1.23	-0.42	-0.92
Pianp	-0.7	-1.23	-0.57	-1.21
Gchfr	-0.67	-1.23		-0.66
Tbc1d16	-0.66	-1.23	-0.58	-1.24
Enkd1	-0.55	-1.23		-0.93
Abca2	-0.54	-1.23	-0.46	-1.2
Dhrs7	-0.53	-1.23	-0.39	-1.01
Dock9	-0.35	-1.23		-1.35
2310002L09Rik		-1.23		-1.63
Zfand4	-2.08	-1.22	-2.02	-1.58
Rgs2	-1.94	-1.22	-1.96	-1.3
Vamp1,E130112N10Rik	-1.6	-1.22	-1.64	-1.17
Sall2	-1.45	-1.22		-0.91
Brat1	-1.36	-1.22	-1.16	-1.14
Fgf11	-0.86	-1.22	-0.85	-1.21
Habp4	-0.77	-1.22	-0.89	-1.24
Igip	-0.73	-1.22	-0.76	-0.94
Fuz	-0.6	-1.22	-0.58	-0.9
Smo	-0.45	-1.22		-1.26
Card6	-1.64	-1.21	-2	-1.28
Slc4a8	-1.01	-1.21
Cela1	-0.84	-1.21	-0.74	-1.21
Tafa3	-0.83	-1.21	-0.81	-1.46
Coq8b	-0.55	-1.21	-0.38	-0.75
Auh	-0.52	-1.21	-0.44	-0.94
Kdm2b	-0.49	-1.21	-0.38	-1.16
Zscan2	-1.32	-1.2	-0.86	-1.06
Rmnd5b	-1.22	-1.2	-1	-0.99
Gna12	-0.91	-1.2	-0.76	-1.19
Fv1	-0.86	-1.2	-0.82	-1.09
Myo1f	-0.79	-1.2	-0.63	-0.9
Elovl7	-0.73	-1.2	-0.69	-1.61
Recql4	-0.71	-1.2	-0.51	-0.98
Rmnd5a	-0.54	-1.2	-0.61	-1.31
Dnajc9	-0.44	-1.2	-0.45	-1.04
Ubtf	-0.41	-1.2	-0.31	-1.08
Inpp5a	-0.29	-1.2	-0.42	-1.2
Etfbkmt		-1.2		-1.4
Rasal1		-1.2		-1.23
Zfp608	-2.78	-1.19	-1.97	-0.75
B4galt1	-1.09	-1.19	-1.19	-1.22
Dipk1a	-1.01	-1.19	-0.96	-1.31
Psd	-0.92	-1.19		-0.58
Hectd3	-0.81	-1.19	-0.73	-1.12
Tmc6	-0.79	-1.19	-0.65	-0.88
Sec14l1	-0.78	-1.19	-0.74	-1
Fndc10	-0.71	-1.19		-1.03
Pld4	-0.69	-1.19	-0.69	-1.27
Ssbp3	-0.58	-1.19	-0.62	-1.31
Amhr2	-0.5	-1.19	-0.89	-1.28
Calcoco1	-0.5	-1.19	-0.43	-1.14
Tcam1	-0.44	-1.19		-1.17
Kif7		-1.19		-0.85
Ccdc17		-1.19
Lratd2	-2.38	-1.18	-2.2	-1.14
Hrh1	-1.54	-1.18	-1.71	-1.43
Rell1	-1.36	-1.18	-1.39	-1.29
Kcnb1	-1.23	-1.18	-1.01	-1.37
Sept1,Gm4532	-0.93	-1.18
Nfic	-0.92	-1.18	-0.58	-0.86
Sptbn4	-0.88	-1.18	-1.54	-1.5
Rab3d	-0.87	-1.18	-0.75	-1.48
Ephb4	-0.84	-1.18	-0.76	-1.2
Eqtn	-0.82	-1.18		-0.75
Lipt2	-0.8	-1.18	-0.51	-0.98
Haghl	-0.72	-1.18	-0.53	-0.87
Ing2	-0.63	-1.18	-0.69	-1.29
Agbl5	-0.63	-1.18	-0.53	-1.22
Rasgrp4	-0.59	-1.18		-0.98
Hs6st1	-0.52	-1.18		-0.82
Tbc1d32	-0.49	-1.18	-0.6	-1.18
2310040G24Rik	-0.41	-1.18	-0.34	-1.1
Ccl24		-1.18		-0.88
Sema6b	-1.05	-1.17	-0.6	-0.53
5031439G07Rik	-0.87	-1.17	-0.72	-1
Tmem42	-0.71	-1.17		-0.62
Il1rl1	-0.65	-1.17	-0.73	-1.06
Hsf4	-0.59	-1.17		-0.79
Amer1	-0.58	-1.17	-0.5	-1.12
Pmm1	-0.57	-1.17	-0.39	-1
Iqck		-1.17		-0.96
Klf4	-1.56	-1.16	-1.74	-1.38
Stard8	-1.55	-1.16	-1.51	-1.28
Thbs3	-0.99	-1.16	-1.29	-1.47
Hdac10	-0.87	-1.16	-0.88	-1.08
Fance	-0.76	-1.16	-0.57	-0.95
Mfng	-0.69	-1.16	-0.6	-1.11
Limk1	-0.65	-1.16	-0.54	-1.16
Tle6	-0.65	-1.16	-0.62	-0.63
Acadm	-0.64	-1.16	-0.65	-1.08
Cdca7l	-0.62	-1.16	-0.59	-1.22
Lyrm7	-0.62	-1.16	-0.63	-0.87
Laptm5	-0.53	-1.16	-0.47	-1.04
Clec4a2		-1.16		-0.95
Camk2n2		-1.16		-0.52
Hotairm1,Hotairm2		-1.16
Cdk20	-1.88	-1.15	-1.34	-0.78
Mrm2	-1.46	-1.15	-0.93	-0.99
Castor2	-1.45	-1.15	-1.45	-1.16
Foxred2	-1.33	-1.15	-1.15	-1.01
4833418N02Rik	-0.97	-1.15	-1.33	-1.63
Ogfod2	-0.96	-1.15	-0.72	-0.84
Ndrg4	-0.91	-1.15	-0.76	-1.5
Plxnb2	-0.66	-1.15	-0.52	-1.03
Madd	-0.64	-1.15	-0.62	-1.08
Zfp704	-0.47	-1.15	-0.51	-1.24
H2afx	-0.33	-1.15		-0.5
Hesx1		-1.15		-0.75
Nbeal2	-1.03	-1.14	-0.65	-0.8
Phf7	-1	-1.14	-0.54	-0.43
Zfp239	-0.95	-1.14	-0.83	-1.28
Fut11	-0.92	-1.14	-1.06	-1.09
Mrm1	-0.89	-1.14	-0.71	-0.88
Tal1	-0.87	-1.14	-0.83	-1.06
Hip1	-0.75	-1.14	-0.67	-1.11
Wdhd1	-0.65	-1.14	-0.66	-1.02
Lrrn4cl	-0.62	-1.14	-1.36	-1.04
Eif2ak4	-0.62	-1.14	-0.44	-1
Hebp1	-0.6	-1.14		-1
Maf1	-0.54	-1.14	-0.46	-1.11
Slc50a1	-0.53	-1.14	-0.42	-1.01
Rp9	-0.53	-1.14	-0.27	-0.94
Polr3gl	-0.4	-1.14	-0.39	-0.99
1700040D17Rik		-1.14	-0.9	-1.55
Gm11423		-1.14	-0.64	-0.91
Id1		-1.14
Pcolce		-1.14
Tctn1	-0.92	-1.13	-0.66	-1.2
Thap11	-0.8	-1.13	-0.6	-0.95
Tmem144	-0.79	-1.13	-0.77	-1.18
Eif4ebp2	-0.75	-1.13	-0.64	-1.1
P2ry6	-0.74	-1.13		-0.78
Jmjd8	-0.74	-1.13	-0.49	-0.73
Dpf1	-0.73	-1.13		-0.78
Glul	-0.68	-1.13	-0.67	-1.19
Ndufaf7	-0.33	-1.13	-0.36	-1.17
Bbs9		-1.13		-0.93
2310034O05Rik		-1.13
Amt	-2.59	-1.12	-1.52	-1.25
Rwdd3	-1.15	-1.12
Mmgt2	-0.93	-1.12	-0.68	-1.16
Lrp1	-0.9	-1.12	-0.84	-0.98
Omp	-0.85	-1.12	-1.08	-1.82
Ptges3l	-0.62	-1.12		-0.78
Scrn3	-0.6	-1.12	-0.6	-1.01
Sirt3	-0.55	-1.12	-0.74	-1.13
Sall3	-0.34	-1.12		-0.86
Mgst2		-1.12		-0.79
Tmem104	-2.51	-1.11	-2.16	-1.28
Wdr60	-1.04	-1.11	-0.96	-0.98
B4galt4	-0.95	-1.11	-1.03	-1.46
Alkbh7	-0.76	-1.11		-0.56
Tonsl	-0.71	-1.11	-0.54	-0.8
Coq10a	-0.7	-1.11	-0.76	-0.82
Inpp5k	-0.59	-1.11	-0.5	-1.25
Phka2	-0.54	-1.11	-0.47	-0.97
Abhd12	-0.53	-1.11	-0.4	-1.1
Siva1	-0.43	-1.11	-0.26	-0.85
C1qc	-0.33	-1.11		-0.99
Castor1		-1.11		-0.92
LOC115487448	-1.68	-1.1	-2.97	-1.33
Pwwp3a	-0.96	-1.1	-0.82	-1.09
Hspb6	-0.85	-1.1	-0.65	-0.82
Cdan1	-0.81	-1.1	-0.65	-0.95
Crtc3	-0.72	-1.1	-0.55	-0.86
Bbs1	-0.65	-1.1	-0.71	-1.22
Gmnn	-0.6	-1.1	-0.63	-1.08
Gm7972	-0.55	-1.1	-0.46	-0.74
Csad	-0.52	-1.1	-0.42	-1.08
Ephx1	-0.5	-1.1	-0.52	-0.95
H2afv	-0.42	-1.1		-1.02
Samd4	0.44	-1.1	0.53	-0.9
H3c8		-1.1		-1.38
Zbed5	-2.56	-1.09	-2.29	-0.95
Slc36a1	-1.62	-1.09	-1.42	-1.15
Ankmy2	-1.45	-1.09	-1.17	-1.02
Zfp39	-0.96	-1.09	-0.82	-0.95
Creb3l1	-0.89	-1.09	-0.85	-1.05
Nudt16l1	-0.89	-1.09	-0.55	-0.94
Zfp763	-0.82	-1.09	-0.9	-1.35
Fcgr3	-0.78	-1.09	-0.7	-1.09
Vps13c	-0.75	-1.09	-0.66	-1
Coasy	-0.63	-1.09	-0.47	-0.83
Mns1	-0.57	-1.09	-0.38	-1.03
Rfc2	-0.54	-1.09	-0.39	-0.93
Irf2bp1	-0.46	-1.09		-0.5
Sulf2	-0.45	-1.09	-0.34	-0.98
Lamb2	-0.44	-1.09		-0.57
Arl4a		-1.09		-1.5
Sptb		-1.09		-1.23
1300002E11Rik		-1.09		-0.81
Mast3	-1.42	-1.08	-1.21	-0.78
Dagla	-1.4	-1.08	-0.85	-0.91
Ikbip	-0.97	-1.08	-1.14	-1.18
Hlx	-0.86	-1.08	-0.76	-0.43
Pkd1l2	-0.85	-1.08	-1.19	-1.12
Zbtb14	-0.77	-1.08	-0.52	-0.86
Wdr76	-0.72	-1.08	-0.71	-1.13
Crat	-0.71	-1.08	-0.63	-1.02
Wdr6	-0.7	-1.08	-0.53	-0.97
Csnk1g2	-0.54	-1.08	-0.41	-0.82
Steap3	-0.53	-1.08	-0.4	-1.02
Gatc	-0.48	-1.08	-0.39	-0.97
D3Ertd751e	-0.38	-1.08	-0.53	-1.04
Rgs10	-0.38	-1.08	-0.3	-0.94
Macrod1	-0.37	-1.08		-0.71
Rb1		-1.08	-0.47	-1.32
Epop		-1.08		-0.42
3300002I08Rik		-1.08
Zfp28	-1.34	-1.07	-1.28	-1.12
Cbx4	-1.32	-1.07	-1.25	-1
Osbpl2	-1.26	-1.07	-1.12	-0.9
Irs2	-1.06	-1.07	-1.03	-0.79
Elmod3	-0.78	-1.07	-0.78	-1.1
Pex11b	-0.77	-1.07	-0.89	-1.1
Cnnm4	-0.76	-1.07	-0.62	-0.74
R3hdm4	-0.58	-1.07	-0.41	-0.85
Nos1	-0.56	-1.07		-1.59
Zfp93	-0.49	-1.07
Lgmn	-0.46	-1.07	-0.37	-0.9
Chtf18	-0.45	-1.07		-0.92
Scfd2	-0.38	-1.07	-0.38	-0.98
Maf	-1.95	-1.06	-1.73	-0.97
Zfp839	-1.38	-1.06	-1.28	-0.84
Adcy9	-1.26	-1.06	-1.34	-1.02
Ing4	-1.21	-1.06	-1.22	-1.11
Rasal3	-1.09	-1.06	-0.91	-0.67
C2cd2l	-1.07	-1.06	-0.89	-0.94
Uba52	-0.83	-1.06		-0.69
Pbxip1	-0.8	-1.06	-0.64	-1.05
Gclc	-0.8	-1.06	-0.76	-0.75
Zbtb45	-0.77	-1.06	-0.48	-0.67
Zfp358	-0.71	-1.06		-0.83
Dok4	-0.69	-1.06	-0.66	-1.38
Acy3	-0.65	-1.06	-0.6	-1.09
Sec14l2	-0.61	-1.06	-0.46	-1.15
Usf2	-0.57	-1.06	-0.43	-0.73
Ift122	-0.54	-1.06		-1.06
Tmem94	-0.5	-1.06	-0.46	-1.03
Hadh	-0.47	-1.06	-0.44	-1.09
Nme4	-0.45	-1.06		-0.83
Mrpl34	-0.39	-1.06		-0.54
Scrn2	-0.38	-1.06	-0.43	-1
Prob1	-0.36	-1.06		-0.87
9230116N13Rik		-1.06		-0.87
Gm15326	-2.13	-1.05	-1.41	-0.85
Lpar6	-1.68	-1.05	-1.6	-0.82
Tmem154	-1.43	-1.05	-1.4	-0.98
Sipa1	-1.16	-1.05	-0.87	-0.75
Tob1	-1.09	-1.05	-1.27	-1.12
Naa80	-0.92	-1.05	-0.79	-0.8
Scamp5	-0.89	-1.05	-0.76	-1.06
Gpsm2	-0.89	-1.05	-0.83	-1.05
Rpusd1	-0.86	-1.05	-0.72	-1.02
B3gnt3	-0.71	-1.05	-0.63	-1.39
Ush1c	-0.62	-1.05	-0.47	-0.61
Fut10	-0.61	-1.05	-0.57	-1.34
Vars2	-0.5	-1.05	-0.35	-0.86
Lrfn3	-0.5	-1.05
Lmna	-0.47	-1.05	-0.35	-0.96
Adi1	-0.44	-1.05	-0.44	-1.07
Tmem9	-0.35	-1.05		-0.87
Ccnf	-0.32	-1.05		-0.86
Hoga1		-1.05	-0.96	-1.23
Dnmt3b		-1.05		-1.18
Slc29a2		-1.05		-0.93
1600010M07Rik		-1.05		-0.81
Amz1	-1.41	-1.04	-1.34	-0.83
Ppp1r3b	-1.34	-1.04	-1.19	-0.69
Rhobtb2	-1.27	-1.04	-1.21	-0.96
Trim2	-1.07	-1.04	-1.51	-1.02
Fchsd1	-0.84	-1.04	-0.62	-0.97
Tbl2	-0.82	-1.04	-0.74	-0.69
1700001K23Rik	-0.7	-1.04		-1.86
Slc25a23	-0.52	-1.04	-0.37	-0.85
Tcf3	-0.49	-1.04		-0.87
Grk6	-0.42	-1.04	-0.32	-0.95
Fcrls		-1.04		-1.08
Arhgap15		-1.04		-1.07
Cntd1	-1.18	-1.03	-1.02	-1.63
Patz1	-0.82	-1.03	-0.58	-0.82
Rbm38	-0.82	-1.03	-0.59	-0.79
Plxna3	-0.81	-1.03	-0.79	-1.11
Fam120c	-0.64	-1.03	-0.59	-0.91
Tcea2	-0.53	-1.03		-0.82
Nt5dc2	-0.5	-1.03	-0.31	-0.84
Comt	-0.48	-1.03	-0.39	-0.99
Smim14	-0.42	-1.03	-0.73	-1.14
Spns3		-1.03		-1.59
Hmgb3		-1.03		-1.47
Klf11		-1.03	-0.52	-1.13
E2f8		-1.03	-0.31	-0.98
Maml3		-1.03		-0.91
Mamld1		-1.03		-0.83
Dusp7	-1.79	-1.02	-1.62	-0.98
Crebl2	-1.49	-1.02	-1.72	-1.2
Swsap1	-0.79	-1.02	-0.74	-1.06
Asrgl1	-0.66	-1.02	-0.6	-0.75
Gnb1l	-0.63	-1.02	-0.31	-1
Depdc7	-0.6	-1.02	-0.57	-1.06
Cyp4f18	-0.58	-1.02	-0.57	-1.24
Dync2li1	-0.55	-1.02	-0.44	-1.28
Hcn3	-0.53	-1.02		-1.13
Dars2	-0.51	-1.02	-0.32	-0.96
Mettl26	-0.5	-1.02	-0.44	-0.68
Gins4	-0.45	-1.02	-0.32	-0.72
Fam122b	-0.44	-1.02		-0.95
Them6	-0.42	-1.02		-0.86
Pole2		-1.02	-0.41	-1.27
Rab26os		-1.02		-0.51
Etv1	-1.78	-1.01	-2.07	-1.58
Rcan3	-1.13	-1.01	-1.14	-1.11
Lgi4	-1.01	-1.01	-0.79
Zfp78	-0.99	-1.01	-1.57	-0.93
Rad9b	-0.79	-1.01	-0.46	-0.64
Nhlrc1	-0.75	-1.01
Zfp2	-0.7	-1.01		-1.75
Abcb10	-0.5	-1.01	-0.57	-1.12
Ankrd13b	-0.48	-1.01	-0.35	-0.79
Exo1	-0.32	-1.01	-0.23	-0.93
Tnni2	-0.29	-1.01		-0.85
Hnrnpa0	-0.24	-1.01		-0.31
Fam185a		-1.01		-1.07
Mzt2		-1.01	-0.33	-0.88
Gna15	-1.78	-1	-1.55	-1.14
Spsb2	-1.12	-1	-0.84	-0.8
Dcaf4	-0.88	-1	-0.76	-1.15
Nudt7	-0.86	-1	-0.66	-0.72
Arid1b	-0.76	-1	-0.64	-1
C2cd5	-0.67	-1	-0.79	-0.94
Hhat	-0.62	-1	-0.49	-1.09
Hexdc	-0.6	-1		-0.64
Ulk2	-0.58	-1	-0.65	-1.2
Psap	-0.57	-1	-0.48	-0.94
Cep44	-0.37	-1	-0.37	-0.98
Afap1		-1		-1.08
Mxra8		-1		-1
Bicral	-1.1	-0.99	-1.06	-0.84
Rap2a	-1.03	-0.99	-1.04	-0.87
Ogfrl1	-0.94	-0.99	-1.02	-1.35
Drc3	-0.83	-0.99	-0.85	-1.14
Rsph3b	-0.77	-0.99
Twnk	-0.76	-0.99	-0.62	-0.81
2510002D24Rik	-0.73	-0.99	-0.46	-1.04
Snrk	-0.73	-0.99	-0.64	-0.99
Ift81	-0.73	-0.99	-0.64	-0.92
Card9	-0.71	-0.99	-0.66	-0.75
Dna2	-0.67	-0.99	-0.66	-0.88
Pomt1	-0.5	-0.99		-0.8
Ubac1	-0.46	-0.99	-0.35	-0.79
Znhit2	-0.45	-0.99		-0.56
Ntpcr	-0.42	-0.99	-0.29	-0.75
Eef2kmt	-0.36	-0.99		-0.98
Ncoa2		-0.99		-1.03
Egr3	-1.65	-0.98	-1.45
Foxo3	-1.47	-0.98	-1.26	-0.7
Rab11fip5	-1.27	-0.98	-1.28	-1.04
Tbc1d14	-1.17	-0.98	-1.11	-1
Prox2	-1.04	-0.98	-1.13	-1.11
2700049A03Rik	-0.74	-0.98	-0.71	-0.74
Il11ra1	-0.67	-0.98	-1.02	-0.73
Samd10	-0.65	-0.98		-1.25
Tedc1	-0.65	-0.98	-0.44	-0.89
Mdp1	-0.64	-0.98	-0.71	-1.01
Zfp296	-0.64	-0.98	-0.49	-0.71
Zfp444	-0.64	-0.98		-0.59
Gpd1l	-0.63	-0.98	-0.6	-0.94
Fads1	-0.5	-0.98	-0.4	-0.88
Ralgps2	-0.49	-0.98	-0.6	-1.02
Entpd5	-0.48	-0.98	-0.53	-1.12
Stradb	-0.36	-0.98	-0.36	-0.94
Zfp784		-0.98		-0.9
Fbxo5		-0.98		-0.87
Xndc1		-0.98	-0.52	-0.75
Spag4		-0.98		-0.74
Arhgap27os3	-1.7	-0.97	-0.75
Cep19	-1.33	-0.97	-1.09	-0.89
Zbtb38	-1.11	-0.97	-1.02	-1.02
Pex26	-1	-0.97	-0.84	-0.87
Dhdh	-0.86	-0.97	-0.79	-0.84
Pnpo	-0.7	-0.97	-0.49	-0.89
Uqcc3	-0.69	-0.97	-0.62	-0.86
Crtc1	-0.68	-0.97	-0.45	-0.76
Pitpnc1	-0.65	-0.97	-0.72	-1
Fmo5	-0.61	-0.97		-0.62
Tmem203	-0.61	-0.97
Amacr	-0.59	-0.97	-0.61	-0.72
Nudt16	-0.54	-0.97	-0.83	-0.87
Rcbtb2	-0.51	-0.97	-0.45	-0.86
Erp29	-0.44	-0.97	-0.4	-0.92
Bbs10	-0.42	-0.97	-0.58	-0.83
Rpusd2	-0.29	-0.97		-0.74
Efr3b		-0.97	-0.61	-1.33
Pou4f1		-0.97		-1.07
Zfp273	-1.26	-0.96	-1.51	-1.35
4933431E20Rik	-1.08	-0.96	-0.52	-0.53
9330151L19Rik	-1.07	-0.96	-0.85	-0.9
Espnl	-0.91	-0.96	-0.55	-0.57
Thap3	-0.82	-0.96	-0.61	-0.85
Rad51d	-0.66	-0.96	-0.53	-0.95
Gm14410	-0.66	-0.96		-0.84
Kynu	-0.62	-0.96	-0.46	-1.41
Ube2t	-0.6	-0.96	-0.69	-1.13
Lpcat1	-0.53	-0.96	-0.4	-0.92
Wipi1	-0.49	-0.96		-1.28
E130308A19Rik	-0.42	-0.96	-0.33	-0.96
Slc9a5	-0.41	-0.96		-1.02
Eml3	-0.38	-0.96		-0.72
Gins1	-0.24	-0.96		-0.74
Bbs12		-0.96	-0.57	-1.03
Mex3d		-0.96		-0.42
Traf3ip3	-1.27	-0.95	-1.34	-0.74
Pcyox1l	-1.25	-0.95	-0.96	-0.73
Gm5547	-0.9	-0.95
Ski	-0.85	-0.95	-0.66	-0.83
Dtd2	-0.77	-0.95	-0.4	-0.88
Il17ra	-0.77	-0.95	-0.5	-0.75
Dyrk1b	-0.75	-0.95
Slc39a3	-0.74	-0.95	-0.47	-0.75
Ccdc61	-0.67	-0.95	-0.32	-0.55
B3gntl1	-0.64	-0.95	-0.58	-1.05
Neurl2	-0.61	-0.95	-0.48	-0.62
Brd3	-0.58	-0.95	-0.51	-1.04
Rfng	-0.58	-0.95	-0.4	-0.75
Cep89	-0.53	-0.95	-0.36	-0.72
Zfp282	-0.44	-0.95		-0.58
Zfp629	-0.36	-0.95	-0.41	-1.07
Antxr2		-0.95		-0.97
Hspb7		-0.95		-0.83
Cass4	-2.07	-0.94	-1.58
Wfikkn1	-1.4	-0.94
Rusc1	-1.32	-0.94	-0.93	-1.01
Sdr42e1	-0.98	-0.94
Bivm	-0.9	-0.94	-0.92	-1.01
Bin2	-0.76	-0.94	-0.59	-0.68
Cyb5rl	-0.75	-0.94	-0.42	-0.84
Ttc9	-0.66	-0.94	-0.68	-0.77
Lrrc45	-0.64	-0.94	-0.61	-0.82
Ubxn2b	-0.63	-0.94	-0.6	-0.89
Morn2	-0.6	-0.94		-0.93
Zfp94	-0.58	-0.94	-0.52	-0.75
Btbd3	-0.55	-0.94	-0.59	-1.06
Gm2a	-0.53	-0.94	-0.49	-0.89
Ptms	-0.41	-0.94	-0.29	-0.77
Gm5141		-0.94		-1.02
Camk2b		-0.94	-0.54	-0.99
March9		-0.94
Prr22		-0.94
Rara	-1.25	-0.93	-1.16	-0.67
Gm15545	-1.15	-0.93	-0.59
Cep78	-1.09	-0.93	-1.07	-0.99
Fbxl14	-0.82	-0.93	-0.7	-0.77
Nmrk1	-0.81	-0.93	-1.02	-0.8
Dtl	-0.74	-0.93	-0.78	-0.97
Gng7	-0.62	-0.93	-0.51	-1.26
Letmd1	-0.59	-0.93	-0.59	-0.81
Coq8a	-0.56	-0.93
Orai3	-0.53	-0.93	-0.47	-0.93
Fbxl8	-0.51	-0.93		-0.7
Brca1	-0.5	-0.93	-0.51	-0.95
Mrps26	-0.47	-0.93		-0.53
Acaa2	-0.45	-0.93	-0.35	-0.9
Mdm1	-0.4	-0.93		-0.81
Cenpm	-0.27	-0.93		-0.71
Dut	-0.23	-0.93		-0.82
Epb41l2	-0.2	-0.93		-0.83
Sash3	-2.02	-0.92	-1.89	-0.91
Arsg	-1.01	-0.92	-1.06	-0.71
Zfp251	-0.91	-0.92	-0.81	-0.81
Iffo1	-0.82	-0.92	-0.55	-0.78
Arhgap9	-0.71	-0.92	-0.51	-0.6
Afmid	-0.68	-0.92
Btd	-0.64	-0.92	-0.58	-0.72
Zhx3	-0.63	-0.92	-0.69	-0.94
Mettl17	-0.61	-0.92	-0.64	-0.88
Plpp7	-0.59	-0.92	-0.44	-0.7
Cep72	-0.53	-0.92		-1.03
Ccdc159	-0.46	-0.92		-0.65
Sap30l	-0.38	-0.92		-0.84
Trmt2b	-0.36	-0.92	-0.44	-0.87
Slc25a15	-0.34	-0.92		-0.75
Ptov1	-0.33	-0.92		-0.68
Maged1	-0.3	-0.92	-0.28	-0.83
Sclt1		-0.92		-1.07
Dyrk3		-0.92		-0.92
Aspm		-0.92		-0.88
4921531C22Rik		-0.92
Col11a2		-0.92
Mmp19	-1.95	-0.91	-1.65	-1.01
Rin2,BC039771	-1.54	-0.91	-1.5	-0.92
Rnf166	-0.86	-0.91	-0.81	-0.96
Pkp2	-0.64	-0.91	-0.51	-0.88
Cd200r4	-0.57	-0.91	-0.77	-1.22
C030006K11Rik	-0.56	-0.91	-0.37	-0.51
Acap1	-0.55	-0.91	-0.45	-0.78
Tmem19	-0.51	-0.91	-0.44	-0.92
Retreg3	-0.46	-0.91		-0.89
Gcdh	-0.45	-0.91	-0.35	-0.64
Abhd4	-0.43	-0.91		-0.7
Syngr1	-0.4	-0.91	-0.35	-0.94
Mpv17l2	-0.4	-0.91		-0.72
Khk	-0.39	-0.91	-0.45	-0.83
Tle5	-0.38	-0.91		-0.72
Lmnb2	-0.27	-0.91		-0.75
Grik5		-0.91		-1.14
Agap1		-0.91		-1.08
B3gnt7		-0.91
Catsper2		-0.91
Erdr1		-0.91
Ndufaf8		-0.91
Pabpc1l		-0.91
Ypel2	-1.43	-0.9	-1.45	-0.93
Mbd4	-1.11	-0.9	-1.24	-0.99
Tgif2	-1	-0.9	-1.35	-1.07
Dusp18	-0.91	-0.9	-1.19	-0.85
2610203C22Rik	-0.74	-0.9	-0.7	-0.87
Oplah	-0.7	-0.9	-0.46	-0.56
Gramd4	-0.66	-0.9	-0.69	-0.77
4933421O10Rik	-0.63	-0.9		-1.15
Hacd4	-0.62	-0.9	-0.54	-1.06
Cep68	-0.5	-0.9	-0.54	-0.92
Fanci	-0.5	-0.9	-0.49	-0.92
BC017158	-0.47	-0.9	-0.34	-0.64
Nudt1	-0.44	-0.9	-0.28	-0.62
Cdk5rap3	-0.42	-0.9	-0.4	-0.65
Npas2	0.44	-0.9		-1.05
Fam189a2		-0.9		-1.29
Rhobtb3		-0.9		-0.93
Sh3pxd2a		-0.9		-0.78
N4bp2l1		-0.9		-0.7
Lgals2		-0.9
Midn	-1.43	-0.89	-1.2	-0.66
Rita1	-1.13	-0.89	-0.88	-0.8
Ganc	-1.06	-0.89	-0.94	-0.7
Mavs	-1.04	-0.89	-0.91	-0.89
Lrrc57	-0.77	-0.89	-0.47	-0.87
Nav1	-0.75	-0.89	-0.7	-0.79
Insl6	-0.72	-0.89		-0.85
Gnat2	-0.65	-0.89		-0.86
Pik3c3	-0.61	-0.89	-0.43	-0.78
Sdccag8	-0.6	-0.89	-0.57	-0.69
Ydjc	-0.58	-0.89		-0.59
H1f0	-0.56	-0.89		-0.74
Arhgap19	-0.55	-0.89	-0.54	-0.88
Megf8	-0.52	-0.89	-0.35	-0.7
C2cd3	-0.5	-0.89	-0.41	-0.78
Ift46	-0.49	-0.89	-0.35	-0.79
Gtf3a	-0.47	-0.89	-0.32	-0.63
Srgap3	-0.41	-0.89		-1.36
Angel1	-0.41	-0.89		-1.03
Acp6	-0.38	-0.89	-0.27	-0.61
Ercc4	-0.35	-0.89		-0.7
Galc	-0.31	-0.89		-0.75
Ctnnal1	0.29	-0.89		-1.21
Dexi	0.46	-0.89	0.5	-0.72
2500004C02Rik		-0.89		-0.57
Rnf43	-1.66	-0.88	-1.03
Adck2	-1.2	-0.88	-0.48	-0.74
Cyren	-1.08	-0.88	-0.91	-0.77
Ppm1d	-0.81	-0.88	-0.73	-0.65
Tedc2	-0.79	-0.88	-0.57	-0.59
Wdr35	-0.74	-0.88	-0.73	-0.97
Rfc1	-0.71	-0.88	-0.59	-0.79
A930004D18Rik	-0.64	-0.88	-0.62	-1.13
Gpam	-0.6	-0.88	-0.53	-0.88
Ino80b	-0.56	-0.88
Scarb1	-0.54	-0.88	-0.4	-0.74
Alms1	-0.52	-0.88	-0.51	-0.89
Mri1	-0.5	-0.88	-0.42	-0.68
Spice1	-0.49	-0.88	-0.39	-0.9
Mrps35	-0.47	-0.88	-0.3	-0.92
Dele1	-0.47	-0.88	-0.3	-0.75
H2-DMb1	-0.41	-0.88	-0.41	-0.68
Eno3	-0.4	-0.88	-0.3	-0.73
Lrr1	-0.38	-0.88	-0.66	-0.85
Ift27	-0.37	-0.88		-0.83
Mcm7	-0.24	-0.88		-0.74
Atg16l2	0.45	-0.88	0.35	-0.79
Cbx7		-0.88		-0.84
Tln2		-0.88		-0.73
Phf21b		-0.88		-0.66
Tor4a	-1.59	-0.87	-1.23	-0.79
Zfp467	-1.58	-0.87	-1.93	-1.02
Fblim1	-1.35	-0.87	-1.25	-0.86
Tnk2	-0.75	-0.87	-0.62	-0.82
Wdr19	-0.67	-0.87	-0.59	-0.98
Mks1	-0.62	-0.87	-0.68	-0.79
Kcnk13	-0.6	-0.87	-0.61	-0.51
Zkscan5	-0.59	-0.87	-0.69	-0.75
Nat9	-0.57	-0.87	-0.67	-1.13
Kif13a	-0.55	-0.87	-0.53	-0.96
4930579G24Rik	-0.5	-0.87	-0.51	-0.83
Fbxl6	-0.48	-0.87		-0.58
Adarb1	-0.43	-0.87	-0.5	-0.95
Acot13	-0.43	-0.87	-0.36	-0.72
Spg20	-0.42	-0.87	-0.29	-0.66
Mapkapk3	-0.4	-0.87		-0.58
Rnaseh2c	-0.4	-0.87
Ints10	-0.38	-0.87	-0.36	-0.88
Zfp692	-0.38	-0.87	-0.39	-0.72
Ppil1	-0.33	-0.87		-0.73
9330182L06Rik	-0.32	-0.87	-0.41	-1.18
Gins2	-0.32	-0.87	-0.3	-0.75
Tradd	-0.32	-0.87		-0.59
Cdca5	-0.27	-0.87		-0.75
Klhdc1		-0.87		-0.92
Dnph1		-0.87		-0.87
Cox6a2		-0.87		-0.72
1810014B01Rik		-0.87		-0.64
Map3k13	-1.74	-0.86	-1.6	-1.25
Hoxa1	-1.29	-0.86	-1.38	-0.95
Adgrg1	-1.09	-0.86		-1.84
Cfap74	-1.04	-0.86
Sat2	-0.97	-0.86
Gpr180	-0.92	-0.86	-0.74	-0.73
Arhgap26	-0.91	-0.86		-0.86
Tada3	-0.89	-0.86	-0.84	-0.78
Emc9	-0.84	-0.86		-1.01
Sfxn3	-0.82	-0.86	-0.82	-0.88
Lrrc20	-0.82	-0.86	-0.61	-0.71
Ppcdc	-0.79	-0.86	-0.76	-0.63
Fes	-0.78	-0.86	-0.72	-0.71
Zmat1	-0.76	-0.86
Agl	-0.66	-0.86	-0.66	-0.67
Zdhhc8	-0.62	-0.86	-0.6	-0.86
Slc35c2	-0.6	-0.86	-0.54	-0.68
Lrrk1	-0.58	-0.86	-0.47	-0.99
1110032A03Rik	-0.56	-0.86	-0.41	-0.73
Pold4	-0.54	-0.86	-0.66	-0.89
B4galnt1	-0.44	-0.86	-0.24	-0.68
Zfp956	-0.42	-0.86	-0.63	-1.12
Sptssa	-0.36	-0.86		-0.98
Pole	-0.31	-0.86		-0.74
Cadm1		-0.86		-0.84
Chd5		-0.86
Eno4		-0.86
Fhl4		-0.86
Igfbp6		-0.86
Aatk	-2.51	-0.85	-2.32	-0.52
Flt3l	-1.58	-0.85	-1.07	-0.7
Tmc8	-1.56	-0.85	-0.92
9130221H12Rik	-0.96	-0.85	-0.87	-0.56
Nek6	-0.91	-0.85	-0.82	-0.75
Fam53a	-0.86	-0.85	-0.81	-1
Tle1	-0.75	-0.85	-0.42	-0.59
Prkar2b	-0.71	-0.85	-0.59	-0.97
Ncor2	-0.67	-0.85	-0.41	-0.53
Pros1	-0.59	-0.85	-0.53	-0.72
Nthl1	-0.59	-0.85	-0.36	-0.64
Aamdc	-0.56	-0.85	-0.37	-0.92
L3mbtl3	-0.54	-0.85	-0.5	-0.85
Stim1	-0.54	-0.85	-0.42	-0.8
Hps6	-0.54	-0.85	-0.49	-0.58
Pigb	-0.53	-0.85	-0.53	-0.85
Zfp846	-0.52	-0.85	-0.65	-0.83
Vegfb	-0.5	-0.85		-0.54
Prkra	-0.48	-0.85	-0.38	-0.91
Ctc1	-0.44	-0.85	-0.36	-0.79
Smarcd2	-0.44	-0.85	-0.28	-0.74
Zfp772	-0.43	-0.85	-0.52	-0.68
Cuta	-0.37	-0.85	-0.33	-0.74
Bckdha	-0.37	-0.85	-0.24	-0.67
Ube2cbp	-0.36	-0.85	-0.49	-0.67
Ssbp4	-0.36	-0.85
Serinc3	-0.31	-0.85	-0.34	-0.81
Hdac4	-0.31	-0.85	-0.33	-0.67
Mt2		-0.85		-0.89
Macrod2		-0.85		-0.59
Map3k1	-1.33	-0.84	-1.3	-0.8
Gramd1c	-1.09	-0.84	-1.3	-1.05
Ctns	-0.95	-0.84	-0.81	-0.76
Pgap1	-0.92	-0.84	-0.93	-1.08
Nphp3	-0.91	-0.84	-0.74	-0.84
Fam210b	-0.79	-0.84	-0.94	-1.18
Lmbr1l	-0.78	-0.84	-0.93	-0.77
Zfand1	-0.72	-0.84	-0.65	-1.38
Tmem40	-0.68	-0.84	-0.44	-0.77
Tmem141	-0.62	-0.84	-0.38	-0.59
Wdr45	-0.61	-0.84	-0.57	-0.9
Ppp1r26	-0.6	-0.84	-0.66	-1.02
Ttf2	-0.56	-0.84	-0.49	-0.92
Fbf1	-0.53	-0.84		-0.69
Shc1	-0.47	-0.84	-0.32	-0.66
Pithd1	-0.46	-0.84	-0.38	-0.96
Fanca	-0.45	-0.84	-0.4	-0.84
Fmn1	-0.44	-0.84	-0.33	-0.7
Hdhd5	-0.43	-0.84	-0.27	-0.67
Cenpf	-0.4	-0.84		-0.84
Aurkb	-0.4	-0.84		-0.74
Isoc2b	-0.35	-0.84		-0.42
Rnd2		-0.84	-0.49	-0.4
1810044D09Rik		-0.84
2310010J17Rik		-0.84
Hint2		-0.84
Epas1	-1	-0.83	-1.02	-0.95
Slc17a9	-0.78	-0.83	-0.55	-0.73
Fancm	-0.66	-0.83	-0.64	-0.98
Fhad1	-0.65	-0.83	-0.55	-0.76
Sh3glb2	-0.58	-0.83	-0.4	-0.77
Ilvbl	-0.58	-0.83	-0.41	-0.52
Ccdc57	-0.58	-0.83	-0.46	-0.47
Zbed3	-0.55	-0.83	-0.36	-0.53
Dcaf8	-0.51	-0.83	-0.4	-0.74
Nek8	-0.48	-0.83
Cenpa	-0.47	-0.83		-0.71
Dstyk	-0.46	-0.83	-0.41	-0.79
Dnajc4	-0.42	-0.83		-0.68
Zhx1	-0.39	-0.83	-0.46	-0.96
Mccc2	-0.39	-0.83	-0.3	-0.67
Wwp1	-0.34	-0.83	-0.4	-0.95
Ticrr	-0.33	-0.83	-0.27	-0.75
Lancl1	-0.33	-0.83	-0.29	-0.72
Neo1	-0.29	-0.83		-0.74
Bphl	-0.26	-0.83	-0.27	-0.75
Cacna1a	-0.21	-0.83		-0.65
Fkbp7		-0.83		-1.17
Col23a1		-0.83		-0.76
Zfp362		-0.83		-0.72
Tnfaip8l2	-2.24	-0.82	-1.97	-0.5
Ap5s1	-1.46	-0.82	-1.29	-0.7
Iqsec1	-1.28	-0.82	-1.21	-0.61
Gne	-1.16	-0.82	-0.83	-0.62
Fam160a2	-1.1	-0.82	-0.94	-1.08
Rassf5	-0.82	-0.82	-0.96	-0.92
Meak7	-0.82	-0.82	-0.74	-0.81
Ccdc28b	-0.74	-0.82	-0.66	-0.74
Nostrin	-0.73	-0.82	-0.7	-0.85
Grcc10	-0.71	-0.82	-0.75	-1.4
Dffb	-0.71	-0.82	-0.7	-0.91
Casp6	-0.67	-0.82	-0.42	-0.81
Aldh4a1	-0.67	-0.82	-0.5	-0.72
Proser3	-0.66	-0.82	-0.51	-0.74
Mettl18	-0.64	-0.82	-0.58	-0.71
Naga	-0.62	-0.82	-0.44	-0.73
Pms2	-0.62	-0.82	-0.7	-0.69
Gpr19	-0.58	-0.82	-0.48	-0.71
Ctsf	-0.56	-0.82	-0.5	-0.71
Gm16062	-0.54	-0.82	-0.51	-0.44
Cry2	-0.48	-0.82	-0.66	-0.83
Pskh1	-0.32	-0.82	-0.3	-0.81
Stx17	-0.32	-0.82		-0.75
Ctdsp1	-0.29	-0.82		-0.69
Serpinb1a		-0.82		-0.98
Pnkd		-0.82		-0.77
Wtip		-0.82		-0.75
Nptxr		-0.82		-0.74
Gpr35	-2.5	-0.81	-2.15
Snx30	-1.89	-0.81	-1.83	-1.01
Slc29a3	-1.45	-0.81	-1.64	-1.14
Cplane2	-1.31	-0.81	-0.98
Nckipsd	-0.87	-0.81	-0.54	-0.61
Cul7	-0.74	-0.81	-0.64	-0.71
Slc2a9	-0.7	-0.81	-0.49	-0.88
Cep97	-0.69	-0.81		-0.92
Slc26a6	-0.5	-0.81	-0.49	-0.81
Git1	-0.5	-0.81	-0.37	-0.72
Wdr54	-0.41	-0.81
Retsat	-0.37	-0.81		-0.75
Xrcc6	-0.37	-0.81	-0.28	-0.63
Pgls	-0.35	-0.81		-0.33
Fancd2	-0.3	-0.81		-0.85
Nck2	-0.29	-0.81		-0.75
Rpain	-0.29	-0.81		-0.52
Gm14393		-0.81	-0.66	-0.7
Slc9a7		-0.81		-0.55
2310033P09Rik		-0.81
E130317F20Rik		-0.81
Prss36		-0.81
Pcdhac2	-0.95	-0.8	-1.04
2810006K23Rik	-0.92	-0.8	-0.75	-0.77
A730063M14Rik	-0.89	-0.8	-0.67	-0.91
Dip2b	-0.81	-0.8	-0.76	-0.68
Zfp12	-0.79	-0.8	-0.95	-0.77
Shld1	-0.78	-0.8	-0.77	-0.57
Fam117b	-0.77	-0.8	-0.89	-0.99
Ccdc171	-0.68	-0.8		-0.67
Mettl8	-0.66	-0.8	-0.63	-0.76
Gga2	-0.63	-0.8	-0.55	-0.77
Tigd5	-0.61	-0.8	-0.53	-0.73
Nlrc3	-0.59	-0.8	-0.57	-0.63
Rbfox2	-0.58	-0.8	-0.71	-0.89
Als2cl	-0.57	-0.8	-0.66	-0.8
Magef1	-0.56	-0.8	-0.47	-0.84
Snhg20	-0.55	-0.8		-0.43
Acap3	-0.48	-0.8	-0.4	-0.84
Coro7	-0.48	-0.8	-0.45	-0.74
Smap2	-0.48	-0.8	-0.24	-0.43
Mcrip2	-0.47	-0.8		-0.55
Bub1b	-0.45	-0.8	-0.35	-0.69
Fam234a	-0.45	-0.8		-0.64
Mfsd3	-0.45	-0.8		-0.53
Cars2	-0.43	-0.8	-0.34	-0.67
Rfxap	-0.43	-0.8	-0.33	-0.55
Nxn	-0.4	-0.8		-0.74
Papss1	-0.39	-0.8	-0.32	-0.72
Abhd14a	-0.39	-0.8		-0.68
Ring1	-0.34	-0.8		-0.43
Cfh	-0.32	-0.8		-0.94
Kcnk6		-0.8		-0.82
Rab11fip2		-0.8		-0.77
Gm16740		-0.8
Asap3	-1.16	-0.79	-0.99	-1.35
Pdxk	-1.08	-0.79	-0.97	-0.69
Ercc5	-0.87	-0.79	-0.88	-0.73
Alg2	-0.78	-0.79	-0.7	-0.89
Capn2	-0.67	-0.79		-0.69
Abl1	-0.64	-0.79	-0.47	-0.7
Sh3bp1	-0.64	-0.79		-0.64
Gigyf1	-0.63	-0.79	-0.48	-0.6
Fam173a	-0.62	-0.79	-0.41	-0.54
Frmd4b	-0.59	-0.79	-0.62	-0.85
Pdk1	-0.52	-0.79	-0.59	-0.76
Terf2ip	-0.51	-0.79	-0.4	-0.44
Ppm1m	-0.45	-0.79	-0.37	-0.56
Nmral1	-0.42	-0.79	-0.36	-0.76
Atxn7l2	-0.37	-0.79		-0.53
Pstk	-0.35	-0.79		-0.68
Acad8	-0.35	-0.79	-0.24	-0.67
Tarbp1	-0.31	-0.79	-0.26	-0.74
Mt1	-0.31	-0.79		-0.57
Dhrs13	-0.29	-0.79		-0.74
Colec12	-0.28	-0.79	-0.42	-0.84
Snx25	-0.21	-0.79		-0.76
Tspan33	0.97	-0.79		-0.98
Rgsl1		-0.79	-1.09	-2.36
Fam189b		-0.79
Sac3d1		-0.79
9230114K14Rik	-1.16	-0.78	-1.05	-0.87
Ppm1e	-0.93	-0.78	-0.79	-0.75
Zfyve21	-0.93	-0.78	-0.74	-0.43
Rfxank	-0.81	-0.78	-0.69	-0.64
Mtmr4	-0.76	-0.78	-0.57	-0.59
Rasal2	-0.66	-0.78	-0.74	-0.94
Klhl25	-0.64	-0.78	-0.64	-1
Miip	-0.6	-0.78	-0.55	-0.6
Tmem223	-0.54	-0.78		-0.62
Haus8	-0.52	-0.78	-0.36	-0.68
Med22	-0.47	-0.78	-0.33	-0.69
Hmg20b	-0.47	-0.78		-0.44
Tmem205	-0.43	-0.78	-0.32	-0.68
Fbxo8	-0.4	-0.78	-0.53	-0.95
Abcb4	-0.4	-0.78		-0.73
Inf2	-0.38	-0.78	-0.33	-0.77
Cenph	-0.37	-0.78		-0.68
Grhpr	-0.35	-0.78		-0.53
Rbm4b		-0.78	-0.46	-0.6
Rrm2		-0.78		-0.6
2310039H08Rik		-0.78
Gm10051		-0.78
Dok3	-1.47	-0.77	-1.37	-0.83
Trim66	-1.4	-0.77	-1.35
Zfp174	-0.99	-0.77		-0.9
Tgfbrap1	-0.84	-0.77	-0.68	-0.64
Adcy7	-0.81	-0.77	-0.9	-0.91
Zfhx3	-0.81	-0.77	-0.77	-0.41
Prelid3a	-0.78	-0.77	-0.67	-0.52
Tpst2	-0.78	-0.77	-0.52	-0.48
Zfp414	-0.72	-0.77	-0.46	-0.68
Hsd17b14	-0.71	-0.77	-0.46	-0.92
Pygb	-0.66	-0.77	-0.57	-0.87
Twf2	-0.64	-0.77	-0.47	-0.55
1110012L19Rik	-0.62	-0.77	-0.67	-0.67
E2f1	-0.6	-0.77	-0.49	-0.56
Ubr7	-0.58	-0.77	-0.65	-0.89
Poglut3	-0.58	-0.77	-0.46	-0.65
Sufu	-0.54	-0.77	-0.37	-0.61
Nol4l	-0.54	-0.77	-0.49	-0.51
Zfp46	-0.53	-0.77	-0.61	-0.58
Uck1	-0.51	-0.77		-0.52
Dclre1a	-0.5	-0.77	-0.41	-0.69
Cmc2	-0.44	-0.77	-0.31	-0.66
Katnb1	-0.44	-0.77		-0.65
Tpgs2	-0.38	-0.77		-0.63
Dag1	-0.37	-0.77	-0.34	-0.76
Tmem131l	-0.34	-0.77		-0.65
Tbc1d17	-0.32	-0.77		-0.56
Rpa1	-0.3	-0.77	-0.33	-0.68
Nipsnap1	-0.27	-0.77		-0.67
Etfdh	-0.27	-0.77		-0.65
M1ap		-0.77		-0.99
Akap7		-0.77		-0.68
Foxj2		-0.77		-0.57
Adnp		-0.77
Slc12a5		-0.77
Smim19		-0.77
Izumo4	-1.39	-0.76	-1.55	-1.4
Scd2	-1.07	-0.76	-1.08	-0.74
Cdc25b	-0.91	-0.76	-0.78	-0.75
Tex2	-0.69	-0.76	-0.8	-0.8
Tmx2	-0.68	-0.76	-0.61	-0.72
Itpripl1	-0.58	-0.76	-0.51	-0.63
Mgme1	-0.55	-0.76	-0.49	-0.66
Mlec	-0.54	-0.76	-0.39	-0.69
Cnpy3	-0.54	-0.76	-0.33	-0.64
Tbc1d31	-0.53	-0.76	-0.53	-0.66
Efcab11	-0.52	-0.76	-0.6	-0.69
Arhgef39	-0.49	-0.76		-0.7
Urod	-0.46	-0.76	-0.35	-0.85
Zfp974	-0.45	-0.76	-0.65	-0.98
Nek4	-0.43	-0.76	-0.3	-0.63
Dynll2	-0.42	-0.76	-0.32	-0.55
Spr	-0.41	-0.76		-0.51
Med16	-0.4	-0.76		-0.54
Phpt1	-0.36	-0.76		-0.46
Prps2	-0.34	-0.76	-0.47	-0.89
Calhm2		-0.76		-0.96
Gsn		-0.76		-0.7
Tmem159		-0.76		-0.69
Phf2		-0.76		-0.67
Frs3		-0.76
Gm16576		-0.76
Zfp324	-1.62	-0.75	-1.23	-1
Arhgap27	-1.57	-0.75	-1.01	-0.45
Vps9d1	-1.43	-0.75	-1.3	-0.9
Cbarp	-1.07	-0.75
Zfp607b	-0.96	-0.75	-0.68	-1.06
Gm16001	-0.9	-0.75	-0.9	-0.65
E230032D23Rik	-0.77	-0.75
Cradd	-0.69	-0.75	-0.69	-0.75
Cpt1a	-0.68	-0.75	-0.79	-1.29
Slx1b	-0.67	-0.75	-0.72	-0.81
Numa1	-0.53	-0.75	-0.37	-0.63
Rcor3	-0.52	-0.75	-0.64	-1.02
Nin	-0.52	-0.75	-0.45	-0.75
Tex261	-0.46	-0.75	-0.39	-0.75
C430042M11Rik	-0.43	-0.75		-0.91
Phf21a	-0.41	-0.75		-0.68
Ezh1	-0.38	-0.75	-0.35	-0.8
Ankrd10	-0.38	-0.75	-0.4	-0.68
Josd1	-0.37	-0.75	-0.39	-0.74
Gid4	-0.34	-0.75	-0.32	-0.82
Zc3h3	-0.34	-0.75	-0.38	-0.63
Ogdhl	-0.34	-0.75		-0.63
Pcbp4	-0.32	-0.75		-0.9
Nova2		-0.75		-1.15
Slc6a9		-0.75		-0.78
Mcm8		-0.75		-0.68
Phtf1		-0.75		-0.66
Lig1		-0.75		-0.56
Tlr13	-1.68	-0.74	-1.73	-0.73
Fam53b	-1.04	-0.74	-1.02	-0.8
Zfp931	-0.82	-0.74	-0.72	-0.93
Ppp1r13l	-0.76	-0.74	-0.42
Srebf1	-0.72	-0.74	-0.58	-0.59
Gpr65	-0.7	-0.74	-0.72	-0.71
Cpt2	-0.52	-0.74	-0.51	-0.78
Rab11fip3	-0.52	-0.74		-0.5
Harbi1	-0.5	-0.74		-0.72
Sft2d3	-0.49	-0.74		-0.67
Zfp383	-0.49	-0.74	-0.6	-0.44
Map1s	-0.43	-0.74
Tmem143	-0.42	-0.74	-0.47	-0.68
Raph1	-0.38	-0.74		-0.81
Pkib	-0.37	-0.74	-0.49	-0.82
Fkbp1b	-0.37	-0.74
Actr5	-0.28	-0.74		-0.53
Nsmce4a	-0.21	-0.74	-0.21	-0.81
Ifngr1		-0.74		-0.86
Tmem216		-0.74		-0.86
Arsb		-0.74		-0.73
Hdhd2		-0.74		-0.56
4930447F24Rik		-0.74
Cox7a1		-0.74
Lhfpl2	-1.67	-0.73	-1.47	-0.58
Hsd3b7	-1.18	-0.73
Ccnd1	-1.16	-0.73	-1.05	-0.74
3300005D01Rik	-0.97	-0.73	-0.53	-0.48
Ostm1	-0.94	-0.73	-0.99	-0.81
Smpd1	-0.87	-0.73	-0.83	-0.37
Arhgef11	-0.85	-0.73	-0.68	-0.63
Dlg4	-0.81	-0.73	-0.7	-0.75
Zfp688	-0.63	-0.73	-0.63	-0.6
Dnal4	-0.54	-0.73	-0.45	-0.64
Cd151	-0.53	-0.73	-0.39	-0.75
Tnrc6c	-0.51	-0.73	-0.41	-0.59
Coq9	-0.43	-0.73	-0.28	-0.54
Mpst	-0.41	-0.73		-0.57
Rnf26	-0.37	-0.73	-0.48	-0.9
Tyw1	-0.36	-0.73	-0.29	-0.76
Fuca1	-0.36	-0.73	-0.27	-0.65
Slc35e4	-0.35	-0.73	-0.27	-0.48
Gadd45gip1	-0.35	-0.73
Mettl9	-0.31	-0.73	-0.25	-0.71
Crebzf	-0.31	-0.73
Kif2c	-0.3	-0.73		-0.62
Exosc4	-0.3	-0.73		-0.47
Polr3h	-0.28	-0.73		-0.59
Tnfrsf13b		-0.73		-0.81
Pick1		-0.73	-0.41	-0.76
Selenom		-0.73		-0.67
Lrfn1		-0.73
Tlr9		-0.73
Zmynd8	-1.14	-0.72	-0.9	-0.53
Cnst	-0.88	-0.72	-0.82	-0.86
Poli	-0.69	-0.72	-0.66	-0.74
Ccdc191	-0.69	-0.72	-0.67	-0.63
Fcsk	-0.69	-0.72	-0.47	-0.56
Capn10	-0.68	-0.72	-0.51	-0.62
Rhebl1	-0.65	-0.72	-0.84	-0.98
Ankrd39	-0.55	-0.72	-0.37	-0.49
Tfcp2	-0.53	-0.72	-0.51	-0.73
Crnde	-0.53	-0.72		-0.5
Shc4	-0.47	-0.72	-0.63
Rhbdd3	-0.46	-0.72		-0.46
Man2b1	-0.42	-0.72	-0.37	-0.71
Gpt	-0.42	-0.72	-0.27	-0.45
Tsen34	-0.4	-0.72	-0.41	-0.62
Bcs1l	-0.37	-0.72	-0.26	-0.67
Poldip2	-0.37	-0.72	-0.21	-0.59
Decr2	-0.36	-0.72	-0.36	-0.66
Chaf1a	-0.35	-0.72	-0.25	-0.49
Nme7	-0.34	-0.72	-0.3	-0.6
Polh	-0.28	-0.72	-0.25	-0.64
Stat6	-0.25	-0.72	-0.22	-0.59
Lmnb1	-0.19	-0.72		-0.68
Rmi2		-0.72		-1.16
Ipp		-0.72	-0.42	-0.83
Nphp1		-0.72		-0.74
Gm19434		-0.72
Gm14432,Gm14305	-1	-0.71	-0.77
Tk2	-0.79	-0.71	-0.64	-0.72
Oxr1	-0.73	-0.71	-0.8	-0.9
Rbak	-0.69	-0.71	-0.4	-0.64
Yjefn3	-0.69	-0.71
4833420G17Rik	-0.63	-0.71	-0.6	-0.69
Ptpdc1	-0.61	-0.71	-0.34	-0.69
Itpr3	-0.61	-0.71	-0.54	-0.62
Lman2l	-0.6	-0.71	-0.47	-0.61
Aplf	-0.56	-0.71	-0.51	-0.42
Gemin8	-0.55	-0.71	-0.44	-0.78
Ppp1r35	-0.49	-0.71
Ndufv3	-0.46	-0.71	-0.37	-0.48
Coa6	-0.45	-0.71		-0.63
Ccdc116	-0.38	-0.71	-0.49	-0.65
Acads	-0.38	-0.71	-0.25	-0.63
Rap2b	-0.38	-0.71	-0.4	-0.53
Atpaf1	-0.37	-0.71	-0.33	-0.44
Zfp369	-0.36	-0.71		-0.84
Hibch	-0.35	-0.71	-0.36	-0.76
Zfp764	-0.35	-0.71		-0.66
Dalrd3	-0.34	-0.71		-0.71
Mrps24	-0.33	-0.71		-0.46
Zfp646	-0.32	-0.71		-0.57
Ech1	-0.31	-0.71	-0.23	-0.61
Asf1b	-0.3	-0.71		-0.61
Dgcr6	-0.24	-0.71		-0.51
Map3k5	1.38	-0.71	1.2	-0.95
Efcab7		-0.71		-0.65
Mogs		-0.71		-0.64
Mib2		-0.71		-0.48
Fcor		-0.71		-0.41
Natd1	-1.32	-0.7	-0.98	-0.47
Mfsd11	-1.18	-0.7	-1.03	-0.47
Stx2	-0.95	-0.7	-0.91	-0.78
Zfp526	-0.83	-0.7	-0.69	-0.54
Dph7	-0.75	-0.7	-0.72	-0.72
Yipf2	-0.7	-0.7	-0.55	-0.53
Rxrb	-0.61	-0.7	-0.55	-0.61
Zfp111	-0.6	-0.7	-0.47	-0.75
Paxx	-0.51	-0.7	-0.71	-0.85
Tm2d2	-0.48	-0.7	-0.42	-0.48
Cd300a	-0.46	-0.7		-0.42
Mospd3	-0.44	-0.7		-0.49
Med25	-0.43	-0.7		-0.42
Rad1	-0.35	-0.7	-0.38	-0.76
Mrps34	-0.35	-0.7		-0.43
Plp2	-0.33	-0.7	-0.22	-0.58
Rex1bd	-0.3	-0.7
Parp1	-0.29	-0.7		-0.61
Tmem106c	-0.29	-0.7		-0.6
0610012G03Rik	-0.29	-0.7
Mrps12	-0.22	-0.7
Selenop		-0.7		-0.66
Prim2		-0.7		-0.62
Crtap		-0.7		-0.61
1700086O06Rik		-0.7		-0.47
1810024B03Rik		-0.7
Cox5b		-0.7
Tmem273	-1.33	-0.69	-1.35	-0.66
[truncated: 7,175 more rows]

## Sheet: Metascape neg AvsC Untr
Label in final figure	CLUSTER_LABEL	Description	GROUP_ID	Hits	LogP
Adiponectin secretion	adiponectin secretion	adiponectin secretion	12.0	Il1b, Rab11fip5, Hcar2, Rab11fip3	-5.196185413902564
Antigen processing and presentation	antigen processing and presentation of exogenous peptide antigen	negative regulation of leukocyte mediated immunity	11.0	Arg1, H2-M3, H2-T23, Jak3, Lgals9, Spn, Tap1, Ceacam1	-3.9329656314814554
Antigen processing and presentation	antigen processing and presentation of exogenous peptide antigen	antigen processing and presentation of exogenous peptide antigen	11.0	B2m, H2-K1, H2-M3, H2-T23, Tap1, Tapbp, Unc93b1	-5.375518297188474
Antigen processing and presentation	antigen processing and presentation of peptide antigen via MHC class I	antigen processing and presentation of peptide antigen	1.0	B2m, H2-D1, H2-K1, H2-M3, H2-Q4, H2-T23, H2-T24, Tap1, Tapbp, Unc93b1, H2-Q6, Bag6	-6.528380308787131
Antigen processing and presentation	antigen processing and presentation of peptide antigen via MHC class I	regulation of adaptive immune response	1.0	Arg1, B2m, H2-D1, H2-K1, H2-M3, H2-Q4, H2-T23, H2-T24, Hlx, Il1b, Jak3, Lgals9, Mif, Nectin2, Spn, Tgfb1, Cd40, Irf7, H2-Q6, Zc3h12a, Pkn1	-6.556052724280892
Cell morphogenesis	regulation of cell morphogenesis involved in differentiation	cell morphogenesis involved in neuron differentiation	10.0	Aatk, Apoe, App, Cacna1a, Runx3, Evl, Flot1, Limk1, Map6, Ntn1, Numbl, Ptprs, Sema4a, Vegfa, Vim, Sema4g, Slc9a3r1, Olfm1, Nsmf, Cul7, Trak1, Metrn, Atg7, Fbxo31, Tprn, Anapc2, Baiap2, Plxnb3, Arhgap44, Arhgap33, Disc1, Megf8, Map1s, Tctn1	-4.041975628263249
Cell morphogenesis	regulation of cell morphogenesis involved in differentiation	positive regulation of cell projection organization	10.0	Apoe, Grn, Limk1, Mif, Map6, Ntn1, Numbl, Palm, Pfn1, Cx3cl1, Vegfa, Coro1b, Camk1, Septin9, Cul7, Trak1, Arap1, Metrn, Fbxo31, Arpc2, Anapc2, Baiap2, Plxnb3, Ppp2r5b, Crocc, Mark4, Disc1, Megf8	-4.240760886738825
Cell morphogenesis	regulation of cell morphogenesis involved in differentiation	regulation of neuron differentiation	10.0	Aatk, Apoe, App, B2m, Cacna1a, Grn, H2-D1, H2-K1, Hmg20b, Il15ra, Il1b, Limk1, Mif, Map6, Ntn1, Numbl, Palm, Ptprs, Cx3cl1, Sema4a, Vegfa, Vim, Sema4g, Camk1, Olfm1, Nsmf, Cul7, Trak1, Casz1, Metrn, Fbxo31, Anapc2, Baiap2, Plxnb3, Arhgap44, Ppp2r5b, Arhgap33, Gdpd5, Disc1, Megf8	-4.286480029953005
Cell morphogenesis	regulation of cell morphogenesis involved in differentiation	regulation of cell morphogenesis	10.0	Aatk, Apoe, Cacna1a, Limk1, Map6, Ntn1, Numbl, Palm, Ptprs, Sema4a, Vegfa, Vim, Coro1b, Sema4g, Slc9a3r1, Olfm1, Nsmf, Cul7, Trak1, Arap1, Metrn, Fbxo31, Arpc2, Rhoj, Anapc2, Arap3, Baiap2, Plxnb3, Arhgap44, Arhgap33, Disc1, Megf8	-4.866683325641929
Cell morphogenesis	regulation of cell morphogenesis involved in differentiation	regulation of cell morphogenesis involved in differentiation	10.0	Aatk, Apoe, Cacna1a, Limk1, Map6, Ntn1, Numbl, Ptprs, Sema4a, Vegfa, Vim, Sema4g, Olfm1, Nsmf, Cul7, Trak1, Metrn, Fbxo31, Arpc2, Anapc2, Baiap2, Plxnb3, Arhgap44, Arhgap33, Disc1, Megf8	-5.673830635413189
Cellular catabolic process	regulation of cellular catabolic process	positive regulation of proteolysis	9.0	Apoe, App, Cdkn2a, Grn, Il1b, Xdh, Sirt6, Hspbp1, Fam122a, Nop53, Atg7, Cyfip2, Edem2, Bbc3, Tmem259, Bag6, Zer1, Zc3h12a, Disc1, Ccbe1	-3.0564785558757257
Cellular catabolic process	regulation of cellular catabolic process	positive regulation of catabolic process	9.0	Apoe, App, Zfp36l2, Endog, Il1b, Mif, Trim30a, Sirt6, Hspbp1, Gpsm1, Fam122a, Nop53, Asb11, Pink1, Atg7, Cul4a, Gga1, Edem2, Dxo, Tmem259, Bag6, Zer1, Zc3h12a, Vps13d, Dhrsx, Mex3d, Disc1, Trim12c	-4.4498136084761235
Cellular catabolic process	regulation of cellular catabolic process	regulation of protein catabolic process	9.0	Apoe, App, Anxa2, Cdkn2a, Cst3, Il1b, Nos2, Ctsa, Trim30a, Sirt6, Tmem9, Hspbp1, Gipc1, Fam122a, Nop53, Asb11, Atg7, Atp13a2, Cul4a, Wdr91, Gga1, Edem2, Tmem259, Bag6, Ubxn1, Zer1, Disc1	-5.205262247432907
Cellular catabolic process	regulation of cellular catabolic process	regulation of cellular catabolic process	9.0	Apoe, App, Zfp36l2, Anxa2, Cdkn2a, Cst3, Endog, Hp, Il1b, Zbtb7a, Mif, Pik3r2, Ctsa, Trim30a, Srebf1, Vegfa, Vim, Sirt6, Pcbp4, Hspbp1, Gpsm1, Gipc1, Fam122a, Nop53, Pink1, Tysnd1, Atg7, Atp13a2, Hnrnpa0, Wdr91, Edem2, Dxo, Tmem259, Bag6, Ubxn1, Slc2a6, Zer1, Zc3h12a, Vps13d, Dhrsx, Mex3d, Disc1, Trim12c	-5.7848050783368805
Cellular response to stress	regulation of cellular response to stress	regulation of cellular response to stress	17.0	App, B2m, Cdkn2a, Cdkn2d, Endog, Grn, H2-M3, Il1b, Mif, Ptprs, Spi1, Traf1, Nr1h2, Vegfa, Xdh, Ceacam1, Abca7, Sirt6, Ppp4c, Pcbp4, Erp29, Babam1, Pink1, Emc10, Atg7, Cul4a, Edem2, Tmbim6, Sirt7, Hk3, Tmem259, Bag6, Ubxn1, Mapkap1, Zc3h12a, Map3k10, Cracr2a	-4.368582613221855
Cytokine production and -mediated signaling pathway	regulation of cytokine production	response to molecule of bacterial origin	4.0	B2m, Cebpb, H2-M3, Il1b, Acod1, Lgals9, Mif, Nfkbib, Nfkbil1, Nos2, Serpine1, Ppard, Cx3cl1, Slpi, Tgfb1, Vim, Irf3, Il1f6, Cactin, Hnrnpa0, Zc3h12a, Ssc5d	-3.188044113509488
Cytokine production and -mediated signaling pathway	regulation of cytokine production	regulation of tumor necrosis factor production	4.0	App, Bcl3, H2-T23, Lgals9, Mif, Nfkbil1, Trim30a, Ccl4, Cx3cl1, Spn, Cactin, Gpnmb, Zc3h12a	-3.330102161614841
Cytokine production and -mediated signaling pathway	regulation of cytokine production	inflammatory response	4.0	Aldh2, Apoe, App, Cebpb, Socs3, Ecm1, Grn, H2-T23, Hp, Il1b, Acod1, Jun, Lgals9, Mif, Nos2, Serpine1, Pld3, Ppard, Relb, Saa3, Ccl4, Cx3cl1, Spn, Tgfb1, Cd40, Irf3, Il36a, Crlf2, Zfp580, Tradd, Hnrnpa0, Pld4, Gpsm3, Stab1, Hps1, Kdm6b, Zc3h12a, Dagla	-4.19778579606317
Cytokine production and -mediated signaling pathway	regulation of cytokine production	response to interleukin-1	4.0	App, Cebpb, Tle5, Il1b, Acod1, Serpine1, Saa3, Ccl4, Cx3cl1, Cd40, Cactin, Zc3h12a	-5.116206426448086
Cytokine production and -mediated signaling pathway	regulation of cytokine production	regulation of defense response	4.0	Aldh2, Apoe, App, Arg1, Cebpb, Socs3, Flot1, Grn, H2-M3, H2-T23, Il1b, Acod1, Lgals9, Mif, Nfkbil1, Nos2, Serpine1, Pld3, Ppard, Ptprs, Nectin2, Trim30a, Cx3cl1, Spn, Srebf1, Tap1, Cd40, Ceacam1, Irf7, Irf3, Unc93b1, Ikbke, Nop53, Cactin, Tradd, Dhx58, Pld4, Gpsm3, Zc3h12a, Dagla	-5.8387067300244935
Cytokine production and -mediated signaling pathway	regulation of cytokine production	regulation of cytokine production	4.0	App, Arg1, B2m, Bcl3, Cebpb, Flot1, H2-M3, H2-T23, Il1b, Acod1, Jak3, Lgals9, Mif, Nfkbil1, Nos2, Serpine1, Pld3, Ptprs, Relb, Trim30a, Ccl4, Cx3cl1, Spn, Tgfb1, Cd40, Ceacam1, Irf7, Irf3, Unc93b1, Il1f6, Crlf2, Nop53, Zfp580, Cactin, Ccdc88b, Dhx58, Gpnmb, Prkd2, Pld4, Gpsm3, Zc3h12a, Ssc5d, Ccbe1	-6.225905063996313
Cytokine production and -mediated signaling pathway	response to interferon-gamma	response to interferon-gamma	20.0	Arg1, Evl, Acod1, Nos2, Ccl4, Cx3cl1, Cd40, Vim, Zyx, Rab11fip5, Ifitm3, Rab43, Ifitm6	-4.2402186502778045
Cytokine production and -mediated signaling pathway	cytokine-mediated signaling pathway	type I interferon signaling pathway	18.0	Ifnar2, Irf7, Irf3, Ikbke, Ifitm3, Cactin, Ifitm6	-4.179824464374226
Cytokine production and -mediated signaling pathway	cytokine-mediated signaling pathway	cytokine-mediated signaling pathway	18.0	Arg1, Csf2ra, Ecm1, Ifnar2, Il15ra, Il1b, Jak3, Sh2b3, Numbl, Ccl4, Cx3cl1, Spi1, Traf1, Ceacam1, Slc27a1, Ebi3, Irf7, Irf3, Il1f6, Ikbke, Crlf2, Ifitm3, Cactin, Ifitm6	-4.358202496701285
Dendrite development	dendrite development	dendrite development	19.0	Apoe, App, Cacna1a, Grn, Map6, Ntn1, Numbl, Palm, Ptprs, Camk1, Nsmf, Cul7, Trak1, Pak4, Fbxo31, Anapc2, Baiap2, Arhgap44, Arhgap33, Disc1, Map1s	-4.242441398344072
DNA-binding transcription factor activity	regulation of DNA-binding transcription factor activity	I-kappaB kinase/NF-kappaB signaling	14.0	Bcl3, Il1b, Nfkbil1, Relb, Trim30a, Saa3, Cx3cl1, Cd40, Traf1, Irf3, Pink1, Cactin, Tradd, Zc3h12a, Trim12c	-3.2786428035668207
DNA-binding transcription factor activity	regulation of DNA-binding transcription factor activity	regulation of DNA-binding transcription factor activity	14.0	App, Cdkn2a, Flot1, Il1b, Acod1, Zbtb7a, Nfkbib, Nfkbil1, Trim30a, Cx3cl1, Tgfb1, Thra, Cd40, Traf1, Vegfa, Hes6, Fzd2, Pink1, Cactin, Tradd, Glis2, Prkd2, Ppp2r5b, Zc3h12a, Crebzf, Map3k10, Trim12c	-4.878190382082138
Epithelial cell migration	epithelial cell migration	positive regulation of cellular component movement	2.0	App, Grn, Il1b, Jun, Lgals9, Maz, Mif, Ntn1, Pfn1, Serpine1, Rras, Ccl4, Cx3cl1, Sema4a, Spn, Tgfb1, Tgfbr2, Cd40, Vegfa, Vegfb, Sema4g, Nsmf, Zfp580, Emc10, Tradd, Fbxo31, Arpc2, Rhoj, Mcam, Gpnmb, Prkd2, Gpsm3, Fermt3, Zc3h12a, Megf8, Ccbe1, Zfp703	-5.7441673490776886
Epithelial cell migration	epithelial cell migration	ameboidal-type cell migration	2.0	Anxa6, Apoe, Evl, Grn, Itgb7, Jun, Pfn1, Pik3r2, Serpine1, Ppard, Rras, Sema4a, Sh3bp1, Tgfb1, Tgfbr2, Cd40, Vegfa, Coro1b, Ceacam1, Sema4g, Gipc1, Zfp580, Emc10, Rhoj, Prkd2, Zc3h12a, Pkn3, Megf8, Pkn1, Ccbe1	-5.848284109978157
Epithelial cell migration	epithelial cell migration	regulation of vasculature development	2.0	Ecm1, Epn1, Grn, H2-M3, Il1b, Pik3r2, Serpine1, Rras, Cx3cl1, Sema4a, Tgfbr2, Cd40, Vegfa, Vegfb, Xdh, Ceacam1, Sirt6, Emc10, Pak4, Rhoj, Emilin1, Prkd2, Stab1, Zc3h12a, Hspb6, Naxe, Ccbe1	-6.067947609719386
Immune response	regulation of innate immune response	lipopolysaccharide-mediated signaling pathway	8.0	Il1b, Acod1, Mif, Nfkbil1, Cx3cl1, Tgfb1, Irf3, Cactin	-4.342799041749198
Immune response	regulation of innate immune response	negative regulation of type I interferon production	8.0	Acod1, Ptprs, Relb, Irf3, Cactin, Dhx58	-4.470142984113855
Immune response	regulation of innate immune response	positive regulation of defense response	8.0	App, Arg1, Cebpb, Flot1, Grn, H2-M3, H2-T23, Il1b, Acod1, Lgals9, Mif, Nfkbil1, Serpine1, Ptprs, Nectin2, Trim30a, Srebf1, Cd40, Irf7, Irf3, Unc93b1, Ikbke, Nop53, Cactin, Tradd, Dhx58, Gpsm3	-5.28543344108075
Immune response	regulation of innate immune response	regulation of innate immune response	8.0	Apoe, App, Arg1, Flot1, Grn, H2-M3, H2-T23, Acod1, Lgals9, Nfkbil1, Ptprs, Nectin2, Trim30a, Srebf1, Tap1, Cd40, Ceacam1, Irf7, Irf3, Unc93b1, Ikbke, Nop53, Cactin, Dhx58	-5.874102921669133
Immune response	regulation of multi-organism process	negative regulation of cytokine production	7.0	Arg1, Bcl3, Acod1, Jak3, Lgals9, Nfkbil1, Ptprs, Relb, Trim30a, Cx3cl1, Tgfb1, Ceacam1, Irf3, Cactin, Dhx58, Gpnmb, Zc3h12a, Ssc5d	-3.6004210223033386
Immune response	regulation of multi-organism process	negative regulation of defense response	7.0	Apoe, Arg1, Socs3, Grn, H2-M3, H2-T23, Acod1, Lgals9, Ppard, Cx3cl1, Spn, Tap1, Ceacam1, Irf3, Cactin, Dhx58, Zc3h12a	-3.895653063770718
Immune response	regulation of multi-organism process	negative regulation of response to external stimulus	7.0	Apoe, Anxa2, Socs3, Grn, Acod1, Lgals9, Sh2b3, Mif, Nfkbil1, Serpine1, Ppard, Pros1, Ptprs, Cx3cl1, Sema4a, Spn, Coro1b, Ceacam1, Sema4g, Irf3, Cactin, Dhx58, Zc3h12a	-4.246735788252153
Immune response	regulation of multi-organism process	negative regulation of immune system process	7.0	Arg1, Runx3, Cdkn2a, Cebpb, Grn, H2-M3, H2-T23, Hlx, Acod1, Jak3, Mafb, Lgals9, Mif, Nfkbil1, Ptprs, Trim30a, Cx3cl1, Spn, Tap1, Tgfb1, Ceacam1, Irf3, Tob2, Cactin, Gas2l1, Dhx58, Gpnmb, Cul4a, Emilin1, Tmbim6, Zc3h12a, Pkn1	-5.697060653913969
Immune response	regulation of multi-organism process	regulation of multi-organism process	7.0	Apoe, Arg1, Anxa2, Grn, Il1b, Acod1, Jun, Lgals9, Mif, Nfkbil1, Nos2, Pfn1, Nectin2, Trim30a, Ccl4, Cx3cl1, Slpi, Spn, Vegfa, Oasl2, Ceacam1, Irf3, Ifitm3, Nop53, Cactin, Dhx58, Ifitm6, Zc3h12a, Oas3, Trim12c	-5.889103859785963
Intracellular signal transduction	negative regulation of intracellular signal transduction	negative regulation of intracellular signal transduction	15.0	Apoe, Bcl3, Cdkn2d, Socs3, H2-M3, Il1b, Sh2b3, Mgrn1, Mif, Pik3r2, Sh3bp1, Xdh, Ceacam1, Slc9a3r1, Abca7, Rasa4, Pcbp4, Lztr1, Akt1s1, Nop53, Pink1, Cactin, Dhx58, Emilin1, Arap3, Tmbim6, Arhgap44, Lemd2, Mapkap1, Zc3h12a, Kctd13, Rasal3	-4.803032776421918
Purine ribonucleoside monophosphate metabolic process	purine ribonucleoside monophosphate metabolic process	nucleoside triphosphate metabolic process	13.0	App, Cox5b, Cox6a1, Cox7a1, Galk1, Zbtb7a, Mif, Tgfb1, Uqcrq, Impdh1, Sirt6, Atp5d, Dnajc30, Ndufa7, Coq9, Ak8, Pink1, Gadd45gip1, Hk3, Slc2a6, Aldoart1	-4.345027598381261
Purine ribonucleoside monophosphate metabolic process	purine ribonucleoside monophosphate metabolic process	oxidoreduction coenzyme metabolic process	13.0	App, Cbr2, Fdx1, Galk1, Zbtb7a, Mif, Sirt6, Pgls, Dcxr, Coq9, Mpc2, Coq8b, Hk3, Slc2a6, Naxe, Aldoart1	-4.519689122731936
Purine ribonucleoside monophosphate metabolic process	purine ribonucleoside monophosphate metabolic process	purine ribonucleoside monophosphate metabolic process	13.0	Adssl1, App, Cox5b, Cox6a1, Cox7a1, Galk1, Zbtb7a, Mif, Tgfb1, Uqcrq, Xdh, Impdh1, Sirt6, Atp5d, Dnajc30, Ndufa7, Coq9, Pink1, Gadd45gip1, Hk3, Slc2a6, Aldoart1	-5.157590679616003
Response to virus	response to virus	defense response to other organism	3.0	App, Arg1, B2m, Bcl3, Cebpb, Grn, H2-K1, H2-M3, H2-T23, Hp, Ifnar2, Il1b, Acod1, Lgals9, Mpeg1, Nos2, Serpine1, Trim30a, Slpi, Spn, Tgfb1, Cd40, Oasl2, Irf7, Irf3, Unc93b1, Ifitm3, Romo1, Rtp4, Nop53, Ddx41, Atg7, Ccdc88b, Dhx58, Stab1, Ifitm6, Zc3h12a, Oas3, Ssc5d	-4.829037457020957
Response to virus	response to virus	response to virus	3.0	Aup1, Bcl3, Ifnar2, Il1b, Acod1, Lgals9, Trim30a, Spn, Cd40, Oasl2, Irf7, Irf3, Unc93b1, Ikbke, Ifitm3, Rtp4, Nop53, Ddx41, Atg7, Ifi27l2a, Dhx58, Ifitm6, Zc3h12a, Crebzf, Oas3	-6.55973974174743
T cell activation	CD4-positive, alpha-beta T cell activation	regulation of lymphocyte proliferation	6.0	Arg1, Cdkn2a, Cebpb, H2-M3, H2-T23, Il1b, Jak3, Lgals9, Mif, Spn, Tgfb1, Tgfbr2, Cd40, Ceacam1, Ccdc88b, Gpnmb, Rasal3, Pkn1	-4.437029506145358
T cell activation	CD4-positive, alpha-beta T cell activation	T-helper 1 type immune response	6.0	Bcl3, Hlx, Il1b, Jak3, Relb, Sema4a, Spn, Vegfa, Cracr2a	-5.403040939029758
T cell activation	CD4-positive, alpha-beta T cell activation	negative regulation of cell activation	6.0	Apoe, Arg1, Runx3, Cdkn2a, Cebpb, Grn, H2-M3, Hlx, Jak3, Lgals9, Sh2b3, Cx3cl1, Spn, Tgfb1, Ceacam1, Gpnmb, Emilin1, Zc3h12a, Pkn1	-5.5195484534929
T cell activation	CD4-positive, alpha-beta T cell activation	alpha-beta T cell activation	6.0	Bcl3, Runx3, Cebpb, H2-M3, H2-T23, Hlx, Jak3, Lgals9, Relb, Sema4a, Spn, Tgfb1, Tgfbr2, Ceacam1, Zc3h12a, Rasal3, Cracr2a	-5.534609605740221

## Sheet: Metascape pos AvsC Untr 
Label in final figure	CLUSTER_LABEL	Description	GROUP_ID	Hits	LogP
Chromatin organization and -remodeling	chromatin organization	histone modification	13.0	Atf2, Chek1, Ezh2, Fmr1, Mtf2, Rnf2, Skp1, Morf4l1, Ube2e1, Kdm6a, Rif1, Suz12, Ing5, Pcgf3, Nipbl, Cul4b, Phf19, Usp16, Ube2n, Hat1, Cdc73, Wac, Tada2b, Jade3	-4.542524434159496
Chromatin organization and -remodeling	chromatin organization	protein acetylation	13.0	Atf2, Chek1, Clock, Ddx3x, Morf4l1, Ing5, Naa16, Naa30, Naa15, Esco1, Prkaa1, Hat1, Taok1, Tada2b, Jade3	-4.7649015048007355
Chromatin organization and -remodeling	chromatin organization	protein acylation	13.0	Atf2, Chek1, Clock, Ddx3x, Dld, Morf4l1, Ing5, Naa16, Zdhhc2, Naa30, Naa15, Esco1, Prkaa1, Hat1, Taok1, Tada2b, Jade3	-4.930047067836843
Chromatin organization and -remodeling	chromatin organization	chromatin organization	13.0	Atf2, Chek1, Ezh2, Fmr1, Hells, Mtf2, Rnf2, Skp1, Morf4l1, Ube2e1, Kdm6a, Rif1, Suz12, Ing5, Actr6, Itgb3bp, Pcgf3, Nipbl, Cul4b, Phf19, Usp16, Smchd1, Smarca5, Ube2n, Nucks1, Psme4, Prkaa1, Hat1, Dicer1, Satb2, Cdc73, Wac, Ino80c, Epc2, Tada2b, Jade3	-5.144670508381102
Chromatin organization and -remodeling	chromatin remodeling	chromatin remodeling	17.0	Chek1, Hells, Morf4l1, Kdm6a, Actr6, Itgb3bp, Smchd1, Smarca5, Psme4, Dicer1, Satb2, Ino80c, Tada2b	-4.892839792708722
DNA replication	DNA replication	DNA replication	19.0	Cacybp, Ccne2, Cdc42, Orc2, Rad17, Orc4, Orc5, Ing5, Rpa3, Pds5a, Obi1, Esco1, Nucks1, Mms22l, Wapl, Rfwd3, Lig4	-4.676933984902137
Double-strand break repair via homologous recombination	double-strand break repair via homologous recombination	DNA recombination	7.0	Chek1, Ezh2, Hspd1, Hus1, Morf4l1, Tfrc, Nbn, Rif1, Uchl5, Actr2, Rpa3, Tprkb, Nipbl, Smchd1, Ube2n, Nucks1, Mms22l, Ino80c, Rfwd3, Klhl15, Lig4	-6.028591303634589
Double-strand break repair via homologous recombination	double-strand break repair via homologous recombination	cellular response to DNA damage stimulus	7.0	Apc, Atf2, Casp3, Cbx5, Chek1, Clock, Fmr1, Hus1, Rad17, Skil, Morf4l1, Gtf2h2, Nbn, Rif1, Uchl5, Mtch2, Actr2, Fancl, Rpa3, Nipbl, Pds5a, Cul4b, Usp16, Smchd1, Dcun1d5, Ube2n, Nucks1, Psme4, Mms22l, Taok1, Wac, Ino80c, Tiprl, Epc2, Uba6, Rfwd3, Klhl15, Lig4	-6.218848008474044
Golgi vesicle transport	Golgi vesicle transport	ER to Golgi vesicle-mediated transport	18.0	Bcap29, Rab1a, Vamp7, Cul3, Vapa, Trappc2, Ergic2, Tmed5, Rnf139, Trappc8, Pgap1	-4.5444271187853085
Golgi vesicle transport	Golgi vesicle transport	Golgi vesicle transport	18.0	Arf4, Bcap29, Myo5a, Lypla1, Rab1a, Vamp7, Vamp3, Cul3, Vapa, Trappc2, Ergic2, Tmed5, Rnf139, Trappc8, Exoc5, Cog5, Pgap1, Vps54	-4.822942134064671
Maintenance of cell number	maintenance of cell number	maintenance of cell number	8.0	Apc, Bmpr1a, Ddx6, Eif4e, Ezh2, Hmga2, Elavl1, Mtf2, Stag2, Rif1, Nipbl, Phf19, Dicer1, Cdc73, Cnot1, Lig4	-6.045246448245306
mRNA processing	mRNA processing	cytoplasmic mRNA processing body assembly	10.0	Ddx6, Cnot7, Cnot6, Cnot1, Rc3h1	-4.340015616022775
Protein localization to organelle	establishment of protein localization to organelle	nuclear transport	12.0	E2f3, Elavl1, Uhmk1, Kpna1, Kpna3, Kpna4, Nf1, Ppp3r1, Abce1, Xpo4, Nup160, Nup35, Nupl1, Phip, Xpo1, Ipo7, Ranbp6, Ipo8	-4.088996655344804
Protein localization to organelle	establishment of protein localization to organelle	protein localization to nucleus	12.0	Cd2ap, E2f3, Elavl1, Kpna1, Kpna3, Kpna4, Nf1, Ppp3r1, Skp1, Tfrc, Lamtor5, Nup35, Nupl1, Phip, Xpo1, Ipo7, Ranbp6, Ipo8	-4.198953704391449
Protein localization to organelle	establishment of protein localization to organelle	import into nucleus	12.0	E2f3, Elavl1, Kpna1, Kpna3, Kpna4, Nf1, Ppp3r1, Nup35, Nupl1, Phip, Ipo7, Ranbp6, Ipo8	-4.200078331003926
Protein localization to organelle	establishment of protein localization to organelle	establishment of protein localization to organelle	12.0	E2f3, Hspd1, Elavl1, Kpna1, Kpna3, Kpna4, Nf1, Ppp3r1, Vamp7, Ywhaz, Mtch2, Ssr3, Nup35, Nipbl, Nupl1, Pex13, Tram1, Spcs3, Phip, Prkaa1, Ipo7, Ranbp6, Vps13a, Ipo8	-5.38720080497749
Protein modification	protein ubiquitination	protein modification by small protein conjugation	2.0	Ddx3x, Gclc, Rlim, Rnf2, Spop, Skp1, Ube2e3, Ube2e1, Ube3a, Arih1, Cul3, Ccnc, Suz12, Fancl, Pcgf3, Cul2, Obi1, Cul4b, Cul5, Rnf139, Pcnp, Dcun1d5, Rnft1, Ltn1, Trim23, Ube2n, Trim33, Dcun1d4, Ube3c, Dcun1d2, Cbll1, Zfp91, Dcun1d1, Ivns1abp, Cdc73, Ubxn2a, Wac, Uba6, Nae1, Rfwd3, Klhl15, Kbtbd8, Cdk8, Rc3h2, Rc3h1	-10.863809304812769
Protein modification	protein ubiquitination	ubiquitin-dependent protein catabolic process	2.0	Cd2ap, Clock, Gclc, Usp34, Rlim, Siah1a, Spop, Skp1, Ube3a, Arih1, Cul3, Uchl5, Eloc, Psmd1, Cul2, Cul4b, Usp16, Rnf121, Cul5, Rnf139, Pcnp, Ltn1, Ube2n, Ube3c, Xpo1, Glmn, 8030462N17Rik, Ubxn2a, Wac, Uba6, Klhl15, Rc3h2, Rc3h1	-6.182079151895453
Protein modification	protein ubiquitination	cellular protein catabolic process	2.0	Cd2ap, Clock, Fmr1, Gclc, Usp34, Rdx, Rlim, Siah1a, Spop, Skp1, Ube3a, Arih1, Cul3, Uchl5, Vps35, Eloc, Psmd1, Cul2, Cul4b, Usp16, Rnf121, Cul5, Rnf139, Pcnp, Rnft1, Ltn1, Ube2n, Ube3c, Psme4, Xpo1, Glmn, 8030462N17Rik, Ubxn2a, Wac, Uba6, Klhl15, Tmtc3, Vps13a, Rc3h2, Rc3h1	-6.807060148675274
Protein modification	protein monoubiquitination	histone ubiquitination	6.0	Rnf2, Skp1, Ube2e1, Suz12, Pcgf3, Cul4b, Ube2n, Cdc73, Wac	-6.10054323345595
Protein modification	protein monoubiquitination	protein monoubiquitination	6.0	Rnf2, Skp1, Ube2e1, Cul3, Fancl, Pcgf3, Obi1, Cul4b, Cdc73, Wac, Kbtbd8	-6.63256768172383
Protein modification	protein neddylation	protein neddylation	9.0	Dcun1d5, Dcun1d4, Dcun1d2, Dcun1d1, Nae1	-4.457492629130491
Protein modification	protein neddylation	positive regulation of ubiquitin-protein transferase activity	9.0	Skp1, Dcun1d5, Ube2n, Dcun1d4, Dcun1d2, Dcun1d1	-4.794834461670588
Ribonucleoprotein complex biogenesis and -assembly	ribonucleoprotein complex assembly	ribonucleoprotein complex assembly	11.0	Celf1, Ddx3x, Ddx6, Eif2s1, Cnot7, Ptges3, Mterf3, Brix1, Fastkd2, Sf3b1, Cnot6, Prkaa1, Dicer1, Cdc73, Rsl24d1, Cnot1, Rc3h1	-5.407630460910408
Ribonucleoprotein complex biogenesis and -assembly	ribonucleoprotein complex biogenesis	ncRNA metabolic process	4.0	Ddx3x, Ints6, Krr1, C1d, Trmt6, Rpp14, Tyw5, Tprkb, Trnt1, Mtrex, Ints8, Dis3, Wdr75, Mettl5, Rars2, Dicer1, Utp14b, Rpp40, Utp6, Heatr1, Dars, Grsf1, Uspl1, Rc3h2, Snapc5, Rc3h1	-4.898476577136794
Ribonucleoprotein complex biogenesis and -assembly	ribonucleoprotein complex biogenesis	ribonucleoprotein complex biogenesis	4.0	Celf1, Ddx3x, Ddx6, Eif2s1, Cnot7, Abce1, Krr1, Ptges3, C1d, Mterf3, Brix1, Rbis, Mtrex, Cul4b, Dis3, Wdr75, Mettl5, Fastkd2, Sf3b1, Xpo1, Cnot6, Prkaa1, Dicer1, Utp14b, Rpp40, Cdc73, Utp6, Heatr1, Rsl24d1, Cnot1, Rc3h1	-8.34805040484086
Translation	regulation of translation	regulation of cellular amide metabolic process	1.0	Casp3, Celf1, Ddx3x, Ddx6, Eif2s1, Eif4e, Fmr1, Elavl1, Eif3e, Uhmk1, Matr3, Cnot7, Caprin1, Syncrip, Cnot9, Ireb2, Cpeb4, Upf3b, Dhx36, Otud6b, Rps6kb1, Usp16, Mettl5, Fastkd2, Rnf139, Ltn1, Cnot6, Larp4, Etf1, Ormdl1, Caprin2, Cnot1, Kbtbd8, Rc3h1	-10.796694705895714
Translation	regulation of translation	positive regulation of translation	1.0	Ddx3x, Fmr1, Elavl1, Eif3e, Uhmk1, Upf3b, Dhx36, Otud6b, Rps6kb1, Usp16, Mettl5, Fastkd2, Larp4	-5.480242897550781
Translation	regulation of translation	RNA catabolic process	1.0	Celf1, Fmr1, Elavl1, Eif3e, Cnot7, Syncrip, Cnot9, Lsm5, Upf3b, Dhx36, Mtrex, Dis3, Cnot6, Dicer1, Etf1, Grsf1, Cnot1, Rc3h2, Rc3h1	-5.63738889726832
Translation	regulation of translation	amide biosynthetic process	1.0	Celf1, Ddx3x, Ddx6, Dld, Eif2s1, Eif4e, Fmr1, Gclc, Elavl1, Eif3e, Uhmk1, Matr3, Cnot7, Abce1, Acsl4, Caprin1, Syncrip, Cnot9, Ireb2, Cpeb4, Upf3b, Dhx36, Otud6b, Rps6kb1, Usp16, Mettl5, Fastkd2, Rnf139, Ltn1, Cnot6, Rars2, Larp4, Rsl24d1, Etf1, Dars, Ormdl1, Caprin2, Cnot1, Kbtbd8, Rc3h1	-6.880461734573888
Translation	regulation of translation	translation	1.0	Celf1, Ddx3x, Ddx6, Eif2s1, Eif4e, Fmr1, Elavl1, Eif3e, Uhmk1, Matr3, Cnot7, Abce1, Caprin1, Syncrip, Cnot9, Ireb2, Cpeb4, Upf3b, Dhx36, Otud6b, Rps6kb1, Usp16, Mettl5, Fastkd2, Rnf139, Ltn1, Cnot6, Rars2, Larp4, Rsl24d1, Etf1, Dars, Caprin2, Cnot1, Kbtbd8, Rc3h1	-7.284628724883061
Translation	regulation of translation	peptide biosynthetic process	1.0	Celf1, Ddx3x, Ddx6, Eif2s1, Eif4e, Fmr1, Gclc, Elavl1, Eif3e, Uhmk1, Matr3, Cnot7, Abce1, Caprin1, Syncrip, Cnot9, Ireb2, Cpeb4, Upf3b, Dhx36, Otud6b, Rps6kb1, Usp16, Mettl5, Fastkd2, Rnf139, Ltn1, Cnot6, Rars2, Larp4, Rsl24d1, Etf1, Dars, Caprin2, Cnot1, Kbtbd8, Rc3h1	-7.363214230459521
Translation	regulation of translation	posttranscriptional regulation of gene expression	1.0	Celf1, Ddx3x, Ddx6, Eif2s1, Eif4e, Fmr1, Elavl1, Eif3e, Uhmk1, Matr3, Cnot7, Caprin1, Syncrip, Cnot9, Ireb2, Cpeb4, Upf3b, Dhx36, Otud6b, Rps6kb1, Usp16, Mettl5, Fastkd2, Rnf139, Ltn1, Cnot6, Dicer1, Larp4, Etf1, Caprin2, Cnot1, Kbtbd8, Rc3h2, Rc3h1	-7.746680723630285

## Sheet: Metascape neg AvsC 3h 
Label in final figure	CLUSTER_LABEL	Description	GROUP_ID	Hits	LogP
Alpha-beta T cell activation	regulation of CD8-positive, alpha-beta T cell activation	positive regulation of T cell proliferation	6.0	H2-T23, Jak3, Tgfbr2, Ceacam1	-3.0690625385891632
Alpha-beta T cell activation	regulation of CD8-positive, alpha-beta T cell activation	regulation of adaptive immune response	6.0	H2-T23, Hlx, Jak3, Nectin2, Trpm4, Il27	-3.479492254551325
Alpha-beta T cell activation	regulation of CD8-positive, alpha-beta T cell activation	CD8-positive, alpha-beta T cell activation	6.0	Socs1, H2-T23, Ceacam1	-3.5232150970910534
Alpha-beta T cell activation	regulation of CD8-positive, alpha-beta T cell activation	T cell mediated immunity	6.0	H2-T23, Nectin2, Crlf2, Trpm4, Myo1g	-3.5555468497445286
Alpha-beta T cell activation	regulation of CD8-positive, alpha-beta T cell activation	adaptive immune response based on somatic recombination of immune receptors built from immunoglobulin superfamily domains	6.0	Bcl3, H2-T23, Hlx, Jak3, Nectin2, Crlf2, Trpm4, Myo1g, Il27	-3.890573728553195
Alpha-beta T cell activation	CD4-positive, alpha-beta T cell activation	alpha-beta T cell differentiation	1.0	Bcl3, Socs1, Hlx, Jak3, Tgfbr2, Il27	-4.806832277825922
Alpha-beta T cell activation	CD4-positive, alpha-beta T cell activation	regulation of cell-cell adhesion	1.0	Cebpb, Socs1, H2-T23, Hlx, Jak3, Tgfbr2, Ceacam1, Rgcc, Lrfn3, Zfp703	-4.854217910732335
Alpha-beta T cell activation	CD4-positive, alpha-beta T cell activation	regulation of hemopoiesis	1.0	Cebpb, Socs1, Hlx, Jak3, Rarg, Tgfbr2, Zfp36, Ceacam1, Tob2, Atg7, Il27	-5.723232553263874
Alpha-beta T cell activation	CD4-positive, alpha-beta T cell activation	alpha-beta T cell activation	1.0	Bcl3, Cebpb, Socs1, H2-T23, Hlx, Jak3, Tgfbr2, Ceacam1, Il27	-7.287253137508118
Cytokine production and -mediated signaling pathway	cytokine-mediated signaling pathway	cytokine-mediated signaling pathway	9.0	Socs1, Csf2ra, Ecm1, Jak3, Ceacam1, Ebi3, Crlf2, Ifitm3	-3.7456042114739336
Cytokine production and -mediated signaling pathway	regulation of cytokine production	regulation of cytokine production	2.0	Bcl3, Cebpb, Socs1, H2-T23, Jak3, Serpine1, Zfp36, Ceacam1, Crlf2, Rgcc, Trpm4, Il27, Ssc5d, Ccbe1	-5.636901494897367
Epithelial cell migration and differentiation	regulation of epithelial cell migration	blood vessel morphogenesis	8.0	Rhob, Ecm1, Junb, Serpine1, Tgfbr2, Tnfaip2, Ceacam1, Rgcc, Cul7, Ccbe1	-3.3677858714934055
Epithelial cell migration and differentiation	regulation of epithelial cell migration	ameboidal-type cell migration	8.0	Anxa6, Rhob, Evl, Serpine1, Tgfbr2, Ceacam1, Sema4g, Rgcc, Ccbe1	-4.015514748921195
Liver development	liver development	gland development	10.0	Cebpb, Hlx, Hp, Rarg, Tgfbr2, Ceacam1, Atg7, Zfp703	-3.0613125131613934
Liver development	liver development	vasculogenesis	10.0	Junb, Tgfbr2, Ceacam1, Cul7	-3.118635720446482
Liver development	liver development	myeloid cell differentiation	10.0	Cebpb, Jak3, Junb, Rarg, Tgfbr2, Zfp36, Ceacam1, Tob2	-3.371832731814976
Liver development	liver development	liver development	10.0	Cebpb, Hlx, Hp, Ceacam1, Atg7	-3.6777790599592244
Mesenchymal cell differentiation	mesenchymal cell differentiation	epithelial to mesenchymal transition	5.0	Tgfbr2, Rgcc, Cul7, Spred3, Zfp703	-3.386458648500047
Mesenchymal cell differentiation	mesenchymal cell differentiation	mesenchyme development	5.0	Anxa6, Tgfbr2, Sema4g, Rgcc, Cul7, Spred3, Zfp703	-3.6806579820335115
Type 2 immune response	type 2 immune response	type 2 immune response	4.0	Bcl3, Ecm1, Hlx, Crlf2	-4.61802989421697

## Sheet: Metascape Neg AvsC 6h 
Label in final figure	CLUSTER_LABEL	Description	GROUP_ID	Hits	LogP
Actin cytoskeleton organization	actin cytoskeleton organization	supramolecular fiber organization	1.0	Csrp1, Evl, Src, Tmod1, Hip1r, Rgcc, Ppm1f, Kptn, Eml2, Baiap2, Micall2, Myo1g, Prex1	-3.6069871118511743
Actin cytoskeleton organization	actin cytoskeleton organization	negative regulation of protein complex assembly	1.0	Evl, Src, Stxbp1, Tmod1, Hip1r, Eml2	-3.6338711070329883
Actin cytoskeleton organization	actin cytoskeleton organization	actin cytoskeleton organization	1.0	Csrp1, Epb41l1, Evl, Pdgfb, Src, Tmod1, Hip1r, Rgcc, Ppm1f, Rhou, Kptn, Rhoj, Baiap2, Mapkap1, Micall2, Myo1g, Prex1	-6.374694404569982
Aminoglycan metabolic process	aminoglycan metabolic process	aminoglycan metabolic process	13.0	Ext2, Il15, Pdgfb, B3gnt3, Cemip2	-3.4554352260749517
Apoptotic signaling pathway	apoptotic signaling pathway	apoptotic signaling pathway	4.0	Anxa6, Hipk2, Itm2b, Jak2, Jak3, Serpine1, Spn, Src, Hip1r, Grina, Erp29, Nacc2, Ppm1f, Plscr3	-5.162661285130091
Cdc42 protein signal transduction	Cdc42 protein signal transduction	small GTPase mediated signal transduction	6.0	Ntn1, Ralgds, Src, Dok3, Rhou, Rhoj, Baiap2, Mapkap1, Prex1	-3.1250603596111532
Cdc42 protein signal transduction	Cdc42 protein signal transduction	Cdc42 protein signal transduction	6.0	Ntn1, Rhou, Rhoj	-4.344227897768266
Cell projection assembly	cell projection assembly	cell projection assembly	11.0	Evl, Ntn1, Odf2, Palm, Pdgfb, Src, Rhou, Rhoj, Ehd4, Tmem67, Intu	-3.6636173069584417
Cellular response to interferon-gamma	cellular response to interferon-gamma	chemotaxis	3.0	Evl, Kif5c, Ntn1, Pdgfb, Serpine1, Ccl7, Ccl9, Sema4g, Ppm1f, Mtus1, Prex1	-3.2378900163329245
Cellular response to interferon-gamma	cellular response to interferon-gamma	leukocyte migration	3.0	Pdgfb, Serpine1, Ccl7, Ccl9, Selplg, Spn, Mtus1, Myo1g, Prex1	-3.7156878092228856
Cellular response to interferon-gamma	cellular response to interferon-gamma	cytokine-mediated signaling pathway	3.0	Arg1, Il15, Jak2, Jak3, Pdgfb, Pirb, Ccl7, Ccl9, Src, Ebi3	-4.368362141071465
Cellular response to interferon-gamma	cellular response to interferon-gamma	cellular response to interferon-gamma	3.0	Arg1, Evl, Jak2, Ccl7, Ccl9, Stxbp1, Rab11fip5	-5.503978580764767
Cellular response to stress	regulation of cellular response to stress	regulation of cellular response to stress	9.0	H2-M3, Hipk2, Timeless, Xdh, Mapkbp1, Grina, Erp29, Nacc2, Atg7, Nod1, Hk3, Mapkap1, Tmem67	-3.8345374361649833
Collagen biosynthetic process	collagen biosynthetic process	collagen biosynthetic process	12.0	Arg1, Pdgfb, Serpine1, Rgcc	-3.553278481568995
Cytokine production	regulation of cytokine production	cell-cell adhesion	2.0	Arg1, H2-M3, H2-T23, Il15, Jak2, Jak3, Ntn1, Selplg, Spn, Src, Stxbp1, Rgcc, Ppm1f, Lrfn4	-3.9796469503934477
Cytokine production	regulation of cytokine production	negative regulation of cell adhesion	2.0	Arg1, H2-M3, Jak2, Jak3, Serpine1, Spn, Src, Rgcc, Ppm1f	-4.4330509450042435
Cytokine production	regulation of cytokine production	T cell proliferation	2.0	Arg1, H2-M3, H2-T23, Il15, Jak3, Spn, Ebi3, Il27	-4.56621166541918
Cytokine production	regulation of cytokine production	regulation of cytokine production	2.0	Arg1, H2-M3, H2-T23, Il15, Jak2, Jak3, Serpine1, Spn, Src, Mapkbp1, Rgcc, Pld4, Nod1, Il27, Ssc5d, Ccbe1	-5.539235920154707
Epithelial cell migration	regulation of epithelial cell migration	positive regulation of cell motility	7.0	Jak2, Ntn1, Pdgfb, Serpine1, Spn, Src, Sema4g, Ppm1f, Rhoj, Prex1, Ccbe1	-3.3520755831833435
Epithelial cell migration	regulation of epithelial cell migration	cell-substrate adhesion	7.0	Jak2, Pdgfb, Serpine1, Src, Vwf, Ppm1f, Micall2, Myo1g, Prex1	-3.7694475995346055
Epithelial cell migration	regulation of epithelial cell migration	ameboidal-type cell migration	7.0	Anxa6, Evl, Pdgfb, Serpine1, Src, Sema4g, Rgcc, Ppm1f, Rhoj, Ccbe1	-3.7926210661663737
Platelet-derived growth factor receptor-beta signaling pathway	platelet-derived growth factor receptor-beta signaling pathway	positive regulation of MAPK cascade	8.0	Hipk2, Jak2, Pdgfb, Ccl7, Ccl9, Src, Xdh, Mapkbp1, Erp29, Nod1	-3.1340727366989882
Platelet-derived growth factor receptor-beta signaling pathway	platelet-derived growth factor receptor-beta signaling pathway	positive regulation of cyclin-dependent protein serine/threonine kinase activity	8.0	Pdgfb, Src, Rgcc	-3.4083884665643094
Platelet-derived growth factor receptor-beta signaling pathway	platelet-derived growth factor receptor-beta signaling pathway	cellular response to drug	8.0	Jak2, Pdgfb, Serpine1, Ccl7, Src, Timeless, Ppm1f, Nod1, Hk3	-3.494821280832016
Platelet-derived growth factor receptor-beta signaling pathway	platelet-derived growth factor receptor-beta signaling pathway	platelet-derived growth factor receptor-beta signaling pathway	8.0	Pdgfb, Src, Hip1r	-4.241246413446172
Regulation of body fluid levels	regulation of body fluid levels	regulation of body fluid levels	16.0	Evl, Ext2, Pdgfb, Serpine1, Stxbp1, Vwf, Xdh, Atg7	-3.045613028727482
Regulation of proteolysis	positive regulation of proteolysis	positive regulation of apoptotic process	10.0	H2-M3, Jak2, Jak3, Src, Xdh, Hip1r, Rgcc, Nacc2, Ppm1f, Atg7, Nod1	-3.0287434248576304
Regulation of proteolysis	positive regulation of proteolysis	positive regulation of proteolysis	10.0	Jak2, Src, Xdh, Hip1r, Ppm1f, Atg7, Nod1, Ccbe1, Tmem67	-3.8335879429695954
Regulation of secretion	regulation of secretion	regulation of secretion	17.0	Abcg1, Cpt1a, Jak2, Rab3d, Stxbp1, Hip1r, Rab11fip5, Rgcc, Erp29, Cyp4f18, Atg7, Apba1	-3.0283147088798006

## Sheet: AvsC untr histograms
Cytokine production and -mediated signaling pathway	Fold change		Immune response	Fold change		Gene name	log2FoldChange			Protein modification	Fold change
Il36a	-2.60678		Cx3cl1	-2.14208		0610010F05Rik	0.376066			Kbtbd8	0.682785
Cx3cl1	-2.14208		Nos2	-1.77052		0610012G03Rik	-0.44699			Xpo1	0.612619
Rab43	-1.97236		Ifitm3	-1.59034		0610040J01Rik	0.437407			Dcun1d4	0.574244
Nos2	-1.77052		Cebpb	-1.24849		1110059E24Rik	0.270273			Dcun1d1	0.537279
Ifitm3	-1.59034		Acod1	-1.23428		1700003F12Rik	-0.984779			Tmtc3	0.484586
Crlf2	-1.30944		Slpi	-1.22652		1700094D03Rik	0.39607			Rnf139	0.480789
Ccbe1	-1.3061		Trim30a	-1.19797		2310039H08Rik	-0.981853			Klhl15	0.472999
Traf1	-1.26357		Ccl4	-1.13057		2610044O15Rik8	0.467831			Glmn	0.456774
Cebpb	-1.24849		Trim12c	-1.10552		2700081O15Rik	-0.469898			Clock	0.444549
Acod1	-1.23428		Il1b	-1.0453		3110045C21Rik	1.00156			Trim23	0.435248
Slpi	-1.22652		Bcl3	-1.00639		3830406C13Rik	0.367303			Fmr1	0.430068
Trim30a	-1.19797		Sema4g	-0.995705		5830432E09Rik	-0.593522			Ube3a	0.429895
Hp	-1.14031		Apoe	-0.99437		8030462N17Rik	0.2649			Cul4b	0.427111
Ccl4	-1.13057		Arg1	-0.994201		8430429K09Rik	0.360645			Ccnc	0.42218
Il1b	-1.0453		Irf7	-0.959014		9530068E07Rik	-0.297617			Usp34	0.420483
Csf2ra	-1.03915		Oasl2	-0.903226		Aars2	-0.399282			Ubxn2a	0.419072
Bcl3	-1.00639		Nfkbil1	-0.779936		Aasdhppt	0.247746			Uba6	0.409191
Apoe	-0.99437		Jun	-0.775062		Aatf	-0.277034			Rc3h2	0.409043
Arg1	-0.994201		Ifitm6	-0.765276		Aatk	-0.603427			Cul3	0.401682
Irf7	-0.959014		H2-T23	-0.744711		Abca7	-0.26598			Nae1	0.396791
Numbl	-0.927704		Jak3	-0.722375		Abcb7	0.414775			Fancl	0.385098
Hnrnpa0	-0.831458		Cd40	-0.716221		Abce1	0.311953			Rc3h1	0.378755
Zfp580	-0.801428		Hlx	-0.701301		Abhd13	0.341638			Cbll1	0.373388
Saa3	-0.792889		Serpine1	-0.676685		Abhd16a	-0.306967			Rnft1	0.371038
Nfkbil1	-0.779936		Tap1	-0.66332		Abhd17a	-0.65569			Rlim	0.370384
Jun	-0.775062		Lgals9	-0.649915		Abhd17b	0.352636			Vps13a	0.367938
Ifitm6	-0.765276		Socs3	-0.629159		Abhd8	-0.520932			Pcnp	0.365387
H2-T23	-0.744711		Oas3	-0.625153		Abi2	0.405811			Suz12	0.3542
Il15ra	-0.72438		Dhx58	-0.62261		Abl2	0.236918			Gclc	0.343245
Jak3	-0.722375		Ssc5d	-0.605113		Abracl	0.348683			Psme4	0.339431
Cd40	-0.716221		Mafb	-0.565996		Acaa1a	-0.353023			Ddx3x	0.338377
Serpine1	-0.676685		Tob2	-0.553996		Acod1	-1.23428			Dcun1d2	0.323143
Evl	-0.667327		Nectin2	-0.493025		Acsl4	0.311535			Siah1a	0.322997
Tap1	-0.66332		Emilin1	-0.486747		Actr2	0.314158			Uchl5	0.322342
Ebi3	-0.657722		Mif	-0.468171		Actr6	0.308843			Cdc73	0.315016
Lgals9	-0.649915		Spn	-0.467202		Adam15	-0.269473			Ube2e1	0.310046
Socs3	-0.629159		Tgfb1	-0.465296		Adck2	-0.468954			Vps35	0.308754
Vim	-0.624507		Ikbke	-0.461524		Adssl1	-0.385305			Rdx	0.30354
Dhx58	-0.62261		Ptprs	-0.461048		Agfg1	0.230873			Cul2	0.297029
Nfkbib	-0.618241		Pros1	-0.458139		Agps	0.344738			Ube2e3	0.291019
Kdm6b	-0.606893		Nop53	-0.457939		Ahctf1	0.236745			Zfp91	0.281605
Ssc5d	-0.605113		Flot1	-0.445899		Ahdc1	-0.661308			Cul5	0.278588
Dagla	-0.57836		Sh2b3	-0.442399		Ahsa2	0.291181			Arih1	0.277821
Zyx	-0.555146		Zc3h12a	-0.43266		Ajm1	-0.640025			Cd2ap	0.276882
Ecm1	-0.546754		Relb	-0.424571		Ak8	-0.617957			Ube2n	0.276044
Stab1	-0.504287		Ceacam1	-0.422334		Akap11	0.306193			Cdk8	0.267217
Nectin2	-0.493025		Anxa2	-0.419975		Akt1s1	-0.440594			8030462N17Rik	0.2649
Prkd2	-0.490758		Gas2l1	-0.392251		Aldh16a1	-0.293798			Trim33	0.258091
Spi1	-0.47859		Vegfa	-0.38487		Aldh2	-0.379042			Ivns1abp	0.256967
Mif	-0.468171		Pkn1	-0.383134		Aldoart1	-0.844064			Spop	0.249001
Spn	-0.467202		H2-M3	-0.375482		Alkbh6	-0.469779			Rnf2	0.246802
Tgfb1	-0.465296		Srebf1	-0.373439		Alkbh7	-0.562546			Eloc	0.246495
Ikbke	-0.461524		Sema4a	-0.370744		Amdhd2	-0.342672			Pcgf3	0.240069
Ptprs	-0.461048		Cdkn2a	-0.367271		Anapc2	-0.239136			Rnf121	0.239015
Nop53	-0.457939		Pfn1	-0.367245		Ankrd13d	-0.595666			Rfwd3	0.230326
Flot1	-0.445899		Ppard	-0.36606		Ankrd28	0.278251			Ube3c	0.229999
Sh2b3	-0.442399		Cactin	-0.362881		Anxa2	-0.419975			Psmd1	0.229221
Slc27a1	-0.437203		Tradd	-0.361117		Anxa6	-0.305727			Dcun1d5	0.225389
Zc3h12a	-0.43266		Unc93b1	-0.359108		Ap2s1	-0.403466			Ltn1	0.222376
Relb	-0.424571		Irf3	-0.340328		Ap4e1	0.359437			Wac	0.218365
Ccdc88b	-0.423406		Gpsm3	-0.330284		Apba3	-0.591647			Usp16	0.215091
Ceacam1	-0.422334		Grn	-0.300113		Apc	0.355713
Pld3	-0.385019		Tmbim6	-0.268604		Api5	0.308027
Aldh2	-0.379042		App	-0.263105		Apoc1	-1.10935
Rab11fip5	-0.376477		Gpnmb	-0.26054		Apoe	-0.99437
Tle5	-0.375993		Runx3	-0.230517		Apol9b	-2.99704
H2-M3	-0.375482		Coro1b	-0.212208		Apoo	0.830968
Srebf1	-0.373439		Cul4a	-0.189436		App	-0.263105
Ppard	-0.36606					Appbp2	0.232514
Cactin	-0.362881					Arap1	-0.334072
Tradd	-0.361117					Arap3	-0.279611
Unc93b1	-0.359108					Arf4	0.238345
Irf3	-0.340328					Arfgef1	0.331863
Gpsm3	-0.330284					Arg1	-0.994201
Pld4	-0.326266					Arhgap23	-0.405781
B2m	-0.325959					Arhgap33	-0.908831
Grn	-0.300113					Arhgap44	-0.40104
Ifnar2	-0.296575					Arhgap5	0.585615
Hps1	-0.269133					Arhgap9	-0.283665
App	-0.263105					Arhgef1	-0.454374
Gpnmb	-0.26054					Arhgef25	-0.606355
						Arih1	0.277821
						Arl5a	0.364721
						Arl5c	2.65804
						Arl6ip1	0.251309
						Arl6ip4	-0.311661
						Arl8b	0.290018
						Arpc2	-0.335146
						Asb11	-0.563435
						Asnsd1	0.308693
						Atad1	0.291886
						Atf2	0.323296
						Atf5	-0.520012
						Atg2a	-0.373445
						Atg7	-1.72367
						Atl2	0.22031
						Atp11c	0.649734
						Atp13a2	-0.574596
						Atp5d	-0.443675
						Atp6v0c	-0.280448
						Atp6v1f	-0.264021
						Atp9a	-1.0474
						Aup1	-0.281607
						Avl9	0.324651
						B2m	-0.325959
						Babam1	-0.261444
						Bag6	-0.257733
						Baiap2	-0.447218
						Baz2b	0.276976
						Bbc3	-0.803731
						BC051226	-0.749983
						Bcap29	0.465292
						Bcat1	0.262544
						Bckdha	-0.313611
						Bcl3	-1.00639
						Bex3	-0.302273
						Bicra	-0.515055
						Bloc1s4	-0.663393
						Bmpr1a	0.331872
						Bmyc	-0.933824
						Bola1	-0.808902
						Borcs6	-0.636972
						Bpnt1	0.227421
						Brix1	0.337525
						Brox	0.248494
						Bscl2	-0.310487
						Btaf1	0.237309
						Bzw1	0.333919
						C1d	0.2729
						C1galt1	0.535059
						C1ra	-0.730888
						C330007P06Rik	0.298498
						Cacna1a	-0.320479
						Cacna1b	-0.594731
						Cactin	-0.362881
						Cacybp	0.337015
						Camk1	-0.335166
						Camk2n2	-0.543876
						Camsap2	0.305337
						Capn5	-0.434412
						Caprin1	0.231559
						Caprin2	0.634849
						Capza2	0.302266
						Carnmt1	0.399184
						Casp3	0.242448
						Casz1	-0.742597
						Cbll1	0.373388
						Cbr2	-0.790194
						Cbx5	0.367154
						Ccbe1	-1.3061
						Ccdc106	-0.471939
						Ccdc107	-0.458323
						Ccdc124	-0.405635
						Ccdc127	0.183078
						Ccdc136	-1.14858
						Ccdc61	-0.48227
						Ccdc85b	-1.33381
						Ccdc88b	-0.423406
						Cchcr1	-0.361171
						Ccl4	-1.13057
						Ccnc	0.42218
						Ccne2	0.653531
						Cd164	0.41951
						Cd2ap	0.276882
						Cd40	-0.716221
						Cdc42	0.23202
						Cdc73	0.315016
						Cdk8	0.267217
						Cdkn2a	-0.367271
						Cdkn2d	-0.364568
						Cdt1	-0.349413
						Cdv3	0.335257
						Ceacam1	-0.422334
						Cebpb	-1.24849
						Cebpd	-1.29314
						Celf1	0.290062
						Cenpk	0.577457
						Cep131	-0.562227
						Cep170b	-0.426529
						Cep76	0.306359
						Chek1	0.409236
						Chn2	-0.996147
						Chordc1	0.344711
						Ciz1	-0.255616
						Cldnd1	0.298893
						Clock	0.444549
						Clta	-0.390371
						Cltb	-0.281884
						Cmip	-0.324775
						Cmpk1	0.351865
						Cnot1	0.203175
						Cnot3	-0.266428
						Cnot6	0.272012
						Cnot7	0.317606
						Cnot9	0.20253
						Coa5	0.317044
						Cog5	0.245763
						Col9a3	-1.67844
						Commd2	-0.397123
						Commd8	0.260898
						Comtd1	-0.608037
						Coq10b	0.546527
						Coq8b	-0.464273
						Coq9	-0.195839
						Coro1b	-0.212208
						Coro7	-0.285261
						Cox5b	-0.762097
						Cox6a1	-0.47326
						Cox7a1	-0.81944
						Cox8a	-0.851454
						Cpeb4	0.501465
						Cracr2a	-0.909589
						Crebzf	-0.41173
						Crim1	-0.337845
						Cript	0.309826
						Crk	0.289862
						Crlf2	-1.30944
						Crls1	0.270367
						Crocc	-0.617242
						Csf2ra	-1.03915
						Csrp1	-0.298363
						Cst3	-0.418125
						Cstf3	0.319573
						Ctbs	0.275994
						Ctsa	-0.293305
						Ctsf	-0.395915
						Cul2	0.297029
						Cul3	0.401682
						Cul4a	-0.189436
						Cul4b	0.427111
						Cul5	0.278588
						Cul7	-0.43754
						Cx3cl1	-2.14208
						Cxxc5	-0.797782
						Cyb5b	0.2369
						Cyfip2	-1.15067
						Cyp4f13	-0.353537
						Cyp4f18	-0.650259
						Dagla	-0.57836
						Dars	0.261345
						Dazap1	-0.440751
						Dctn1	-0.21715
						Dcun1d1	0.537279
						Dcun1d2	0.323143
						Dcun1d4	0.574244
						Dcun1d5	0.225389
						Dcxr	-0.723376
						Ddx3x	0.338377
						Ddx41	-0.203618
						Ddx6	0.276923
						Def6	-0.413868
						Dennd1b	0.253368
						Dennd1c	-0.374287
						Depdc7	0.373848
						Desi2	0.41703
						Dgcr6	-0.303422
						Dgka	-1.00973
						Dhrsx	-1.05778
						Dhx36	0.298504
						Dhx58	-0.62261
						Dicer1	0.215067
						Dis3	0.255267
						Disc1	-0.90977
						Dld	0.24754
						Dmrta2	-1.55147
						Dnajc30	-0.585355
						Dnlz	-0.309529
						Dock11	0.296189
						Dohh	-0.584038
						Dok3	-0.553052
						Dolpp1	-0.309793
						Dop1b	-0.364196
						Dpm3	-0.616332
						Dqx1	-0.950419
						Dtx3	-0.356611
						Dxo	-0.337903
						E2f3	0.274303
						E2f6	0.233331
						Ebi3	-0.657722
						Ecm1	-0.546754
						Edem2	-0.351591
						Egln3	-1.04093
						Ehbp1l1	-0.276249
						Ehd4	-0.196658
						Eif2s1	0.293668
						Eif3e	0.236801
						Eif3j1	0.307821
						Eif4e	0.276511
						Elavl1	0.222705
						Eloc	0.246495
						Emc10	-0.431492
						Emilin1	-0.486747
						Eml2	-0.410542
						Endog	-0.708609
						Enkd1	-0.509795
						Entpd5	0.285296
						Epb41l1	-0.625591
						Epc2	0.313386
						Epn1	-0.343852
						Erdr1	-0.993472
						Ergic2	0.330061
						Ergic3	-0.232371
						Erp29	-0.349291
						Esco1	0.456561
						Esyt1	-0.493465
						Etf1	0.316713
						Ethe1	-0.426221
						Etnk1	0.300756
						Evl	-0.667327
						Exoc5	0.420012
						Ext2	-0.252044
						Ezh2	0.2183
						Faah	-0.559954
						Fads3	-1.32461
						Fam110a	-0.392389
						Fam122a	-0.430565
						Fam136a	0.302934
						Fam20b	0.20255
						Fam210a	0.237761
						Fam45a	0.387084
						Fam49b	0.261089
						Fam98b	0.281984
						Fam98c	-0.440644
						Fancl	0.385098
						Fastkd2	0.342321
						Fbrs	-0.363453
						Fbrsl1	-0.295935
						Fbxl15	-0.739785
						Fbxl19	-0.345187
						Fbxo31	-0.286027
						Fcgrt	-0.783794
						Fcrls	-0.651155
						Fdx1	-0.4655
						Fermt3	-0.301381
						Fjx1	-0.690092
						Flnc	-0.672578
						Flot1	-0.445899
						Fmr1	0.430068
						Fndc10	-0.718528
						Fpgt	0.289243
						Frat1	-0.617779
						Frrs1	0.205432
						Fth1	-0.339028
						Fubp1	0.206611
						Fuca1	-0.370647
						Fuca2	0.19138
						Fzd2	-0.742704
						Gadd45gip1	-0.564161
						Galk1	-0.49614
						Galnt3	0.389292
						Gamt	-0.52623
						Gas2l1	-0.392251
						Gclc	0.343245
						Gdpd5	-0.513
						Gga1	-0.295806
						Gimap6	0.541311
						Gipc1	-0.373153
						Glis2	-1.04637
						Glmn	0.456774
						Gm13212	0.911788
						Gm1673	-2.39804
						Gm3604	0.987064
						Gm5617	-0.824176
						Gm7072	0.914485
						Gmfb	0.483306
						Gmps	0.276476
						Gnpnat1	0.358486
						Golt1b	0.224121
						Gpbp1	0.505696
						Gpnmb	-0.26054
						Gpr155	0.426591
						Gpsm1	-0.355886
						Gpsm3	-0.330284
						Gpt	-0.378047
						Grn	-0.300113
						Grsf1	0.21483
						Gtf2h2	0.246844
						H2afj	-1.02055
						H2afx	-0.64958
						H2afz	-0.235402
						H2-D1	-0.539669
						H2-K1	-0.564904
						H2-M3	-0.375482
						H2-Q4	-0.672054
						H2-Q6	-2.40745
						H2-T23	-0.744711
						H2-T24	-1.14581
						Hadhb	0.201883
						Haghl	-0.499234
						Hat1	0.229511
						Haus3	0.553947
						Hcar2	-0.439271
						Heatr1	0.223355
						Hells	0.390686
						Hes6	-0.551467
						Hipk3	0.384847
						Hk3	-0.433778
						Hlx	-0.701301
						Hmg20b	-0.688353
						Hmga2	0.329808
						Hnrnpa0	-0.831458
						Hook2	-0.358825
						Hp	-1.14031
						Hprt	0.225159
						Hps1	-0.269133
						Hsd17b12	0.22282
						Hsf4	-0.588878
						Hspa4l	0.450578
						Hspb6	-0.529057
						Hspb7	-0.403676
						Hspbp1	-0.278526
						Hspd1	0.267809
						Hspe1	0.353849
						Hus1	0.397153
						Ibtk	0.232977
						Idh3a	0.231571
						Idi1	0.59818
						Ier5l	-1.8077
						Ifi27l2a	-0.852295
						Ifitm3	-1.59034
						Ifitm6	-0.765276
						Ifnar2	-0.296575
						Igsf8	-0.362588
						Ikbke	-0.461524
						Il15ra	-0.72438
						Il1b	-1.0453
						Il1f6	-2.60678
						Ilvbl	-0.269132
						Impa1	0.315804
						Impdh1	-0.258012
						Ing5	0.333236
						Ino80b	-0.597834
						Ino80c	0.30803
						Ints6	0.283274
						Ints8	0.336772
						Ipo7	0.295562
						Ipo8	0.217753
						Ireb2	0.349629
						Irf2bp1	-0.540207
						Irf2bp2	-0.387509
						Irf2bpl	-0.856981
						Irf3	-0.340328
						Irf7	-0.959014
						Itgb3bp	0.463421
						Itgb7	-0.876688
						Itm2b	-0.282773
						Itpa	0.203399
						Ivns1abp	0.256967
						Jade3	0.449529
						Jak3	-0.722375
						Jpt2	0.243864
						Jun	-0.775062
						Junb	-1.01389
						Jund	-1.56808
						Katnbl1	0.716318
						Kbtbd2	0.270274
						Kbtbd8	0.682785
						Kctd13	-0.352888
						Kdm6a	0.233212
						Kdm6b	-0.606893
						Kif2a	0.246125
						Kitl	0.438843
						Klc4	-0.339027
						Klhl15	0.472999
						Klhl26	-0.495551
						Kpna1	0.269945
						Kpna3	0.382724
						Kpna4	0.425395
						Krr1	0.232733
						L2hgdh	0.274274
						Lamtor5	0.232142
						Larp4	0.329872
						Lcorl	0.465481
						Ldah	0.219066
						Lemd2	-0.307105
						Lgals3bp	-0.605336
						Lgals9	-0.649915
						Lig4	0.546846
						Limd2	-0.408316
						Limk1	-0.502892
						Lin7c	0.353826
						Lmna	-0.450777
						Lmtk3	-0.913413
						Lnpk	0.443474
						LOC115489189	1.08815
						Lpgat1	0.269414
						Lrfn1	-1.0941
						Lrfn3	-1.27289
						Lrfn4	-0.388082
						Lrif1	0.616528
						Lrrc58	0.368131
						Lrrc73	-0.579575
						Lrrcc1	0.389188
						Lsm4	-0.431716
						Lsm5	0.444953
						Ltc4s	-0.941332
						Ltn1	0.222376
						Ly96	0.49366
						Lypla1	0.660136
						Lztr1	-0.210375
						Macrod1	-0.588196
						Mafb	-0.565996
						Maff	-0.489394
						Magt1	0.288036
						Man2b2	-0.336114
						Map1lc3a	-0.572358
						Map1s	-0.59713
						Map3k10	-0.617702
						Map6	-0.545248
						Map7d1	-0.425061
						Mapkap1	-0.487421
						Mark4	-0.402894
						Matr3	0.477525
						Maz	-0.226692
						Mbd6	-0.364815
						Mboat7	-0.313772
						Mcam	-0.673835
						Mdm4	0.296094
						Me1	0.294716
						Med13	0.35331
						Med25	-0.39875
						Megf8	-0.492863
						Memo1	0.290467
						Metrn	-0.593125
						Mettl5	0.353063
						Mex3d	-0.482517
						Mfsd10	-0.295683
						Mfsd12	-0.38385
						Mgrn1	-0.349506
						Mib2	-0.504611
						Micall1	-0.22683
						Micall2	-0.718829
						Micu2	0.211223
						Mif	-0.468171
						Mlf2	-0.214954
						Mmgt1	0.509977
						Mms22l	0.302935
						Mob4	0.31588
						Morf4l1	0.185713
						Mospd3	-0.337517
						Mpc2	-0.304598
						Mpeg1	-0.714002
						Mpnd	-0.412988
						Mpst	-0.450288
						Mrpl34	-0.521821
						Mrpl57	-0.536872
						Mrps12	-0.521697
						Mrps15	-0.300979
						Mrps26	-0.400835
						Mrps34	-0.437688
						Msantd4	0.307822
						Msmo1	0.267496
						Mtap	0.228171
						Mtch2	0.226072
						Mterf3	0.371539
						Mtf2	0.267005
						Mtrex	0.219052
						Mtx2	0.213993
						Myo1g	-0.335516
						Myo5a	0.216126
						N4bp2l1	-0.244531
						Naa15	0.372389
						Naa16	0.368062
						Naa30	0.439644
						Naa80	-0.428039
						Nab1	0.400576
						Nae1	0.396791
						Naga	-0.266536
						Napsa	-1.19104
						Naxe	-0.343729
						Nbeal1	0.369994
						Nbn	0.277602
						Ncapg	0.406841
						Nckap5l	-0.584851
						Ncln	-0.270774
						Ndst2	-0.250789
						Ndufa6	-0.268432
						Ndufa7	-0.259845
						Ndufaf5	0.322776
						Ndufaf8	-0.84364
						Nectin2	-0.493025
						Nelfb	-0.251722
						Neurl3	-0.506775
						Nf1	0.292868
						Nfkbib	-0.618241
						Nfkbil1	-0.779936
						Ninj1	-0.358477
						Nipbl	0.301916
						Nisch	-0.242643
						Nkapd1	0.241625
						Nkiras1	0.426053
						Nkx1-1	-1.87173
						Nop53	-0.457939
						Nos2	-1.77052
						Nr1h2	-0.385647
						Nr2f6	-0.718356
						Nras	0.229029
						Nsmf	-0.479457
						Ntn1	-1.49469
						Nubp1	-0.223863
						Nucb1	-0.258198
						Nucks1	0.343902
						Numbl	-0.927704
						Nup160	0.211004
						Nup35	0.394104
						Nupl1	0.447057
						Nus1	0.263257
						Oas3	-0.625153
						Oasl2	-0.903226
						Ocel1	-0.436612
						Odf2	-1.02474
						Ola1	0.282859
						Olfm1	-0.26745
						Olfm4	0.823303
						Orc2	0.402161
						Orc4	0.467945
						Orc5	0.469654
						Ormdl1	0.619189
						Otud4	0.350756
						Otud6b	0.431776
						Oxld1	-0.44206
						P3h3	-0.475345
						Pak4	-0.41738
						Palm	-1.12279
						Papola	0.232494
						Pbx4	-0.738173
						Pcbd2	-0.259732
						Pcbp1	-0.402465
						Pcbp4	-0.380099
						Pcgf3	0.240069
						Pcif1	-0.233021
						Pcnp	0.365387
						Pdcd10	0.325291
						Pdlim7	-0.534891
						Pdp2	0.225265
						Pds5a	0.229098
						Pex13	0.242705
						Pex5	-0.321825
						Pex6	-0.432573
						Pfn1	-0.367245
						Pgap1	0.570386
						Pgghg	-0.307781
						Pgls	-0.651687
						Phf19	0.672316
						Phf2	-0.285948
						Phf6	0.377244
						Phip	0.330245
						Phtf2	0.339405
						Pigf	0.459769
						Pign	0.276474
						Pigt	-0.348747
						Pik3cb	0.235853
						Pik3r2	-0.413946
						Pik3r5	-0.224699
						Pink1	-0.302984
						Pitpnm1	-0.296511
						Pkn1	-0.383134
						Pkn3	-0.45354
						Plcb4	1.21467
						Plcxd2	1.15282
						Pld3	-0.385019
						Pld4	-0.326266
						Plekha3	0.294855
						Plekhf2	0.268107
						Plpp7	-0.473523
						Plppr3	-0.561168
						Plxnb3	-0.653205
						Pno1	0.273303
						Pogk	0.220334
						Poglut2	0.255158
						Pold1	-0.290508
						Polr2m	0.270578
						Ppard	-0.36606
						Ppdpf	-0.516707
						Ppid	0.247433
						Ppip5k2	0.320988
						Ppp1cb	0.442175
						Ppp1r12c	-0.362229
						Ppp1r13l	-0.598652
						Ppp1r18	-0.332062
						Ppp1r35	-1.19026
						Ppp1r37	-0.387369
						Ppp2r3c	0.330798
						Ppp2r3d	-0.595177
						Ppp2r5b	-0.450482
						Ppp3cb	0.329158
						Ppp3r1	0.461685
						Ppp4c	-0.401338
						Ppp4r3a	0.30839
						Ppp4r3b	0.424059
						Ppp6r2	-0.459661
						Prkaa1	0.285153
						Prkd2	-0.490758
						Prob1	-0.591946
						Pros1	-0.458139
						Prpf40b	-0.43258
						Prss50	-0.896884
						Psmb8	-0.560806
						Psmd1	0.229221
						Psme4	0.339431
						Ptges3	0.478637
						Ptms	-0.354186
						Ptov1	-0.436968
						Ptpn18	-0.711953
						Ptprs	-0.461048
						Pycr2	-0.369288
						Pyroxd2	-0.485417
						Pyurf	-0.432099
						Qser1	0.354912
						Rab11fip3	-0.339855
						Rab11fip5	-0.376477
						Rab1a	0.291372
						Rab43	-1.97236
						Rab4b	-1.63873
						Rabac1	-0.71476
						Rad17	0.368925
						Rai1	-0.380092
						Ralgds	-0.560844
						Ranbp6	0.458294
						Rap1b	0.282272
						Rap2c	0.436568
						Rarg	-0.427286
						Rars2	0.273742
						Rasa1	0.259052
						Rasa2	0.426051
						Rasa4	-0.673342
						Rasal3	-0.346344
						Rbis	0.508697
						Rbm12	0.453647
						Rbms1	-0.392235
						Rbms2	-0.29466
						Rc3h1	0.378755
						Rc3h2	0.409043
						Rdx	0.30354
						Reep3	0.247033
						Relb	-0.424571
						Rex1bd	-0.581323
						Rfwd3	0.230326
						Rhoj	-1.33922
						Rhov	-1.09265
						Rictor	0.287146
						Rif1	0.339978
						Rilpl2	-0.370768
						Ring1	-0.393943
						Rlim	0.370384
						Rnaseh2c	-0.917614
						Rnf121	0.239015
						Rnf139	0.480789
						Rnf2	0.246802
						Rnf219	0.249936
						Rnft1	0.371038
						Rnmt	0.189353
						Romo1	-0.720364
						Rpa3	0.312423
						Rpl13	-0.416081
						Rpl27a	-0.621922
						Rplp2	-0.443359
						Rpp14,Htd2	0.266125
						Rpp40	0.449411
						Rps2	-0.299901
						Rps6ka3	0.332043
						Rps6kb1	0.264674
						Rps6kb2	-0.301428
						Rras	-0.499245
						Rsl24d1	0.28377
						Rsph3a	-0.580684
						Rsph3b	-1.0907
						Rtp4	-1.24969
						Runx3	-0.230517
						Saa3	-0.792889
						Sacm1l	0.282996
						Sacs	0.512641
						Sardh	-0.699107
						Satb2	0.251846
						Sbk1	-0.343879
						Sbno1	0.221422
						Sc5d	0.239057
						Scaf1	-0.471865
						Scand1	-2.87144
						Scn3a	0.59368
						Scoc	0.565679
						Sdc3	-0.816915
						Sdhd	0.232968
						Sdr42e1	-0.99944
						Selenom	-0.530153
						Selenot	0.413007
						Selplg	-0.443987
						Sema4a	-0.370744
						Sema4g	-0.995705
						Senp6	0.199297
						Sept1	-1.09368
						Sept9	-0.249271
						Serhl	-0.250105
						Serpine1	-0.676685
						Sf3b1	0.206271
						Sf3b5	-0.54913
						Sh2b3	-0.442399
						Sh2d3c	-0.473377
						Sh3bp1	-0.738853
						Sh3glb2	-0.31251
						Shkbp1	-0.355101
						Shoc2	0.28697
						Siah1a	0.322997
						Siglec1	-1.02013
						Sipa1	-0.422154
						Sirt6	-0.373313
						Sirt7	-0.334293
						Skil	0.556714
						Skiv2l	-0.26047
						Skp1a	0.233923
						Slc12a9	-0.335053
						Slc14a1	-1.1124
						Slc16a1	0.339983
						Slc17a8	-3.93941
						Slc24a5	0.351789
						Slc25a1	-0.265978
						Slc25a12	0.208761
						Slc25a13	0.234149
						Slc27a1	-0.437203
						Slc2a6	-0.772317
						Slc2a8	-0.667284
						Slc30a1	0.325653
						Slc35a1	0.277816
						Slc35d2	0.527181
						Slc38a4	1.03138
						Slc40a1	0.795371
						Slc47a1	-0.838972
						Slc9a3r1	-0.401941
						Slco4a1	-0.515513
						Slfn2	-0.716233
						Slpi	-1.22652
						Slx4ip	0.393017
						Smarca5	0.275027
						Smchd1	0.293997
						Smco4	-0.845642
						Smoc1	1.09866
						Snapc5	0.290316
						Snhg20	-0.547205
						Snrpf	-0.440807
						Snx10	0.249597
						Snx21	-0.47665
						Snx27	0.195105
						Snx6	0.268947
						Socs3	-0.629159
						Sos1	0.296971
						Spcs3	0.320516
						Speg	-0.331615
						Spi1	-0.47859
						Spindoc	-0.339834
						Spn	-0.467202
						Spop	0.249001
						Spsb2	-0.408
						Spsb4	-0.985875
						Srebf1	-0.373439
						Ssbp4	-0.650406
						Ssc5d	-0.605113
						Ssr3	0.360317
						Stab1	-0.504287
						Stag1	0.360331
						Stag2	0.390234
						Stk17b	0.450598
						Supt20	0.257783
						Suz12	0.3542
						Swt1	0.483452
						Sympk	-0.233389
						Syncrip	0.323709
						Sypl	0.337164
						Tada2b	0.305145
						Taok1	0.34928
						Tap1	-0.66332
						Tapbp	-0.358317
						Tbc1d2	-0.507008
						Tbcc	-0.524091
						Tbpl1	0.260716
						Tctn1	-0.358977
						Tex10	0.298579
						Tex30	0.383578
						Tfrc	0.58431
						Tgds	0.281593
						Tgfb1	-0.465296
						Tgfbr2	-0.509235
						Thop1	-0.284086
						Thra	-0.433723
						Tiprl	0.218548
						Tle5	-0.375993
						Tlnrd1	-0.648376
						Tm9sf2	0.287079
						Tm9sf3	0.331476
						Tmbim6	-0.268604
						Tmed5	0.351271
						Tmem126a	0.438634
						Tmem158	-0.637035
						Tmem160	-0.638267
						Tmem167	0.434352
						Tmem170	-0.506101
						Tmem183a	0.222144
						Tmem184b	-0.241742
						Tmem203	-0.797083
						Tmem209	0.24485
						Tmem238	-0.722702
						Tmem259	-0.478184
						Tmem33	0.346505
						Tmem60	0.329964
						Tmem68	0.419814
						Tmem69	0.333743
						Tmem9	-0.451931
						Tmod1	-0.788088
						Tmtc3	0.484586
						Tnfaip2	-0.231792
						Tnrc18	-0.450265
						Tob2	-0.553996
						Tomm40	-0.29952
						Tor2a	-0.258939
						Tpgs1	-1.23205
						Tpp2	0.318696
						Tpra1	-0.419659
						Tprkb	0.308092
						Tprn	-0.312402
						Tra2b	0.374963
						Tradd	-0.361117
						Traf1	-1.26357
						Trak1	-0.222952
						Trak2	0.213185
						Tram1	0.344509
						Trappc2	0.502549
						Trappc6a	-0.660491
						Trappc8	0.234285
						Trim12c	-1.10552
						Trim23	0.435248
						Trim30a	-1.19797
						Trim33	0.258091
						Trir	-0.570683
						Trmt6	0.257622
						Trnt1	0.277555
						Trpm7	0.320404
						Tsn	0.271979
						Twf1	0.345094
						Tysnd1	-0.632778
						Tyw5	0.394964
						Uba52	-0.677085
						Uba6	0.409191
						Ubald1	-0.467047
						Ubald2	-0.591422
						Ube2c	-0.286327
						Ube2e1	0.310046
						Ube2e3	0.291019
						Ube2n	0.276044
						Ube2s	-0.471276
						Ube3a	0.429895
						Ube3c	0.229999
						Ublcp1	0.415062
						Ubxn1	-0.252354
						Ubxn2a	0.419072
						Uchl5	0.322342
						Uckl1	-0.297367
						Ugp2	0.302055
						Uhmk1	0.336738
						Unc93b1	-0.359108
						Upf3b	0.219076
						Uqcrq	-0.390053
						Usp16	0.215091
						Usp34	0.420483
						Uspl1	0.231852
						Utp14b	0.320384
						Utp6	0.233433
						Vamp3	0.284021
						Vamp7	0.627534
						Vapa	0.226438
						Vat1	-0.36246
						Vegfa	-0.38487
						Vegfb	-0.325527
						Vim	-0.624507
						Vps13a	0.367938
						Vps13d	-0.490934
						Vps35	0.308754
						Vps51	-0.363252
						Vps54	0.323132
						Vwf	-0.537209
						Wac	0.218365
						Wapl	0.297131
						Washc4	0.281502
						Wdr34	-0.37918
						Wdr75	0.25658
						Wdr91	-0.243066
						Wtap	0.250385
						Xdh	-0.781285
						Xpo1	0.612619
						Xpo4	0.411717
						Xylt2	-0.393934
						Yif1b	-0.258652
						Yipf3	-0.30802
						Yjefn3	-1.07834
						Ywhaq	0.353353
						Ywhaz	0.225542
						Zbtb11os1	-0.751693
						Zbtb41	0.500592
						Zbtb45	-0.395039
						Zbtb7a	-0.388184
						Zc3h12a	-0.43266
						Zc3h12c	0.342461
						Zdhhc2	1.24843
						Zer1	-0.50391
						Zfp24	0.338906
						Zfp280b	0.322709
						Zfp280d	0.418142
						Zfp358	-0.4932
						Zfp36l2	-0.466211
						Zfp40	0.613663
						Zfp444	-0.807231
						Zfp467	-0.651642
						Zfp469	-1.10307
						Zfp503	-0.703842
						Zfp579	-0.769051
						Zfp580	-0.801428
						Zfp638	0.293007
						Zfp703	-0.498336
						Zfp748	0.392615
						Zfp758	1.1105
						Zfp771	-1.63137
						Zfp787	-0.669451
						Zfp825	0.468911
						Zfp865	-0.642299
						Zfp868	0.375348
						Zfp91	0.281605
						Zfp930	0.396588
						Zfp942	0.662945
						Zfp943	0.664061
						Zfp944	0.658846
						Zfp946	0.579576
						Zfp947	0.759457
						Zfp958	0.487942
						Zfp971	-0.666748
						Zfp976	0.722305
						Zfp979	0.908343
						Zfp984	0.785299
						Zfp994	0.862446
						Zfp995	0.750293
						Zfpl1	-0.588748
						Zfx	0.219956
						Zfyve21	-0.391424
						Znhit2	-0.738686
						Zscan2	-0.595216
						Zyx	-0.555146

## Sheet: AvsC neg 3h histograms
Cytokine production/mediated pathways	Fold change		Type 2 immune response	Fold change		T cell activation	Fold change
Ccbe1	-1.78763		Crlf2	-1.0063		Atg7	-1.94079
Ifitm3	-1.63433		Hlx	-0.621611		Rgcc	-1.51088
Rgcc	-1.51088		Bcl3	-0.557782		Crlf2	-1.0063
Crlf2	-1.0063		Ecm1	-0.449351		Socs1	-0.937777
Socs1	-0.937777					Lrfn3	-0.895095
Il27	-0.888926					Il27	-0.888926
Serpine1	-0.857444					H2-T23	-0.840659
H2-T23	-0.840659					Cebpb	-0.796627
Cebpb	-0.796627					Ceacam1	-0.781869
Ceacam1	-0.781869					Trpm4	-0.675948
Csf2ra	-0.726436					Zfp36	-0.652211
Trpm4	-0.675948					Hlx	-0.621611
Zfp36	-0.652211					Jak3	-0.615735
Jak3	-0.615735					Bcl3	-0.557782
Bcl3	-0.557782					Rarg	-0.496284
Ebi3	-0.553852					Tob2	-0.478406
Ssc5d	-0.512861					Zfp703	-0.440237
Ecm1	-0.449351					Nectin2	-0.426633
						Tgfbr2	-0.421735
						Myo1g	-0.295401

## Sheet: AvsC neg 6h histograms
Cellular response to interferon-gamma	Fold change			Cytokine production	Fold change
Arg1	-1.99465			Arg1	-1.99465
Sema4g	-1.50038			Rgcc	-1.47595
Ntn1	-1.14777			Ccbe1	-1.24569
Ccl7	-1.13006			Ntn1	-1.14777
Kif5c	-0.870212			Il27	-1.07988
Mtus1	-0.854719			Il15	-0.835857
Il15	-0.835857			Serpine1	-0.705929
Pirb	-0.81005			H2-T23	-0.705092
Serpine1	-0.705929			Ebi3	-0.576392
Evl	-0.578308			Ssc5d	-0.558073
Ebi3	-0.576392			Src	-0.557724
Src	-0.557724			Jak3	-0.529186
Ccl9	-0.55001			Lrfn4	-0.502832
Jak3	-0.529186			H2-M3	-0.485834
Spn	-0.46762			Spn	-0.46762
Rab11fip5	-0.446867			Mapkbp1	-0.435197
Stxbp1	-0.428639			Stxbp1	-0.428639
Jak2	-0.405721			Pld4	-0.42019
Pdgfb	-0.38575			Jak2	-0.405721
Prex1	-0.373303			Nod1	-0.374305
Selplg	-0.371311			Selplg	-0.371311
Myo1g	-0.29041			Ppm1f	-0.224618
Ppm1f	-0.224618
