# Supplementary material for: Atg7 deficiency in microglia drives an altered transcriptomic profile associated with an impaired neuroinflammatory response
Source: Mol Brain. 2021 Jun 3;14:87. doi: 10.1186/s13041-021-00794-7 (PMC8173846; doi:10.1186/s13041-021-00794-7)
Supplement: Supplementary file 5 — Additional file 5. Metascape GO term clusters for overlap with C7: immunologic signature genes. [file 13041_2021_794_MOESM5_ESM.xlsx]

## Sheet: Overlap gene lists
Overlap untreated shAtg7 vs untreated shCtrl with C7 GSEA	FC		Overlap 3h LPS-treated shAtg7 vs 3h LPS-treated shCtrl with C7 GSEA	FC		Overlap 6h LPS-treated shAtg7 vs 6h LPS-treated shCtrl with C7 GSEA	FC
Scand1	-2.87144		Fads3	-2.14777		Arg1	-1.99465
Rab43	-1.97236		Ifitm3	-1.63433		Odf2	-1.8486
Nkx1-1	-1.87173		Ccr10	-1.58587		Rhoj	-1.54244
Nos2	-1.77052		Rgcc	-1.51088		Rgcc	-1.47595
Ifitm3	-1.59034		Odf2	-1.33449		Sardh	-1.42832
Ntn1	-1.49469		Palm	-1.25767		Spsb1	-1.36907
Rhoj	-1.33922		Napsa	-0.964754		Snn	-1.19133
Fads3	-1.32461		Socs1	-0.937777		Ntn1	-1.14777
Cebpd	-1.29314		Sdc3	-0.935234		Ccl7	-1.13006
Lrfn3	-1.27289		Evl	-0.934913		Napsa	-1.11651
Traf1	-1.26357		Micall2	-0.927818		Xdh	-1.03162
Rtp4	-1.24969		Hp	-0.927179		Flnc	-1.02406
Cebpb	-1.24849		Lrfn3	-0.895095		Smco4	-0.982406
Tpgs1	-1.23205		Serpine1	-0.857444		Rhou	-0.953525
Slpi	-1.22652		Junb	-0.833015		Micall2	-0.943637
Napsa	-1.19104		Cp	-0.827485		Palm	-0.915126
Cyfip2	-1.15067		Fcgrt	-0.817175		Tmod1	-0.892526
Hp	-1.14031		Chn2	-0.798316		Faah	-0.864431
Ccl4	-1.13057		Cebpb	-0.796627		Mtus1	-0.854719
Palm	-1.12279		Ceacam1	-0.781869		Fcgrt	-0.836568
Apoc1	-1.10935		Faah	-0.736687		Il15	-0.835857
Rhov	-1.09265		Trpm4	-0.675948		Apba1	-0.717112
Yjefn3	-1.07834		Zfp36	-0.652211		Vwf	-0.716264
Dhrsx	-1.05778		Asb11	-0.633062		Serpine1	-0.705929
Glis2	-1.04637		Hlx	-0.621611		Capn5	-0.701189
Egln3	-1.04093		Smco4	-0.616381		Cemip2	-0.693665
Odf2	-1.02474		Jak3	-0.615735		Baiap2	-0.674212
Siglec1	-1.02013		Rhob	-0.585914		Asb11	-0.6447
Junb	-1.01389		Vim	-0.584035		Dok3	-0.610144
Bcl3	-1.00639		Pyroxd2	-0.563193		Nacc2	-0.597906
Chn2	-0.996147		Bcl3	-0.557782		Evl	-0.578308
Apoe	-0.99437		Ebi3	-0.553852		Ebi3	-0.576392
Arg1	-0.994201		Rabac1	-0.541789		Src	-0.557724
Irf7	-0.959014		Tob2	-0.478406		Jak3	-0.529186
Numbl	-0.927704		Ecm1	-0.449351		Mapkap1	-0.514318
Lmtk3	-0.913413		Metrn	-0.446942		Mxd1	-0.476695
Disc1	-0.90977		Hk3	-0.441001		Spn	-0.46762
Arhgap33	-0.908831		Nectin2	-0.426633		Ralgds	-0.453547
Prss50	-0.896884		Tgfbr2	-0.421735		Hk3	-0.446154
Itgb7	-0.876688		Atf5	-0.410428		Mapkbp1	-0.435197
Smco4	-0.845642		Pdlim7	-0.393302		Hipk2	-0.42924
Hnrnpa0	-0.831458		Mapkap1	-0.383023		Stxbp1	-0.428639
Sdc3	-0.816915		Anxa6	-0.357903		Crim1	-0.421152
Bola1	-0.808902		Cul7	-0.355183		Pld4	-0.42019
Bbc3	-0.803731		Pfkp	-0.352633		Themis2	-0.416255
Tmod1	-0.788088		Arhgef1	-0.320479		Rabac1	-0.414443
Fcgrt	-0.783794		Arpc2	-0.315797		Jak2	-0.405721
Xdh	-0.781285		Tnfaip2	-0.292153		Anxa6	-0.391737
Nfkbil1	-0.779936		Ehd4	-0.291119		Pdgfb	-0.38575
Jun	-0.775062		Ttyh2	-0.280579		Agtrap	-0.377528
Fzd2	-0.742704		Plagl2	-0.278514		Grina	-0.372801
Fbxl15	-0.739785		Itpa	0.22462		Tob2	-0.372202
Znhit2	-0.738686		Bcat1	0.246797		Selplg	-0.371311
Pbx4	-0.738173		Mtif2	0.312015		Csrp1	-0.350655
Dcxr	-0.723376		Gclc	0.362488		Abcg1	-0.311557
Jak3	-0.722375		Fancl	0.433675		Clcn7	-0.293557
Micall2	-0.718829					Ehd4	-0.291799
Rabac1	-0.71476					Timeless	-0.263416
Mpeg1	-0.714002					Prmt5	0.249722
Ptpn18	-0.711953					Bcat1	0.279584
Endog	-0.708609					Rrm2	0.289724
Hlx	-0.701301					Nol8	0.336992
Sardh	-0.699107					Fmn1	0.383998
Fjx1	-0.690092					Gclm	0.525555
Serpine1	-0.676685					Gclc	0.649958
Rasa4	-0.673342					Meis1	0.707143
Flnc	-0.672578					Olfm4	0.778246
Evl	-0.667327
Tap1	-0.66332
Ebi3	-0.657722
Plxnb3	-0.653205
Ssbp4	-0.650406
Lgals9	-0.649915
Tlnrd1	-0.648376
Tmem160	-0.638267
Tmem158	-0.637035
Borcs6	-0.636972
Socs3	-0.629159
Oas3	-0.625153
Vim	-0.624507
Dhx58	-0.62261
Nfkbib	-0.618241
Frat1	-0.617779
Crocc	-0.617242
Dpm3	-0.616332
Comtd1	-0.608037
Aatk	-0.603427
Zscan2	-0.595216
Metrn	-0.593125
Apba3	-0.591647
Hsf4	-0.588878
Macrod1	-0.588196
Dnajc30	-0.585355
Dohh	-0.584038
Dagla	-0.57836
Mafb	-0.565996
Asb11	-0.563435
Alkbh7	-0.562546
Cep131	-0.562227
Ralgds	-0.560844
Psmb8	-0.560806
Faah	-0.559954
Zyx	-0.555146
Tob2	-0.553996
Dok3	-0.553052
Hes6	-0.551467
Snhg20	-0.547205
Ecm1	-0.546754
Map6	-0.545248
Vwf	-0.537209
Pdlim7	-0.534891
Hspb6	-0.529057
Gamt	-0.52623
Tbcc	-0.524091
Abhd8	-0.520932
Atf5	-0.520012
Bicra	-0.515055
Gdpd5	-0.513
Enkd1	-0.509795
Tgfbr2	-0.509235
Stab1	-0.504287
Limk1	-0.502892
Rras	-0.499245
Galk1	-0.49614
Klhl26	-0.495551
Esyt1	-0.493465
Nectin2	-0.493025
Megf8	-0.492863
Maff	-0.489394
Mapkap1	-0.487421
Emilin1	-0.486747
Pyroxd2	-0.485417
Nsmf	-0.479457
Spi1	-0.47859
Tmem259	-0.478184
Snx21	-0.47665
Plpp7	-0.473523
Ccdc106	-0.471939
Spn	-0.467202
Fdx1	-0.4655
Tgfb1	-0.465296
Ptprs	-0.461048
Ccdc107	-0.458323
Pros1	-0.458139
Arhgef1	-0.454374
Tmem9	-0.451931
Lmna	-0.450777
Tnrc18	-0.450265
Baiap2	-0.447218
Flot1	-0.445899
Selplg	-0.443987
Oxld1	-0.44206
Mrps34	-0.437688
Cul7	-0.43754
Ptov1	-0.436968
Ocel1	-0.436612
Capn5	-0.434412
Hk3	-0.433778
Thra	-0.433723
Pex6	-0.432573
Lsm4	-0.431716
Naa80	-0.428039
Ethe1	-0.426221
Relb	-0.424571
Ceacam1	-0.422334
Sipa1	-0.422154
Anxa2	-0.419975
Tpra1	-0.419659
Pak4	-0.41738
Def6	-0.413868
Crebzf	-0.41173
Limd2	-0.408316
Spsb2	-0.408
Ccdc124	-0.405635
Hspb7	-0.403676
Ctsf	-0.395915
Zfyve21	-0.391424
Pld3	-0.385019
Vegfa	-0.38487
Mfsd12	-0.38385
Pkn1	-0.383134
Pcbp4	-0.380099
Rai1	-0.380092
Aldh2	-0.379042
Gpt	-0.378047
Srebf1	-0.373439
Gipc1	-0.373153
Fuca1	-0.370647
Pycr2	-0.369288
Ppard	-0.36606
Igsf8	-0.362588
Vat1	-0.36246
Tctn1	-0.358977
Hook2	-0.358825
Ninj1	-0.358477
Tapbp	-0.358317
Ptms	-0.354186
Cdt1	-0.349413
Pigt	-0.348747
Rasal3	-0.346344
Fbxl19	-0.345187
Sbk1	-0.343879
Epn1	-0.343852
Amdhd2	-0.342672
Irf3	-0.340328
Fth1	-0.339028
Dxo	-0.337903
Crim1	-0.337845
Camk1	-0.335166
Arpc2	-0.335146
Arap1	-0.334072
Speg	-0.331615
Gpsm3	-0.330284
Pld4	-0.326266
Vegfb	-0.325527
Mboat7	-0.313772
Bckdha	-0.313611
Tprn	-0.312402
Bscl2	-0.310487
Dolpp1	-0.309793
Yipf3	-0.30802
Pgghg	-0.307781
Anxa6	-0.305727
Pink1	-0.302984
Fermt3	-0.301381
Grn	-0.300113
Rps2	-0.299901
Csrp1	-0.298363
Pitpnm1	-0.296511
Gga1	-0.295806
Rbms2	-0.29466
Pold1	-0.290508
Coro7	-0.285261
Thop1	-0.284086
Cltb	-0.281884
Aup1	-0.281607
Arap3	-0.279611
Hspbp1	-0.278526
Aatf	-0.277034
Adam15	-0.269473
Hps1	-0.269133
Ilvbl	-0.269132
Olfm1	-0.26745
Naga	-0.266536
Cnot3	-0.266428
Abca7	-0.26598
App	-0.263105
Gpnmb	-0.26054
Pcbd2	-0.259732
Nucb1	-0.258198
Bag6	-0.257733
Ciz1	-0.255616
Ubxn1	-0.252354
Ndst2	-0.250789
Serhl	-0.250105
Wdr91	-0.243066
Sympk	-0.233389
Tnfaip2	-0.231792
Runx3	-0.230517
Micall1	-0.22683
Maz	-0.226692
Mlf2	-0.214954
Ehd4	-0.196658
Coq9	-0.195839
Rnmt	0.189353
Senp6	0.199297
Hadhb	0.201883
Cnot9	0.20253
Itpa	0.203399
Frrs1	0.205432
Nup160	0.211004
Micu2	0.211223
Trak2	0.213185
Mtx2	0.213993
Grsf1	0.21483
Dicer1	0.215067
Usp16	0.215091
Ipo8	0.217753
Ezh2	0.2183
Mtrex	0.219052
Zfx	0.219956
Atl2	0.22031
Ltn1	0.222376
Elavl1	0.222705
Ywhaz	0.225542
Mtch2	0.226072
Bpnt1	0.227421
Mtap	0.228171
Nras	0.229029
Hat1	0.229511
Rfwd3	0.230326
Agfg1	0.230873
Papola	0.232494
Appbp2	0.232514
Krr1	0.232733
Trappc8	0.234285
Abl2	0.236918
Rnf121	0.239015
Pcgf3	0.240069
Nkapd1	0.241625
Casp3	0.242448
Jpt2	0.243864
Tmem209	0.24485
Cog5	0.245763
Eloc	0.246495
Rnf2	0.246802
Ppid	0.247433
Dld	0.24754
Aasdhppt	0.247746
Spop	0.249001
Snx10	0.249597
Wtap	0.250385
Satb2	0.251846
Poglut2	0.255158
Dis3	0.255267
Wdr75	0.25658
Rasa1	0.259052
Tbpl1	0.260716
Bcat1	0.262544
Mtf2	0.267005
Cdk8	0.267217
Msmo1	0.267496
Hspd1	0.267809
Plekhf2	0.268107
Lpgat1	0.269414
Kpna1	0.269945
Tsn	0.271979
Pno1	0.273303
Smarca5	0.275027
Ctbs	0.275994
Pign	0.276474
Ddx6	0.276923
Trnt1	0.277555
Nbn	0.277602
Arih1	0.277821
Ankrd28	0.278251
Cul5	0.278588
Washc4	0.281502
Ints6	0.283274
Vamp3	0.284021
Entpd5	0.285296
Magt1	0.288036
Fpgt	0.289243
Crk	0.289862
Celf1	0.290062
Atad1	0.291886
Nf1	0.292868
Me1	0.294716
Mdm4	0.296094
Dock11	0.296189
Sos1	0.296971
Wapl	0.297131
Tex10	0.298579
Cldnd1	0.298893
Etnk1	0.300756
Ugp2	0.302055
Capza2	0.302266
Rdx	0.30354
Cep76	0.306359
Api5	0.308027
Actr6	0.308843
Acsl4	0.311535
Abce1	0.311953
Rpa3	0.312423
Impa1	0.315804
Coa5	0.317044
Cnot7	0.317606
Spcs3	0.320516
Vps54	0.323132
Atf2	0.323296
Syncrip	0.323709
Avl9	0.324651
Pdcd10	0.325291
Hmga2	0.329808
Larp4	0.329872
Phip	0.330245
Bzw1	0.333919
Cdv3	0.335257
Phtf2	0.339405
Psme4	0.339431
Rif1	0.339978
Fastkd2	0.342321
Gclc	0.343245
Chordc1	0.344711
Twf1	0.345094
Ireb2	0.349629
Tmed5	0.351271
Mettl5	0.353063
Med13	0.35331
Hspe1	0.353849
Suz12	0.3542
Qser1	0.354912
Ssr3	0.360317
Stag1	0.360331
Cbx5	0.367154
Rad17	0.368925
Nbeal1	0.369994
Rlim	0.370384
Mterf3	0.371539
Naa15	0.372389
Cbll1	0.373388
Kpna3	0.382724
Tex30	0.383578
Hipk3	0.384847
Fancl	0.385098
Galnt3	0.389292
Stag2	0.390234
Hells	0.390686
Tyw5	0.394964
Hus1	0.397153
Carnmt1	0.399184
Nab1	0.400576
Orc2	0.402161
Ncapg	0.406841
Uba6	0.409191
Chek1	0.409236
Exoc5	0.420012
Kpna4	0.425395
Rasa2	0.426051
Nkiras1	0.426053
Gpr155	0.426591
Fmr1	0.430068
Trim23	0.435248
Naa30	0.439644
Clock	0.444549
Lsm5	0.444953
Rpp40	0.449411
Jade3	0.449529
Glmn	0.456774
Ranbp6	0.458294
Lcorl	0.465481
Klhl15	0.472999
Matr3	0.477525
Rnf139	0.480789
Gmfb	0.483306
Tmtc3	0.484586
Ly96	0.49366
Cpeb4	0.501465
Trappc2	0.502549
Rbis	0.508697
Mmgt1	0.509977
Sacs	0.512641
Gimap6	0.541311
Lig4	0.546846
Haus3	0.553947
Skil	0.556714
Scoc	0.565679
Pgap1	0.570386
Cenpk	0.577457
Tfrc	0.58431
Arhgap5	0.585615
Idi1	0.59818
Xpo1	0.612619
Caprin2	0.634849
Ccne2	0.653531
Kbtbd8	0.682785
Katnbl1	0.716318
Olfm4	0.823303
Plcxd2	1.15282
Plcb4	1.21467

## Sheet: Metascape_C7GSEA_Untreat_Downre
CLUSTER_LABEL	Description	GROUP_ID	Genes downregulated in RNA Seq	LogP
CD4-positive, alpha-beta T cell activation	negative regulation of cell activation	1.0	Apoe, Arg1, Runx3, Cebpb, Grn, Hlx, Jak3, Lgals9, Spn, Tgfb1, Ceacam1, Gpnmb, Emilin1, Pkn1	-6.43227
CD4-positive, alpha-beta T cell activation	alpha-beta T cell activation	1.0	Bcl3, Runx3, Cebpb, Hlx, Jak3, Lgals9, Relb, Spn, Tgfb1, Tgfbr2, Ceacam1, Rasal3	-5.8118
CD4-positive, alpha-beta T cell activation	negative regulation of immune system process	1.0	Arg1, Runx3, Cebpb, Grn, Hlx, Jak3, Mafb, Lgals9, Spn, Tap1, Tgfb1, Ceacam1, Irf3, Tob2, Dhx58, Gpnmb, Emilin1, Pkn1	-5.41232
CD4-positive, alpha-beta T cell activation	myeloid leukocyte differentiation	1.0	App, Anxa2, Cebpb, Jun, Junb, Mafb, Relb, Spi1, Tgfb1, Tgfbr2, Vegfa, Ceacam1, Tob2	-5.36894
CD4-positive, alpha-beta T cell activation	regulation of cell adhesion	1.0	Adam15, Arg1, Runx3, Cebpb, Flot1, Hlx, Jak3, Lgals9, Ninj1, Serpine1, Rras, Spn, Tgfb1, Tgfbr2, Vegfa, Ceacam1, Arpc2, Gpnmb, Emilin1, Fermt3, Plxnb3, Lrfn3, Disc1, Rasal3	-4.92514
maintenance of location	maintenance of location	11.0	Anxa6, Apoe, Aup1, Fth1, Bscl2, Lgals9, Nfkbib, Ppard, Tgfb1, Thra, Alkbh7, Ciz1, Pink1, Bbc3	-4.30532
apoptotic signaling pathway	apoptotic signaling pathway	12.0	Aldh2, Anxa6, Bcl3, Runx3, Cebpb, Jak3, Jun, Lmna, Maz, Serpine1, Ppard, Siglec1, Spn, Tgfb1, Traf1, Vegfa, Aatf, Pink1, Bbc3, Bag6	-4.26046
regulation of interferon-beta production	regulation of type I interferon production	13.0	Flot1, Ptprs, Relb, Irf7, Irf3, Dhx58	-3.16974
regulation of interferon-beta production	pattern recognition receptor signaling pathway	13.0	App, Flot1, Lgals9, Nfkbil1, Ptprs, Irf7, Irf3, Dhx58	-3.16127
regulation of pri-miRNA transcription by RNA polymerase II	dendritic cell differentiation	14.0	Cebpb, Relb, Spi1, Tgfb1, Tgfbr2	-3.87287
regulation of pri-miRNA transcription by RNA polymerase II	regulation of pri-miRNA transcription by RNA polymerase II	14.0	App, Jun, Ppard, Spi1, Srebf1, Tgfb1	-4.2255
collagen biosynthetic process	collagen metabolic process	15.0	Adam15, Arg1, Serpine1, Ppard, Tgfb1, Vim, Emilin1	-3.37672
collagen biosynthetic process	negative regulation of cell migration	15.0	Adam15, Apoe, Evl, Serpine1, Ppard, Rras, Tgfb1, Olfm1, Emilin1, Arap3, Plxnb3	-3.12395
modulation of process of other organism	response to wounding	16.0	Anxa6, Apoe, Anxa2, Evl, Grn, Jun, Serpine1, Ppard, Pros1, Ptprs, Tgfb1, Vegfa, Vegfb, Vwf, Ceacam1, Fermt3, Hps1	-3.77192
modulation of process of other organism	modulation by host of symbiont process	16.0	Apoe, Anxa2, Jun, Ccl4, Ceacam1	-3.0917
modulation of process of other organism	modulation of process of other organism	16.0	Apoe, Arg1, Anxa2, Jun, Mpeg1, Nos2, Ccl4, Slpi, Ceacam1	-4.13844
neuron apoptotic process	neuron death	17.0	Aatk, Apoe, App, Cebpb, Grn, Jun, Vegfa, Vegfb, Nsmf, Pink1, Pigt, Gpnmb, Egln3, Bbc3, Tmem259	-3.62546
neuron apoptotic process	regulation of epithelial cell proliferation	17.0	Apoe, Arg1, Runx3, Ecm1, Grn, Jun, Ppard, Tgfb1, Vegfa, Vegfb, Xdh, Ceacam1, Plxnb3	-3.11951
positive regulation of vascular permeability	regulation of vascular permeability	18.0	Apoe, Ccl4, Tgfb1, Vegfa, Ceacam1	-3.67778
positive regulation of histone deacetylation	regulation of histone deacetylation	19.0	Srebf1, Tgfb1, Vegfa, Pink1	-3.39861
negative regulation of immune effector process	negative regulation of response to external stimulus	2.0	Apoe, Arg1, Anxa2, Socs3, Grn, Lgals9, Nfkbil1, Serpine1, Ppard, Pros1, Ptprs, Spn, Tap1, Ceacam1, Irf3, Dhx58	-4.72374		-2
negative regulation of immune effector process	regulation of response to biotic stimulus	2.0	Apoe, Arg1, Grn, Lgals9, Nfkbil1, Nectin2, Spn, Srebf1, Tap1, Ceacam1, Irf7, Irf3, Dhx58	-4.11984		-3
negative regulation of immune effector process	negative regulation of cytokine production	2.0	Arg1, Bcl3, Jak3, Lgals9, Nfkbil1, Ptprs, Relb, Tgfb1, Ceacam1, Irf3, Dhx58, Gpnmb	-3.90663
negative regulation of immune effector process	negative regulation of immune effector process	2.0	Arg1, Grn, Hlx, Jak3, Lgals9, Spn, Tap1, Tgfb1, Ceacam1, Irf3, Dhx58	-6.05367
cell-substrate adhesion	cell-substrate adhesion	20.0	Adam15, Itgb7, Ninj1, Serpine1, Ppard, Rras, Vegfa, Vwf, Zyx, Arpc2, Emilin1, Fermt3, Micall2, Disc1	-3.87393
regulation of plasma membrane bounded cell projection organization	cell morphogenesis involved in neuron differentiation	3.0	Aatk, Apoe, App, Runx3, Evl, Flot1, Limk1, Map6, Ntn1, Numbl, Ptprs, Vegfa, Vim, Olfm1, Nsmf, Cul7, Metrn, Tprn, Baiap2, Plxnb3, Arhgap33, Disc1, Megf8, Tctn1	-5.80632
regulation of plasma membrane bounded cell projection organization	axon development	3.0	Aatk, Apoe, App, Runx3, Evl, Flot1, Grn, Jun, Limk1, Map6, Ntn1, Numbl, Ptprs, Vegfa, Vim, Olfm1, Metrn, Plxnb3, Disc1, Megf8, Tctn1	-5.71326
regulation of plasma membrane bounded cell projection organization	cell part morphogenesis	3.0	Aatk, Apoe, App, Runx3, Evl, Flot1, Limk1, Map6, Ntn1, Numbl, Ptprs, Nectin2, Vegfa, Vim, Olfm1, Nsmf, Cul7, Metrn, Cyfip2, Baiap2, Plxnb3, Arhgap33, Disc1, Megf8, Tctn1	-5.31549
regulation of plasma membrane bounded cell projection organization	regulation of plasma membrane bounded cell projection organization	3.0	Aatk, Apoe, App, Evl, Grn, Limk1, Map6, Ntn1, Numbl, Odf2, Palm, Ptprs, Vegfa, Vim, Camk1, Nsmf, Cul7, Arap1, Metrn, Arpc2, Baiap2, Plxnb3, Crocc, Arhgap33, Disc1, Megf8	-5.90742
blood vessel morphogenesis	blood vessel development	4.0	Adam15, Apoe, Anxa2, Socs3, Ecm1, Epn1, Grn, Jun, Junb, Serpine1, Rras, Spi1, Tgfb1, Tgfbr2, Tnfaip2, Vegfa, Vegfb, Xdh, Ceacam1, Cul7, Pak4, Rhoj, Emilin1, Stab1, Hspb6, Megf8	-5.73559
blood vessel morphogenesis	ameboidal-type cell migration	4.0	Anxa6, Apoe, Evl, Grn, Itgb7, Jun, Serpine1, Ppard, Rras, Tgfb1, Tgfbr2, Vegfa, Ceacam1, Gipc1, Rhoj, Megf8, Pkn1	-4.52289
small GTPase mediated signal transduction	small GTPase mediated signal transduction	5.0	Aatk, Apoe, Flot1, Jun, Arhgef1, Ntn1, Nucb1, Ralgds, Rras, Sipa1, Dok3, Rasa4, Rhoj, Arap3, Baiap2, Mapkap1, Rhov, Arhgap33, Rasal3	-5.70075
dendrite development	regeneration	6.0	Apoe, Cebpb, Grn, Jun, Ninj1, Serpine1, Ppard, Ptprs, Tgfb1	-3.91612
dendrite development	dendrite development	6.0	Apoe, App, Grn, Map6, Ntn1, Numbl, Palm, Ptprs, Camk1, Nsmf, Cul7, Pak4, Baiap2, Arhgap33, Disc1	-5.20165
inflammatory response	positive regulation of response to external stimulus	7.0	App, Arg1, Cebpb, Grn, Lgals9, Serpine1, Nectin2, Ccl4, Srebf1, Tgfb1, Vegfa, Vegfb, Irf7, Irf3, Dhx58, Gpsm3, Megf8	-4.98282
inflammatory response	regulation of defense response	7.0	Aldh2, Apoe, App, Arg1, Cebpb, Socs3, Grn, Lgals9, Serpine1, Ppard, Nectin2, Spn, Srebf1, Tap1, Ceacam1, Irf7, Irf3, Dhx58, Gpsm3, Dagla	-4.66588
inflammatory response	regulation of cytokine production	7.0	App, Arg1, Bcl3, Cebpb, Flot1, Jak3, Lgals9, Nfkbil1, Nos2, Serpine1, Pld3, Ptprs, Relb, Ccl4, Spn, Tgfb1, Ceacam1, Irf7, Irf3, Dhx58, Gpnmb, Pld4, Gpsm3	-4.57189
inflammatory response	inflammatory response	7.0	Aldh2, Apoe, App, Cebpb, Socs3, Ecm1, Grn, Hp, Lgals9, Nos2, Serpine1, Pld3, Ppard, Relb, Ccl4, Spn, Tgfb1, Irf3, Hnrnpa0, Pld4, Gpsm3, Stab1, Hps1, Dagla	-5.01342
positive regulation of locomotion	regulation of leukocyte migration	8.0	App, Ecm1, Lgals9, Serpine1, Ccl4, Spn, Tgfb1, Vegfa, Vegfb, Emilin1, Gpsm3	-4.12768
positive regulation of locomotion	positive regulation of locomotion	8.0	App, Grn, Jun, Lgals9, Maz, Ntn1, Serpine1, Rras, Ccl4, Spn, Tgfb1, Tgfbr2, Vegfa, Vegfb, Nsmf, Arpc2, Rhoj, Gpnmb, Gpsm3, Fermt3, Megf8	-4.79049

## Sheet: Metascape_C7GSEA_Untreat_Upreg
CLUSTER_LABEL	Description	GROUP_ID	Genes upregulated in RNA Seq	LogP
regulation of translation	nucleobase-containing compound catabolic process	1.0	Entpd5, Celf1, Fmr1, Elavl1, Itpa, Cnot7, Syncrip, Cnot9, Lsm5, Mtrex, Dis3, Dicer1, Grsf1	-4.34001
regulation of translation	amide biosynthetic process	1.0	Celf1, Ddx6, Dld, Fmr1, Gclc, Elavl1, Cnot7, Abce1, Acsl4, Syncrip, Cnot9, Ireb2, Cpeb4, Usp16, Mettl5, Fastkd2, Rnf139, Ltn1, Larp4, Caprin2, Kbtbd8	-5.11778
regulation of translation	posttranscriptional regulation of gene expression	1.0	Celf1, Ddx6, Fmr1, Elavl1, Matr3, Cnot7, Syncrip, Cnot9, Ireb2, Cpeb4, Usp16, Mettl5, Fastkd2, Rnf139, Ltn1, Dicer1, Larp4, Caprin2, Kbtbd8	-6.14426
regulation of translation	regulation of cellular amide metabolic process	1.0	Casp3, Celf1, Ddx6, Fmr1, Elavl1, Cnot7, Syncrip, Cnot9, Ireb2, Cpeb4, Usp16, Mettl5, Fastkd2, Rnf139, Ltn1, Larp4, Caprin2, Kbtbd8	-7.30119
ribosome biogenesis	ribosome biogenesis	12.0	Abce1, Krr1, Mterf3, Rbis, Mtrex, Dis3, Wdr75, Mettl5, Fastkd2, Xpo1, Rpp40	-4.03258
Cell Cycle	cellular response to DNA damage stimulus	2.0	Atf2, Casp3, Cbx5, Chek1, Clock, Fmr1, Hus1, Rad17, Skil, Nbn, Rif1, Mtch2, Fancl, Rpa3, Usp16, Psme4, Uba6, Rfwd3, Klhl15, Lig4	-4.60819
PluriNetWork: mechanisms associated with pluripotency	chromatin silencing at telomere	4.0	Ezh2, Rif1, Hat1	-4.05609
protein ubiquitination	protein ubiquitination	6.0	Gclc, Rlim, Rnf2, Spop, Arih1, Suz12, Fancl, Pcgf3, Cul5, Rnf139, Ltn1, Trim23, Cbll1, Uba6, Rfwd3, Klhl15, Kbtbd8, Cdk8	-4.57806
somatic recombination of immunoglobulin gene segments	somatic recombination of immunoglobulin gene segments	7.0	Ezh2, Hspd1, Tfrc, Nbn, Rif1, Lig4	-4.49065
maintenance of cell number	maintenance of cell number	8.0	Ddx6, Ezh2, Hmga2, Elavl1, Mtf2, Stag2, Rif1, Dicer1, Lig4	-4.4194
establishment of protein localization to organelle	establishment of protein localization to organelle	9.0	Hspd1, Elavl1, Kpna1, Kpna3, Kpna4, Nf1, Ywhaz, Mtch2, Ssr3, Atad1, Spcs3, Phip, Ranbp6, Ipo8	-4.29208

## Sheet: Metascape_C7GSEA_3hLPS_Down
CLUSTER_LABEL	Description	GROUP_ID	Genes downregulated in RNA Seq after 3h LPS	LogP
CD4-positive, alpha-beta T cell activation	CD4-positive, alpha-beta T cell activation	1.0	Bcl3, Cebpb, Socs1, Hlx, Jak3, Tgfbr2, Ceacam1	-8.02456
CD4-positive, alpha-beta T cell activation	negative regulation of cell adhesion	1.0	Cebpb, Socs1, Hlx, Jak3, Serpine1, Ceacam1, Rgcc	-5.19316
CD4-positive, alpha-beta T cell activation	regulation of alpha-beta T cell activation	1.0	Socs1, Hlx, Jak3, Tgfbr2, Ceacam1	-5.20204
CD4-positive, alpha-beta T cell activation	regulation of hemopoiesis	1.0	Cebpb, Socs1, Hlx, Jak3, Tgfbr2, Zfp36, Ceacam1, Tob2	-5.31853
regulation of epithelial cell migration	regulation of epithelial cell migration	2.0	Rhob, Evl, Serpine1, Tgfbr2, Ceacam1, Rgcc	-4.61863
regulation of epithelial cell migration	ameboidal-type cell migration	2.0	Anxa6, Rhob, Evl, Serpine1, Tgfbr2, Ceacam1, Rgcc	-4.06356
regulation of epithelial cell migration	positive regulation of collagen biosynthetic process	2.0	Serpine1, Vim, Rgcc	-4.24157
regulation of epithelial cell migration	blood vessel morphogenesis	2.0	Rhob, Ecm1, Junb, Serpine1, Tgfbr2, Tnfaip2, Ceacam1, Rgcc, Cul7	-4.61646
regulation of epithelial cell differentiation	regulation of epithelial cell differentiation	3.0	Cebpb, Serpine1, Zfp36, Ceacam1, Cul7	-4.45553
regulation of epithelial cell differentiation	myeloid cell differentiation	3.0	Cebpb, Jak3, Junb, Tgfbr2, Zfp36, Ceacam1, Tob2	-4.16422
regulation of epithelial cell differentiation	regulation of cytokine production	3.0	Bcl3, Cebpb, Socs1, Jak3, Serpine1, Zfp36, Ceacam1, Rgcc, Trpm4	-4.2865
endochondral bone growth	endochondral bone growth	4.0	Anxa6, Ecm1, Tgfbr2	-4.28503
vasculogenesis	vasculogenesis	5.0	Junb, Tgfbr2, Ceacam1, Cul7	-4.04834
response to interferon-gamma	response to interferon-gamma	6.0	Socs1, Evl, Vim, Ifitm3	-3.47141
fat cell differentiation	fat cell differentiation	7.0	Cebpb, Socs1, Zfp36, Trpm4, Atf5	-3.39011
fat cell differentiation	ossification	7.0	Cebpb, Ecm1, Junb, Tob2, Pdlim7, Trpm4	-3.3638
placenta development	placenta development	8.0	Cebpb, Junb, Serpine1, Cul7	-3.08052

## Sheet: Metascape_C7GSEA_6hLPS_Down
CLUSTER_LABEL	Description	GROUP_ID	Genes downregulated in RNA Seq after 6h LPS	LogP
actin cytoskeleton organization	negative regulation of protein-containing complex assembly	1.0	Evl, Src, Stxbp1, Tmod1	-3.1159
actin cytoskeleton organization	actin cytoskeleton organization	1.0	Csrp1, Evl, Pdgfb, Src, Tmod1, Rgcc, Rhou, Rhoj, Baiap2, Mapkap1, Micall2	-5.45089
Cdc42 protein signal transduction	small GTPase mediated signal transduction	2.0	Ntn1, Ralgds, Src, Dok3, Rhou, Rhoj, Baiap2, Mapkap1	-4.5837
Cdc42 protein signal transduction	regulation of cell shape	2.0	Palm, Rhou, Rhoj, Baiap2	-3.06242
cytokine-mediated signaling pathway	regulation of cytokine production	3.0	Arg1, Il15, Jak2, Jak3, Serpine1, Spn, Src, Mapkbp1, Rgcc, Pld4	-4.59925
cytokine-mediated signaling pathway	cell-cell adhesion	3.0	Arg1, Il15, Jak2, Jak3, Ntn1, Selplg, Spn, Src, Stxbp1, Rgcc	-4.30081
cytokine-mediated signaling pathway	regulation of cell adhesion	3.0	Arg1, Il15, Jak2, Jak3, Pdgfb, Serpine1, Spn, Src, Rgcc	-3.76788
cytokine-mediated signaling pathway	T cell proliferation	3.0	Arg1, Il15, Jak3, Spn, Ebi3	-3.49142
cytokine-mediated signaling pathway	cytokine-mediated signaling pathway	3.0	Arg1, Il15, Jak2, Jak3, Pdgfb, Ccl7, Src, Ebi3	-5.09377
cellular response to interferon-gamma	cellular response to interferon-gamma	4.0	Arg1, Evl, Jak2, Ccl7, Stxbp1	-4.82328
cell projection assembly	cell projection assembly	5.0	Evl, Ntn1, Odf2, Palm, Pdgfb, Src, Rhou, Rhoj, Ehd4	-4.77553
collagen biosynthetic process	regulation of epithelial cell migration	6.0	Evl, Pdgfb, Serpine1, Src, Rgcc, Rhoj	-4.28946
collagen biosynthetic process	blood coagulation	6.0	Evl, Pdgfb, Serpine1, Stxbp1, Vwf	-3.9872
collagen biosynthetic process	collagen biosynthetic process	6.0	Arg1, Pdgfb, Serpine1, Rgcc	-4.73241
apoptotic signaling pathway	peptidyl-tyrosine phosphorylation	7.0	Il15, Jak2, Jak3, Pdgfb, Src, Ehd4	-3.61384
apoptotic signaling pathway	cell-substrate adhesion	7.0	Jak2, Pdgfb, Serpine1, Src, Vwf, Micall2	-3.34689
apoptotic signaling pathway	regulation of apoptotic signaling pathway	7.0	Jak2, Jak3, Serpine1, Src, Grina, Nacc2	-3.1459
apoptotic signaling pathway	apoptotic signaling pathway	7.0	Anxa6, Hipk2, Jak2, Jak3, Serpine1, Spn, Src, Grina, Nacc2	-4.41337
hyaluronan metabolic process	hyaluronan metabolic process	8.0	Il15, Pdgfb, Cemip2	-4.07064
